# Supplementary material for: Ubiquitome analysis reveals the involvement of lysine ubiquitination in the spermatogenesis process of adult buffalo (Bubalus bubalis) testis
Source: Biosci Rep. 2020 Jun 16;40(6):BSR20193537. doi: 10.1042/BSR20193537 (PMC7298129; doi:10.1042/BSR20193537)
Supplement: Supplementary Tables S1-S12 [file BSR-2019-3537_supp1.zip]

Archive with 12 entries (12 files):
- BSR-2019-3537_suppST1.xlsx
- BSR-2019-3537_suppST10.xlsx
- BSR-2019-3537_suppST11.xlsx
- BSR-2019-3537_suppST12.xlsx
- BSR-2019-3537_suppST2.xlsx
- BSR-2019-3537_suppST3.xlsx
- BSR-2019-3537_suppST4.xlsx
- BSR-2019-3537_suppST5.xlsx
- BSR-2019-3537_suppST6.xlsx
- BSR-2019-3537_suppST7.xlsx
- BSR-2019-3537_suppST8.xlsx
- BSR-2019-3537_suppST9.xlsx
