# Supplementary material for: Ubiquitome analysis reveals the involvement of lysine ubiquitination in the spermatogenesis process of adult buffalo (Bubalus bubalis) testis
Source: Biosci Rep. 2020 Jun 16;40(6):BSR20193537. doi: 10.1042/BSR20193537 (PMC7298129; doi:10.1042/BSR20193537)
Supplement: Supplementary Tables S1-S12 [file BSR-2019-3537_supp1.zip › BSR-2019-3537_suppST1.xlsx]

## Sheet: Sheet1
Supplementary Table S1. The weights and lengths of adult buffalo (bubalus bubalis) testes.
	Weight	Length
	（g）	（cm）
Group 1	48.8	6.5
Group 2	55.9	7.2
Group 3	50.9	7
Average	51.8±3.6	6.9±0.3
