# Supplementary material for: Ubiquitome analysis reveals the involvement of lysine ubiquitination in the spermatogenesis process of adult buffalo (Bubalus bubalis) testis
Source: Biosci Rep. 2020 Jun 16;40(6):BSR20193537. doi: 10.1042/BSR20193537 (PMC7298129; doi:10.1042/BSR20193537)
Supplement: Supplementary Tables S1-S12 [file BSR-2019-3537_supp1.zip › BSR-2019-3537_suppST10.xlsx]

## Sheet: Node Information
Supplementary Table S10. Protein-protein interaction networks of ubiquitinated proteins in buffalo testis.
String name	Protein	Average Shortest Path Length	Betweenness Centrality	Closeness Centrality	Clustering Coefficient	Neighborhood Connectivity	Number of Directed Edges	Radiality	Stress	Top ological Coefficient
CCT8	Q3ZCI9	4.21495	0	0.237251	1	5.33333	3	0.642783	0	0.761905
CCT3	Q3T0K2	3.25234	0.0177547	0.307471	0.533333	7.33333	6	0.74974	1004	0.305556
PSMD3	Q2KJ46	2.84112	0.00386269	0.351974	0.888889	11.8889	9	0.795431	392	0.283069
PSMB2	Q5E9K0	2.80374	0.0200477	0.356667	0.6	10.5455	11	0.799585	1046	0.239669
PSMA5	Q5E987	2.84112	0.00386269	0.351974	0.888889	11.8889	9	0.795431	392	0.283069
PSMA2	Q3T0Y5	2.84112	0.00386269	0.351974	0.888889	11.8889	9	0.795431	392	0.283069
PSMC2	Q5E9F9	2.66355	0.0694174	0.375439	0.6	11	11	0.815161	2584	0.20979
TCP1	Q32L40	3.25234	0.0177547	0.307471	0.533333	7.33333	6	0.74974	1004	0.305556
PTGES3	Q3ZBF7	3.34579	0	0.298883	1	9.5	2	0.739356	0	0.633333
HSP90AA1	Q76LV2	2.36449	0.377659	0.422925	0.161905	7.53333	15	0.84839	8258	0.114583
PSMC3	F1MWE0	2.71028	0.0286936	0.368966	0.733333	11.9	10	0.809969	1798	0.233333
RPL18A	Q3T003	3.70093	0	0.270202	1	7.33333	3	0.699896	0	0.733333
RPS3	Q3T169	2.74766	0.0606995	0.363946	0.361111	9.66667	9	0.805815	2276	0.185897
RPS2	O18789	2.85047	0.0450154	0.35082	0.392857	9.5	8	0.794393	1860	0.197917
USP14	Q0IIF7	3.57009	0	0.280105	1	9.83333	6	0.714434	0	0.75641
UFD1L	Q0P568	2.85047	0.0240515	0.35082	0.428571	10.4286	7	0.794393	1060	0.226708
NPLOC4	F1N7U2	2.8785	0.0198795	0.347403	0.533333	11.3333	6	0.791277	922	0.257576
UCHL5	Q9XSJ0	3.56075	0	0.28084	1	9.57143	7	0.715472	0	0.736264
LOC786966	E1BF59	2.94393	0.0103854	0.339683	0.5	12	5	0.784008	538	0.287805
CAD	F1MVC0	2.85047	0.152726	0.35082	0.128205	5.92308	13	0.794393	6372	0.145749
GFPT1	F1MZY2	3.81308	0.00168765	0.262255	0	8.5	2	0.687435	114	0.576923
CCT6B	Q3T084	4.20561	0.00035267	0.237778	0.5	4.25	4	0.643821	6	0.666667
TUBB4B	Q3MHM5	3.23364	0.00914007	0.309249	0.733333	7.33333	6	0.751817	326	0.349206
TUBA1A	F2Z4C1	3.23364	0.0183389	0.309249	0.666667	7.16667	6	0.751817	328	0.35
TUBB	Q2KJD0	3.23364	0.00914007	0.309249	0.733333	7.33333	6	0.751817	326	0.349206
PSME4	F1MKX4	2.85047	0.00176577	0.35082	0.964286	12.75	8	0.794393	194	0.303571
PRPF19	Q08E38	2.71028	0.0205404	0.368966	0.577778	11.2	10	0.809969	1236	0.228571
PRPF6	Q2KJJ0	3.18692	0.00310253	0.313783	0.761905	8.14286	7	0.757009	102	0.407143
TUBA1D	Q2HJ86	4.19626	0.00017634	0.238307	0.333333	4.66667	3	0.64486	4	0.722222
TUBB3	Q2T9S0	4.20561	5.878e-05	0.237778	0	4.5	2	0.643821	2	0.7
VCP	Q3ZBT1	3.53271	0.00553267	0.283069	0.285714	5.28571	7	0.718588	236	0.270677
YWHAB	P68250	4.1215	0	0.24263	1	5	3	0.653167	0	0.555556
YWHAE	P62261	3.19626	0.048363	0.312866	0.464286	6.125	8	0.755971	910	0.278409
YWHAZ	P63103	4	0.00721997	0.25	0.5	4.25	4	0.666667	142	0.4
GAPDHS	Q2KJE5	5.42056	0	0.184483	1	5.25	4	0.508827	0	0.875
ALDOA	A6QLL8	4.45794	0.0212485	0.224319	0.6	4.16667	6	0.615784	1164	0.595238
ALDOC	Q3ZBY4	4.45794	0.0212485	0.224319	0.6	4.16667	6	0.615784	1164	0.595238
UBE2N	Q0P5K3	2.96262	0.0376905	0.337539	0.2	9.33333	6	0.781931	884	0.230769
UBE2V1	Q3SZ52	3.95327	0	0.252955	0	6	1	0.671859	0	0
EIF3A	E1B7R4	3.71963	0	0.268844	1	6.66667	3	0.697819	0	0.740741
HSPA4	E1BBY7	3.14019	0.00570544	0.318452	0.6	8.8	5	0.762201	324	0.338462
YWHAQ	Q3SZI4	4.1215	0	0.24263	1	5	3	0.653167	0	0.555556
TKTL1	Q2NL26	4.46729	0.0119908	0.223849	0.8	4.8	5	0.614746	772	0.685714
CAV1	P79132	3.33645	0.0186916	0.29972	0	8	2	0.740395	340	0.5
PRKACA	P00517	3.23364	0.0186916	0.309249	0.666667	7	6	0.751817	332	0.341667
HNRNPC	Q3SX47	3.19626	0	0.312866	1	9.33333	6	0.755971	0	0.466667
ENSBTAG00000032436	E1B9K1	2.06542	0.616472	0.484163	0.0888889	6.16667	36	0.88162	17024	0.0857143
HSPA8	P19120	2.46729	0.126112	0.405303	0.320513	10.0769	13	0.836968	5068	0.159951
XPO1	E1BE98	3.49533	0.0282333	0.286096	0	5.33333	3	0.722741	566	0.333333
GOT1	P33097	3.84112	0	0.260341	0	13	1	0.68432	0	0
EIF4A1	Q3SZ54	3.71963	0	0.268844	1	6.66667	3	0.697819	0	0.740741
HNRNPM	F1MY44	3.19626	0	0.312866	1	9.33333	6	0.755971	0	0.466667
PCNA	Q3ZBW4	2.66355	0.181488	0.375439	0.242424	8.58333	12	0.815161	6090	0.155864
VCL	F1N789	5.1215	0	0.195255	1	4	2	0.542056	0	0.666667
ACTN3	Q0III9	5.1215	0	0.195255	1	4	2	0.542056	0	0.666667
RBBP4	Q3MHL3	3.64486	0	0.274359	1	7	2	0.706127	0	0.583333
CUL5	F1N7B5	2.73832	0.00237633	0.365188	0.666667	19.3333	3	0.806854	68	0.402778
UBA6	F1ME38	3.00935	0.00052901	0.332298	0.666667	12	4	0.776739	12	0.315789
POR	Q3SYT8	5.65421	0	0.17686	0	2	1	0.482866	0	0
PAPSS2	F1N085	4.66355	0.0186916	0.214429	0	2	2	0.592939	680	0.5
USP5	F1N3P2	3.05607	0	0.327217	0	36	1	0.771547	0	0
HNRPF	Q5E9J1	3.19626	0	0.312866	1	9.33333	6	0.755971	0	0.466667
NGLY1	E1BKB2	3.01869	0.00360446	0.331269	0.333333	14.3333	3	0.775701	176	0.378378
HSP90B1	Q95M18	3.16822	0.00135164	0.315634	0.666667	8.75	4	0.759086	60	0.364583
USP7	F1N556	2.86916	0	0.348534	1	15.8	5	0.792316	0	0.343478
ACTG1	P63258	4.14019	0.0915182	0.241535	0.0666667	1.5	6	0.65109	1678	0.277778
DAK	Q58DK4	5.43925	0	0.183849	1	6	2	0.50675	0	1
NCKAP1L	E1B876	3.24299	0.106859	0.308357	0	10.5	2	0.750779	1980	0.5
ZRSR2	F1N5D0	3.59813	0	0.277922	1	10.5	2	0.711319	0	0.75
SUPT16H	E1BNP8	3.60748	0	0.277202	0	14	1	0.71028	0	0
POLR2B	A5PJW8	2.61682	0.0684583	0.382143	0.340659	9.14286	14	0.820353	2660	0.174451
UCHL1	P23356	3.05607	0	0.327217	0	36	1	0.771547	0	0
HUWE1	E1BNY9	3.03738	0	0.329231	1	14.3333	3	0.773624	0	0.398148
DDB1	A1A4K3	2.83178	0.00601893	0.353135	0.571429	12.2857	7	0.796469	238	0.255952
YOD1	Q05B57	3.7757	0	0.264851	1	6.66667	3	0.691589	0	0.666667
UBXN1	Q32KW2	3	0.00264126	0.333333	0.333333	15.3333	3	0.777778	166	0.384615
PGM2	A6QQ11	3.54206	0.106859	0.282322	0.5	7.25	4	0.717549	4224	0.411765
RNF31	E1BMK3	4.02804	0	0.24826	0	2	1	0.663551	0	0
CYLD	Q1RMU2	3.03738	0.0186916	0.329231	0	18.5	2	0.773624	344	0.5
VDAC1	P45879	3.00935	0.0370305	0.332298	0.333333	10.5	4	0.776739	684	0.276316
VDAC3	Q9MZ13	3.99065	0	0.250585	1	3	2	0.667705	0	0.75
VDAC2	P68002	3.99065	0	0.250585	1	3	2	0.667705	0	0.75
MFN1	F1MPL1	3.02804	0	0.330247	1	20	2	0.774663	0	0.526316
SET	F1MCF1	4.48598	0	0.222917	0	3	1	0.612669	0	0
VAMP4	Q32L97	2.88785	0	0.346278	1	17.3333	3	0.790239	0	0.403101
FANCI	E1BDI4	3.05607	0	0.327217	0	36	1	0.771547	0	0
TRIM36	E1BAW5	3.03738	0	0.329231	1	14.3333	3	0.773624	0	0.398148
ASXL2	F1N2W4	3.05607	0	0.327217	0	36	1	0.771547	0	0
RBBP7	Q3SWX8	3.64486	0	0.274359	1	7	2	0.706127	0	0.583333
GYG1	F6QLM5	3.05607	0	0.327217	0	36	1	0.771547	0	0
GAPVD1	A5D794	2.88785	0	0.346278	1	17.3333	3	0.790239	0	0.403101
CYB5R3	P07514	3.84112	0	0.260341	0	13	1	0.68432	0	0
PGAM1	Q3SZ62	5.42056	0	0.184483	1	5.25	4	0.508827	0	0.875
RAD23A	A3KMV2	3.61682	0.00135759	0.276486	0.166667	6.5	4	0.709242	64	0.315789
MSN	Q2HJ49	5.13084	0	0.1949	0	6	1	0.541018	0	0
FAF2	Q2HJD0	3.7757	0	0.264851	1	6.66667	3	0.691589	0	0.666667
IPO5	F1MPE5	3.80374	0.0370305	0.262899	0	7.5	2	0.688474	1480	0.5
EEF1A1	P68103	3.69159	0.0370305	0.270886	0.333333	6.33333	3	0.700935	1356	0.6
KPNB1	E1BFV0	4.7757	0.0186916	0.209393	0	1.5	2	0.580478	742	0.5
EPB41L2	E1BDB0	5.13084	0	0.1949	0	6	1	0.541018	0	0
LOC504766	F1MBI7	4.2243	0	0.236726	0	6	1	0.641745	0	0
CAPZA1	A4FUA8	5.13084	0	0.1949	0	6	1	0.541018	0	0
LOC785244	G5E5Z2	5.76636	0	0.17342	0	2	1	0.470405	0	0
PEX5	Q1RMV0	3.65421	0	0.273657	0	12	1	0.705088	0	0
TOMM34	E1BGD1	3.35514	0	0.29805	0	15	1	0.738318	0	0
OTUB1	Q3T0Y1	3.95327	0	0.252955	0	6	1	0.671859	0	0
SCP2	P07857	4.3271	0	0.231102	0	2	1	0.630322	0	0
VARS	E1BLV6	3.84112	0	0.260341	0	13	1	0.68432	0	0

## Sheet: Network Information
Supplementary Table S7. Protein-protein interaction networks of ubiquitinated proteins in buffalo testis.
#node1	node2	node1_string_internal_id	node2_string_internal_id	node1_external_id	node2_external_id	coexpression	experimentally_determined_interaction	database_annotated	combined_score
ACTG1	EPB41L2	2041722	2041585	9913.ENSBTAP00000008132	9913.ENSBTAP00000007823	0	0.101	0.8	0.812
ACTN3	ACTG1	2050557	2041722	9913.ENSBTAP00000030018	9913.ENSBTAP00000008132	0.092	0.539	0.848	0.93
ALDOA	PGM2	2045361	2041480	9913.ENSBTAP00000017177	9913.ENSBTAP00000007589	0.069	0	0.8	0.805
ALDOC	ALDOA	2045471	2045361	9913.ENSBTAP00000017416	9913.ENSBTAP00000017177	0.055	0.564	0.8	0.911
ALDOC	PGM2	2045471	2041480	9913.ENSBTAP00000017416	9913.ENSBTAP00000007589	0.069	0	0.8	0.805
AMHR2	ACVRL1	2048503	2045878	9913.ENSBTAP00000024657	9913.ENSBTAP00000018383	0.068	0.516	0.464	0.737
CAD	GFPT1	2048148	2047992	9913.ENSBTAP00000023783	9913.ENSBTAP00000023441	0.071	0.965	0.9	0.996
CAD	GOT1	2048148	2044844	9913.ENSBTAP00000023783	9913.ENSBTAP00000015873	0.534	0.077	0.9	0.953
CAD	HSPA8	2048148	2045506	9913.ENSBTAP00000023783	9913.ENSBTAP00000017497	0.23	0.867	0	0.9
CAD	HSPA4	2048148	2046932	9913.ENSBTAP00000023783	9913.ENSBTAP00000020825	0.23	0.867	0	0.9
CAD	TCP1	2048148	2039835	9913.ENSBTAP00000023783	9913.ENSBTAP00000003662	0.358	0.838	0	0.891
CAD	CCT3	2048148	2041814	9913.ENSBTAP00000023783	9913.ENSBTAP00000008358	0.266	0.838	0	0.876
CAD	HSP90AA1	2048148	2041766	9913.ENSBTAP00000023783	9913.ENSBTAP00000008225	0.15	0.753	0	0.781
CAD	HSP90B1	2048148	2040143	9913.ENSBTAP00000023783	9913.ENSBTAP00000004364	0.15	0.753	0	0.781
CAD	VARS	2048148	2041402	9913.ENSBTAP00000023783	9913.ENSBTAP00000007404	0.38	0.528	0	0.708
CAPZA1	ACTG1	2052816	2041722	9913.ENSBTAP00000042551	9913.ENSBTAP00000008132	0.114	0.754	0	0.772
CAV1	HSP90AA1	2048129	2041766	9913.ENSBTAP00000023751	9913.ENSBTAP00000008225	0	0.112	0.959	0.962
CAV1	SCP2	2048129	2040364	9913.ENSBTAP00000023751	9913.ENSBTAP00000004879	0	0.727	0	0.727
CCT3	TCP1	2041814	2039835	9913.ENSBTAP00000008358	9913.ENSBTAP00000003662	0.961	0.955	0.9	0.999
CCT6B	CCT3	2049531	2041814	9913.ENSBTAP00000027104	9913.ENSBTAP00000008358	0.961	0.886	0	0.995
CCT6B	CCT8	2049531	2046093	9913.ENSBTAP00000027104	9913.ENSBTAP00000018917	0.961	0.777	0	0.991
CCT6B	TCP1	2049531	2039835	9913.ENSBTAP00000027104	9913.ENSBTAP00000003662	0.961	0.759	0	0.99
CCT6B	GFPT1	2049531	2047992	9913.ENSBTAP00000027104	9913.ENSBTAP00000023441	0	0.727	0	0.727
CCT8	CCT3	2046093	2041814	9913.ENSBTAP00000018917	9913.ENSBTAP00000008358	0.935	0.992	0.9	0.999
CCT8	TCP1	2046093	2039835	9913.ENSBTAP00000018917	9913.ENSBTAP00000003662	0.843	0.949	0.9	0.999
CUL5	ENSBTAG00000032436	2055856	2055488	9913.ENSBTAP00000053628	9913.ENSBTAP00000053003	0	0.398	0.911	0.944
CUL5	HSP90AA1	2055856	2041766	9913.ENSBTAP00000053628	9913.ENSBTAP00000008225	0.051	0.112	0.9	0.908
CUL5	DDB1	2055856	2050194	9913.ENSBTAP00000053628	9913.ENSBTAP00000028740	0.145	0.717	0	0.747
CYB5R3	CAD	2052152	2048148	9913.ENSBTAP00000040254	9913.ENSBTAP00000023783	0.051	0	0.405	0.891
DAK	ALDOA	2048313	2045361	9913.ENSBTAP00000024227	9913.ENSBTAP00000017177	0.052	0	0.928	0.929
DAK	ALDOC	2048313	2045471	9913.ENSBTAP00000024227	9913.ENSBTAP00000017416	0.052	0	0.928	0.929
DDB1	POLR2B	2050194	2048983	9913.ENSBTAP00000028740	9913.ENSBTAP00000025800	0.266	0	0.9	0.923
DDB1	PRPF19	2050194	2046158	9913.ENSBTAP00000028740	9913.ENSBTAP00000019100	0.195	0	0.9	0.916
DDB1	USP7	2050194	2041318	9913.ENSBTAP00000028740	9913.ENSBTAP00000007177	0.105	0.086	0.9	0.911
DDB1	PCNA	2050194	2041649	9913.ENSBTAP00000028740	9913.ENSBTAP00000007967	0.055	0.053	0.9	0.902
EEF1A1	RPS2	2046256	2043538	9913.ENSBTAP00000019318	9913.ENSBTAP00000012544	0.799	0.123	0	0.816
EEF1A1	RPS3	2046256	2039959	9913.ENSBTAP00000019318	9913.ENSBTAP00000003962	0.747	0.124	0	0.768
EEF1A1	PAPSS2	2046256	2040046	9913.ENSBTAP00000019318	9913.ENSBTAP00000004152	0.093	0.119	0.514	0.751
EIF3A	RPS3	2055552	2039959	9913.ENSBTAP00000053182	9913.ENSBTAP00000003962	0.113	0.724	0.9	0.973
EIF3A	RPS2	2055552	2043538	9913.ENSBTAP00000053182	9913.ENSBTAP00000012544	0.145	0.602	0.9	0.962
EIF3A	EIF4A1	2055552	2038311	9913.ENSBTAP00000053182	9913.ENSBTAP00000000144	0.095	0.112	0.944	0.951
ENSBTAG00000016069	COPA	2047149	2040685	9913.ENSBTAP00000021386	9913.ENSBTAP00000005672	0.066	0.189	0.936	0.948
ENSBTAG00000016069	SPTBN1	2047149	2042156	9913.ENSBTAP00000021386	9913.ENSBTAP00000009208	0.058	0.08	0.906	0.911
ENSBTAG00000032436	PSMD3	2055488	2050134	9913.ENSBTAP00000053003	9913.ENSBTAP00000028608	0.092	0.581	0.9	0.958
ENSBTAG00000032436	PSMB2	2055488	2039581	9913.ENSBTAP00000053003	9913.ENSBTAP00000003072	0.071	0.592	0.9	0.958
ENSBTAG00000032436	PCNA	2055488	2041649	9913.ENSBTAP00000053003	9913.ENSBTAP00000007967	0.055	0.529	0.9	0.951
ENSBTAG00000032436	HSP90AA1	2055488	2041766	9913.ENSBTAP00000053003	9913.ENSBTAP00000008225	0.109	0.462	0.9	0.947
ENSBTAG00000032436	UBA6	2055488	2042075	9913.ENSBTAP00000053003	9913.ENSBTAP00000008985	0	0.362	0.911	0.94
ENSBTAG00000032436	USP5	2055488	2049222	9913.ENSBTAP00000053003	9913.ENSBTAP00000026356	0.06	0.4	0.9	0.938
ENSBTAG00000032436	NGLY1	2055488	2040391	9913.ENSBTAP00000053003	9913.ENSBTAP00000004933	0.055	0.395	0.9	0.937
ENSBTAG00000032436	UBE2N	2055488	2055255	9913.ENSBTAP00000053003	9913.ENSBTAP00000052296	0.06	0.38	0.9	0.936
ENSBTAG00000032436	UFD1L	2055488	2053968	9913.ENSBTAP00000053003	9913.ENSBTAP00000047901	0.092	0.35	0.9	0.935
ENSBTAG00000032436	USP7	2055488	2041318	9913.ENSBTAP00000053003	9913.ENSBTAP00000007177	0	0.364	0.9	0.933
ENSBTAG00000032436	PSMC3	2055488	2050292	9913.ENSBTAP00000053003	9913.ENSBTAP00000028983	0.114	0.284	0.9	0.931
ENSBTAG00000032436	UCHL1	2055488	2053192	9913.ENSBTAP00000053003	9913.ENSBTAP00000044075	0.054	0.269	0.9	0.924
ENSBTAG00000032436	HUWE1	2055488	2041689	9913.ENSBTAP00000053003	9913.ENSBTAP00000008060	0.051	0.262	0.9	0.923
ENSBTAG00000032436	PSMA5	2055488	2049708	9913.ENSBTAP00000053003	9913.ENSBTAP00000027507	0.071	0.208	0.9	0.919
ENSBTAG00000032436	NPLOC4	2055488	2052148	9913.ENSBTAP00000053003	9913.ENSBTAP00000040249	0.069	0.161	0.9	0.915
ENSBTAG00000032436	PSMA2	2055488	2038800	9913.ENSBTAP00000053003	9913.ENSBTAP00000001309	0.068	0.152	0.9	0.914
ENSBTAG00000032436	HSPA8	2055488	2045506	9913.ENSBTAP00000053003	9913.ENSBTAP00000017497	0.066	0.124	0.9	0.911
ENSBTAG00000032436	MFN1	2055488	2044049	9913.ENSBTAP00000053003	9913.ENSBTAP00000013860	0.051	0.129	0.9	0.91
ENSBTAG00000032436	UBXN1	2055488	2044043	9913.ENSBTAP00000053003	9913.ENSBTAP00000013845	0.055	0.131	0.9	0.91
ENSBTAG00000032436	VAMP4	2055488	2049679	9913.ENSBTAP00000053003	9913.ENSBTAP00000027435	0	0.115	0.9	0.907
ENSBTAG00000032436	FANCI	2055488	2043291	9913.ENSBTAP00000053003	9913.ENSBTAP00000011991	0	0.112	0.9	0.907
ENSBTAG00000032436	VDAC1	2055488	2054387	9913.ENSBTAP00000053003	9913.ENSBTAP00000049262	0	0.112	0.9	0.907
ENSBTAG00000032436	DDB1	2055488	2050194	9913.ENSBTAP00000053003	9913.ENSBTAP00000028740	0	0.102	0.9	0.906
ENSBTAG00000032436	CYLD	2055488	2041778	9913.ENSBTAP00000053003	9913.ENSBTAP00000008257	0	0.102	0.9	0.906
ENSBTAG00000032436	POLR2B	2055488	2048983	9913.ENSBTAP00000053003	9913.ENSBTAP00000025800	0.054	0.089	0.9	0.906
ENSBTAG00000032436	TRIM36	2055488	2045976	9913.ENSBTAP00000053003	9913.ENSBTAP00000018634	0.05	0.079	0.9	0.904
ENSBTAG00000032436	ASXL2	2055488	2049340	9913.ENSBTAP00000053003	9913.ENSBTAP00000026618	0	0.072	0.9	0.903
ENSBTAG00000032436	PSME4	2055488	2049489	9913.ENSBTAP00000053003	9913.ENSBTAP00000027001	0	0.073	0.9	0.903
ENSBTAG00000032436	PRPF19	2055488	2046158	9913.ENSBTAP00000053003	9913.ENSBTAP00000019100	0.069	0	0.9	0.902
ENSBTAG00000032436	GYG1	2055488	2039213	9913.ENSBTAP00000053003	9913.ENSBTAP00000002261	0.054	0	0.9	0.901
ENSBTAG00000032436	GAPVD1	2055488	2044614	9913.ENSBTAP00000053003	9913.ENSBTAP00000015341	0	0	0.9	0.9
ENSBTAG00000032436	RPS3	2055488	2039959	9913.ENSBTAP00000053003	9913.ENSBTAP00000003962	0.407	0.682	0	0.803
ENSBTAG00000032436	LOC786966	2055488	2044827	9913.ENSBTAP00000053003	9913.ENSBTAP00000015828	0.279	0.722	0	0.79
ENSBTAG00000032436	RPS2	2055488	2043538	9913.ENSBTAP00000053003	9913.ENSBTAP00000012544	0.18	0.719	0	0.759
FAF2	VCP	2055329	2046533	9913.ENSBTAP00000052507	9913.ENSBTAP00000019970	0.064	0.845	0	0.848
FAF2	NPLOC4	2055329	2052148	9913.ENSBTAP00000052507	9913.ENSBTAP00000040249	0.061	0.831	0	0.834
FAF2	UFD1L	2055329	2053968	9913.ENSBTAP00000052507	9913.ENSBTAP00000047901	0	0.831	0	0.831
GAPDHS	ALDOA	2047059	2045361	9913.ENSBTAP00000021166	9913.ENSBTAP00000017177	0.267	0.207	0.954	0.978
GAPDHS	ALDOC	2047059	2045471	9913.ENSBTAP00000021166	9913.ENSBTAP00000017416	0.267	0.207	0.954	0.978
GPSM1	GPR18	2057684	2041430	9913.ENSBTAP00000055973	9913.ENSBTAP00000007469	0	0	0.9	0.9
GSTT3	GSTM3	2052524	2045221	9913.ENSBTAP00000041580	9913.ENSBTAP00000016865	0	0	0.9	0.9
HNRNPM	HNRNPC	2043121	2038966	9913.ENSBTAP00000011559	9913.ENSBTAP00000001668	0.069	0.123	0.9	0.911
HNRPF	HNRNPM	2043161	2043121	9913.ENSBTAP00000011658	9913.ENSBTAP00000011559	0.248	0.238	0.9	0.937
HNRPF	HNRNPC	2043161	2038966	9913.ENSBTAP00000011658	9913.ENSBTAP00000001668	0.07	0.272	0.9	0.926
HSP90AA1	YWHAE	2041766	2041416	9913.ENSBTAP00000008225	9913.ENSBTAP00000007442	0.111	0.101	0.949	0.955
HSP90AA1	HSP90B1	2041766	2040143	9913.ENSBTAP00000008225	9913.ENSBTAP00000004364	0.262	0.583	0.8	0.935
HSP90AA1	TUBA1A	2041766	2039077	9913.ENSBTAP00000008225	9913.ENSBTAP00000001948	0.07	0.101	0.9	0.909
HSP90AA1	TOMM34	2041766	2040079	9913.ENSBTAP00000008225	9913.ENSBTAP00000004220	0.136	0.719	0	0.748
HSPA4	HSP90AA1	2046932	2041766	9913.ENSBTAP00000020825	9913.ENSBTAP00000008225	0.75	0.888	0	0.97
HSPA4	HSP90B1	2046932	2040143	9913.ENSBTAP00000020825	9913.ENSBTAP00000004364	0.512	0.442	0	0.716
HSPA4	CCT3	2046932	2041814	9913.ENSBTAP00000020825	9913.ENSBTAP00000008358	0.459	0.332	0	0.713
HSPA4	TCP1	2046932	2039835	9913.ENSBTAP00000020825	9913.ENSBTAP00000003662	0.459	0.332	0	0.713
HSPA8	HSP90AA1	2045506	2041766	9913.ENSBTAP00000017497	9913.ENSBTAP00000008225	0.465	0.924	0	0.957
HSPA8	HNRPF	2045506	2043161	9913.ENSBTAP00000017497	9913.ENSBTAP00000011658	0.055	0.086	0.9	0.906
HSPA8	HNRNPC	2045506	2038966	9913.ENSBTAP00000017497	9913.ENSBTAP00000001668	0.054	0.094	0.9	0.906
HSPA8	HNRNPM	2045506	2043121	9913.ENSBTAP00000017497	9913.ENSBTAP00000011559	0.053	0.08	0.9	0.905
HSPA8	PRPF6	2045506	2044678	9913.ENSBTAP00000017497	9913.ENSBTAP00000015480	0.055	0	0.9	0.901
HSPA8	GAPVD1	2045506	2044614	9913.ENSBTAP00000017497	9913.ENSBTAP00000015341	0	0	0.9	0.9
HSPA8	CCT3	2045506	2041814	9913.ENSBTAP00000017497	9913.ENSBTAP00000008358	0.459	0.332	0	0.713
HSPA8	TCP1	2045506	2039835	9913.ENSBTAP00000017497	9913.ENSBTAP00000003662	0.459	0.332	0	0.713
IPO5	CAD	2055826	2048148	9913.ENSBTAP00000053578	9913.ENSBTAP00000023783	0.843	0	0	0.843
IPO5	KPNB1	2055826	2041936	9913.ENSBTAP00000053578	9913.ENSBTAP00000008650	0.27	0.759	0	0.816
LOC504766	PRKACA	2050753	2041969	9913.ENSBTAP00000031192	9913.ENSBTAP00000008727	0	0	0.8	0.8
LOC785244	KPNB1	2053132	2041936	9913.ENSBTAP00000043818	9913.ENSBTAP00000008650	0.096	0.756	0	0.769
LOC786966	RPS3	2044827	2039959	9913.ENSBTAP00000015828	9913.ENSBTAP00000003962	0.961	0.906	0	0.996
LOC786966	RPS2	2044827	2043538	9913.ENSBTAP00000015828	9913.ENSBTAP00000012544	0.961	0.893	0	0.995
MSN	ACTG1	2045508	2041722	9913.ENSBTAP00000017503	9913.ENSBTAP00000008132	0.053	0.095	0.845	0.855
NCKAP1L	ACTG1	2053343	2041722	9913.ENSBTAP00000044656	9913.ENSBTAP00000008132	0.053	0.17	0.917	0.929
NCKAP1L	HSP90AA1	2053343	2041766	9913.ENSBTAP00000044656	9913.ENSBTAP00000008225	0	0	0.9	0.9
NPLOC4	VCP	2052148	2046533	9913.ENSBTAP00000040249	9913.ENSBTAP00000019970	0.111	0.912	0.8	0.982
NPLOC4	PCNA	2052148	2041649	9913.ENSBTAP00000040249	9913.ENSBTAP00000007967	0.055	0	0.9	0.901
NPLOC4	YOD1	2052148	2049495	9913.ENSBTAP00000040249	9913.ENSBTAP00000027017	0.072	0.774	0	0.781
PCNA	RBBP4	2041649	2041553	9913.ENSBTAP00000007967	9913.ENSBTAP00000007758	0.435	0.111	0.9	0.945
PCNA	USP7	2041649	2041318	9913.ENSBTAP00000007967	9913.ENSBTAP00000007177	0.054	0.077	0.9	0.905
PCNA	RPS3	2041649	2039959	9913.ENSBTAP00000007967	9913.ENSBTAP00000003962	0.092	0.842	0	0.85
PCNA	PGM2	2041649	2041480	9913.ENSBTAP00000007967	9913.ENSBTAP00000007589	0.071	0.759	0	0.766
PEX5	PCNA	2055344	2041649	9913.ENSBTAP00000052543	9913.ENSBTAP00000007967	0	0.759	0	0.759
PGAM1	GAPDHS	2050994	2047059	9913.ENSBTAP00000032864	9913.ENSBTAP00000021166	0.467	0.591	0.514	0.884
PGAM1	ALDOA	2050994	2045361	9913.ENSBTAP00000032864	9913.ENSBTAP00000017177	0.263	0.125	0.8	0.861
PGAM1	ALDOC	2050994	2045471	9913.ENSBTAP00000032864	9913.ENSBTAP00000017416	0.263	0.125	0.8	0.861
POLR2B	PRPF6	2048983	2044678	9913.ENSBTAP00000025800	9913.ENSBTAP00000015480	0.256	0	0.9	0.922
POLR2B	USP7	2048983	2041318	9913.ENSBTAP00000025800	9913.ENSBTAP00000007177	0.188	0	0.9	0.915
POLR2B	PRPF19	2048983	2046158	9913.ENSBTAP00000025800	9913.ENSBTAP00000019100	0.18	0	0.9	0.914
POLR2B	HSPA8	2048983	2045506	9913.ENSBTAP00000025800	9913.ENSBTAP00000017497	0.073	0.142	0.9	0.913
POLR2B	HNRNPC	2048983	2038966	9913.ENSBTAP00000025800	9913.ENSBTAP00000001668	0.102	0	0.9	0.906
POLR2B	HNRNPM	2048983	2043121	9913.ENSBTAP00000025800	9913.ENSBTAP00000011559	0.102	0	0.9	0.906
POLR2B	HNRPF	2048983	2043161	9913.ENSBTAP00000025800	9913.ENSBTAP00000011658	0.077	0	0.9	0.903
POLR2B	PCNA	2048983	2041649	9913.ENSBTAP00000025800	9913.ENSBTAP00000007967	0.069	0	0.9	0.902
POLR2B	RPS2	2048983	2043538	9913.ENSBTAP00000025800	9913.ENSBTAP00000012544	0.684	0	0	0.759
POLR2B	RPS3	2048983	2039959	9913.ENSBTAP00000025800	9913.ENSBTAP00000003962	0.672	0	0	0.75
POR	PAPSS2	2047701	2040046	9913.ENSBTAP00000022718	9913.ENSBTAP00000004152	0.823	0.069	0.514	0.939
PRKACA	YWHAE	2041969	2041416	9913.ENSBTAP00000008727	9913.ENSBTAP00000007442	0.054	0.405	0.935	0.96
PRKACA	HSP90AA1	2041969	2041766	9913.ENSBTAP00000008727	9913.ENSBTAP00000008225	0.046	0.1	0.951	0.954
PRKACA	TUBB4B	2041969	2041822	9913.ENSBTAP00000008727	9913.ENSBTAP00000008372	0.056	0	0.9	0.901
PRKACA	TUBA1A	2041969	2039077	9913.ENSBTAP00000008727	9913.ENSBTAP00000001948	0.052	0	0.9	0.901
PRPF19	PRPF6	2046158	2044678	9913.ENSBTAP00000019100	9913.ENSBTAP00000015480	0.105	0.917	0.9	0.991
PRPF19	HNRNPC	2046158	2038966	9913.ENSBTAP00000019100	9913.ENSBTAP00000001668	0.099	0.582	0.9	0.959
PRPF19	HNRNPM	2046158	2043121	9913.ENSBTAP00000019100	9913.ENSBTAP00000011559	0.123	0.488	0.9	0.951
PRPF19	HNRPF	2046158	2043161	9913.ENSBTAP00000019100	9913.ENSBTAP00000011658	0.267	0	0.9	0.923
PRPF19	PCNA	2046158	2041649	9913.ENSBTAP00000019100	9913.ENSBTAP00000007967	0.245	0	0.9	0.921
PRPF19	USP7	2046158	2041318	9913.ENSBTAP00000019100	9913.ENSBTAP00000007177	0.108	0	0.9	0.906
PRPF19	HSPA8	2046158	2045506	9913.ENSBTAP00000019100	9913.ENSBTAP00000017497	0.078	0.072	0.9	0.906
PRPF6	HNRNPC	2044678	2038966	9913.ENSBTAP00000015480	9913.ENSBTAP00000001668	0.091	0.205	0.9	0.921
PRPF6	HNRNPM	2044678	2043121	9913.ENSBTAP00000015480	9913.ENSBTAP00000011559	0.076	0.205	0.9	0.92
PRPF6	HNRPF	2044678	2043161	9913.ENSBTAP00000015480	9913.ENSBTAP00000011658	0.09	0	0.9	0.905
PSMA5	PSMA2	2049708	2038800	9913.ENSBTAP00000027507	9913.ENSBTAP00000001309	0.959	0.994	0.952	0.999
PSMA5	PSMB2	2049708	2039581	9913.ENSBTAP00000027507	9913.ENSBTAP00000003072	0.957	0.966	0.952	0.999
PSMA5	UCHL5	2049708	2045765	9913.ENSBTAP00000027507	9913.ENSBTAP00000018104	0.171	0.966	0.9	0.996
PSMA5	PSME4	2049708	2049489	9913.ENSBTAP00000027507	9913.ENSBTAP00000027001	0	0.917	0.9	0.991
PSMA5	USP14	2049708	2048882	9913.ENSBTAP00000027507	9913.ENSBTAP00000025580	0.434	0.966	0	0.979
PSMB2	PSMA2	2039581	2038800	9913.ENSBTAP00000003072	9913.ENSBTAP00000001309	0.961	0.972	0.952	0.999
PSMC2	PSMA5	2058011	2049708	9913.ENSBTAP00000056372	9913.ENSBTAP00000027507	0.799	0.964	0.9	0.999
PSMC2	PSMB2	2058011	2039581	9913.ENSBTAP00000056372	9913.ENSBTAP00000003072	0.824	0.962	0.9	0.999
PSMC2	PSMC3	2058011	2050292	9913.ENSBTAP00000056372	9913.ENSBTAP00000028983	0.961	0.966	0.9	0.999
PSMC2	PSMD3	2058011	2050134	9913.ENSBTAP00000056372	9913.ENSBTAP00000028608	0.859	0.963	0.9	0.999
PSMC2	PSMA2	2058011	2038800	9913.ENSBTAP00000056372	9913.ENSBTAP00000001309	0.764	0.925	0.9	0.998
PSMC2	UCHL5	2058011	2045765	9913.ENSBTAP00000056372	9913.ENSBTAP00000018104	0.216	0.966	0.9	0.997
PSMC2	USP14	2058011	2048882	9913.ENSBTAP00000056372	9913.ENSBTAP00000025580	0.66	0.966	0	0.987
PSMC2	ENSBTAG00000032436	2058011	2055488	9913.ENSBTAP00000056372	9913.ENSBTAP00000053003	0.075	0.284	0.9	0.927
PSMC2	PSME4	2058011	2049489	9913.ENSBTAP00000056372	9913.ENSBTAP00000027001	0.061	0.16	0.9	0.914
PSMC2	XPO1	2058011	2045564	9913.ENSBTAP00000056372	9913.ENSBTAP00000017629	0.073	0.735	0	0.743
PSMC2	CAD	2058011	2048148	9913.ENSBTAP00000056372	9913.ENSBTAP00000023783	0.053	0.727	0	0.73
PSMC3	PSMD3	2050292	2050134	9913.ENSBTAP00000028983	9913.ENSBTAP00000028608	0.839	0.965	0.9	0.999
PSMC3	PSMA5	2050292	2049708	9913.ENSBTAP00000028983	9913.ENSBTAP00000027507	0.752	0.974	0.9	0.999
PSMC3	PSMB2	2050292	2039581	9913.ENSBTAP00000028983	9913.ENSBTAP00000003072	0.61	0.97	0.9	0.998
PSMC3	PSMA2	2050292	2038800	9913.ENSBTAP00000028983	9913.ENSBTAP00000001309	0.472	0.972	0.9	0.998
PSMC3	UCHL5	2050292	2045765	9913.ENSBTAP00000028983	9913.ENSBTAP00000018104	0.136	0.966	0.9	0.996
PSMC3	USP14	2050292	2048882	9913.ENSBTAP00000028983	9913.ENSBTAP00000025580	0.844	0.966	0	0.994
PSMC3	PSME4	2050292	2049489	9913.ENSBTAP00000028983	9913.ENSBTAP00000027001	0.061	0.16	0.9	0.914
PSMC3	CAD	2050292	2048148	9913.ENSBTAP00000028983	9913.ENSBTAP00000023783	0.053	0.727	0	0.73
PSMD3	PSMB2	2050134	2039581	9913.ENSBTAP00000028608	9913.ENSBTAP00000003072	0.467	0.966	0.952	0.999
PSMD3	PSMA2	2050134	2038800	9913.ENSBTAP00000028608	9913.ENSBTAP00000001309	0.432	0.963	0.952	0.998
PSMD3	USP14	2050134	2048882	9913.ENSBTAP00000028608	9913.ENSBTAP00000025580	0.96	0.966	0	0.998
PSMD3	PSMA5	2050134	2049708	9913.ENSBTAP00000028608	9913.ENSBTAP00000027507	0.424	0.966	0.952	0.998
PSMD3	UCHL5	2050134	2045765	9913.ENSBTAP00000028608	9913.ENSBTAP00000018104	0.412	0.966	0.9	0.997
PSMD3	PSME4	2050134	2049489	9913.ENSBTAP00000028608	9913.ENSBTAP00000027001	0.054	0.812	0.9	0.98
PSME4	PSMA2	2049489	2038800	9913.ENSBTAP00000027001	9913.ENSBTAP00000001309	0	0.758	0.9	0.974
PSME4	PSMB2	2049489	2039581	9913.ENSBTAP00000027001	9913.ENSBTAP00000003072	0	0.736	0.9	0.972
PSME4	UCHL5	2049489	2045765	9913.ENSBTAP00000027001	9913.ENSBTAP00000018104	0	0	0.9	0.9
PTGES3	HSP90AA1	2048186	2041766	9913.ENSBTAP00000023908	9913.ENSBTAP00000008225	0.577	0.963	0.959	0.999
PTGES3	HSP90B1	2048186	2040143	9913.ENSBTAP00000023908	9913.ENSBTAP00000004364	0.48	0.599	0.396	0.863
RAD23A	NGLY1	2046612	2040391	9913.ENSBTAP00000020113	9913.ENSBTAP00000004933	0.054	0.868	0	0.869
RAD23A	LOC786966	2046612	2044827	9913.ENSBTAP00000020113	9913.ENSBTAP00000015828	0.279	0.722	0	0.79
RAD23A	VCP	2046612	2046533	9913.ENSBTAP00000020113	9913.ENSBTAP00000019970	0.093	0.692	0.213	0.76
RAD23A	PSMB2	2046612	2039581	9913.ENSBTAP00000020113	9913.ENSBTAP00000003072	0.147	0.722	0	0.752
RBBP7	RBBP4	2050539	2041553	9913.ENSBTAP00000029915	9913.ENSBTAP00000007758	0.06	0	0.9	0.901
RBBP7	PCNA	2050539	2041649	9913.ENSBTAP00000029915	9913.ENSBTAP00000007967	0.885	0.111	0	0.894
RNF31	CYLD	2055864	2041778	9913.ENSBTAP00000053642	9913.ENSBTAP00000008257	0.054	0.141	0.9	0.911
RPL18A	RPS3	2047016	2039959	9913.ENSBTAP00000021033	9913.ENSBTAP00000003962	0.961	0.897	0.9	0.999
RPL18A	RPS2	2047016	2043538	9913.ENSBTAP00000021033	9913.ENSBTAP00000012544	0.939	0.897	0.9	0.999
RPL18A	LOC786966	2047016	2044827	9913.ENSBTAP00000021033	9913.ENSBTAP00000015828	0.961	0.29	0	0.971
RPS2	RPS3	2043538	2039959	9913.ENSBTAP00000012544	9913.ENSBTAP00000003962	0.96	0.966	0.937	0.999
RPS2	EIF4A1	2043538	2038311	9913.ENSBTAP00000012544	9913.ENSBTAP00000000144	0.251	0.101	0.9	0.926
RPS3	EIF4A1	2039959	2038311	9913.ENSBTAP00000003962	9913.ENSBTAP00000000144	0.261	0.155	0.9	0.932
SET	XPO1	2049874	2045564	9913.ENSBTAP00000027913	9913.ENSBTAP00000017629	0.076	0.095	0.9	0.909
SPTBN1	COPA	2042156	2040685	9913.ENSBTAP00000009208	9913.ENSBTAP00000005672	0.072	0	0.9	0.903
SUPT16H	POLR2B	2049585	2048983	9913.ENSBTAP00000027214	9913.ENSBTAP00000025800	0.267	0.092	0.9	0.927
TKTL1	ALDOA	2051538	2045361	9913.ENSBTAP00000036249	9913.ENSBTAP00000017177	0.073	0.112	0.949	0.965
TKTL1	ALDOC	2051538	2045471	9913.ENSBTAP00000036249	9913.ENSBTAP00000017416	0.073	0.101	0.949	0.965
TKTL1	GAPDHS	2051538	2047059	9913.ENSBTAP00000036249	9913.ENSBTAP00000021166	0.109	0.281	0.898	0.946
TKTL1	PGM2	2051538	2041480	9913.ENSBTAP00000036249	9913.ENSBTAP00000007589	0.089	0.112	0.9	0.912
TKTL1	PGAM1	2051538	2050994	9913.ENSBTAP00000036249	9913.ENSBTAP00000032864	0.073	0	0.8	0.806
TRIM36	UBA6	2045976	2042075	9913.ENSBTAP00000018634	9913.ENSBTAP00000008985	0	0	0.9	0.9
TRIM36	HUWE1	2045976	2041689	9913.ENSBTAP00000018634	9913.ENSBTAP00000008060	0	0	0.9	0.9
TUBA1A	TUBB3	2039077	2038481	9913.ENSBTAP00000001948	9913.ENSBTAP00000000568	0.752	0.585	0.84	0.982
TUBA1D	TUBB4B	2051848	2041822	9913.ENSBTAP00000038183	9913.ENSBTAP00000008372	0.752	0.696	0.856	0.988
TUBA1D	TUBB	2051848	2042145	9913.ENSBTAP00000038183	9913.ENSBTAP00000009158	0.752	0.696	0.848	0.987
TUBA1D	TUBB3	2051848	2038481	9913.ENSBTAP00000038183	9913.ENSBTAP00000000568	0.752	0.585	0.84	0.982
TUBB	TUBA1A	2042145	2039077	9913.ENSBTAP00000009158	9913.ENSBTAP00000001948	0.752	0.696	0.924	0.993
TUBB	TUBB4B	2042145	2041822	9913.ENSBTAP00000009158	9913.ENSBTAP00000008372	0.053	0.279	0.9	0.925
TUBB	YWHAE	2042145	2041416	9913.ENSBTAP00000009158	9913.ENSBTAP00000007442	0.055	0.12	0.9	0.909
TUBB	HSP90AA1	2042145	2041766	9913.ENSBTAP00000009158	9913.ENSBTAP00000008225	0.065	0.112	0.9	0.909
TUBB	PRKACA	2042145	2041969	9913.ENSBTAP00000009158	9913.ENSBTAP00000008727	0.056	0	0.9	0.901
TUBB4B	TUBA1A	2041822	2039077	9913.ENSBTAP00000008372	9913.ENSBTAP00000001948	0.752	0.696	0.928	0.994
TUBB4B	HSP90AA1	2041822	2041766	9913.ENSBTAP00000008372	9913.ENSBTAP00000008225	0.065	0.112	0.9	0.909
TUBB4B	YWHAE	2041822	2041416	9913.ENSBTAP00000008372	9913.ENSBTAP00000007442	0.055	0.12	0.9	0.909
UBA6	HUWE1	2042075	2041689	9913.ENSBTAP00000008985	9913.ENSBTAP00000008060	0.105	0.101	0.9	0.912
UBE2N	UBE2V1	2055255	2051945	9913.ENSBTAP00000052296	9913.ENSBTAP00000038955	0.054	0.753	0.9	0.974
UBE2N	DDB1	2055255	2050194	9913.ENSBTAP00000052296	9913.ENSBTAP00000028740	0.053	0.15	0.9	0.912
UBE2N	UBA6	2055255	2042075	9913.ENSBTAP00000052296	9913.ENSBTAP00000008985	0.091	0.76	0.14	0.795
UBE2N	UFD1L	2055255	2053968	9913.ENSBTAP00000052296	9913.ENSBTAP00000047901	0.1	0.773	0	0.786
UBE2N	OTUB1	2055255	2040482	9913.ENSBTAP00000052296	9913.ENSBTAP00000005174	0.063	0.74	0	0.745
UBXN1	NGLY1	2044043	2040391	9913.ENSBTAP00000013845	9913.ENSBTAP00000004933	0.054	0.175	0.9	0.915
UCHL5	PSMB2	2045765	2039581	9913.ENSBTAP00000018104	9913.ENSBTAP00000003072	0.178	0.966	0.9	0.996
UCHL5	PSMA2	2045765	2038800	9913.ENSBTAP00000018104	9913.ENSBTAP00000001309	0.141	0.966	0.9	0.996
UFD1L	NPLOC4	2053968	2052148	9913.ENSBTAP00000047901	9913.ENSBTAP00000040249	0.273	0.966	0.9	0.997
UFD1L	VCP	2053968	2046533	9913.ENSBTAP00000047901	9913.ENSBTAP00000019970	0.228	0.917	0	0.933
UFD1L	PCNA	2053968	2041649	9913.ENSBTAP00000047901	9913.ENSBTAP00000007967	0.072	0	0.9	0.903
UFD1L	YOD1	2053968	2049495	9913.ENSBTAP00000047901	9913.ENSBTAP00000027017	0.098	0.774	0	0.787
USP14	PSMB2	2048882	2039581	9913.ENSBTAP00000025580	9913.ENSBTAP00000003072	0.38	0.928	0	0.953
USP14	PSMA2	2048882	2038800	9913.ENSBTAP00000025580	9913.ENSBTAP00000001309	0.416	0.828	0	0.895
VAMP4	HSPA8	2049679	2045506	9913.ENSBTAP00000027435	9913.ENSBTAP00000017497	0	0.097	0.9	0.905
VAMP4	GAPVD1	2049679	2044614	9913.ENSBTAP00000027435	9913.ENSBTAP00000015341	0.052	0	0.9	0.901
VCL	ACTN3	2055866	2050557	9913.ENSBTAP00000053644	9913.ENSBTAP00000030018	0.07	0.579	0.878	0.948
VCL	ACTG1	2055866	2041722	9913.ENSBTAP00000053644	9913.ENSBTAP00000008132	0.052	0.091	0.868	0.876
VCP	PSMB2	2046533	2039581	9913.ENSBTAP00000019970	9913.ENSBTAP00000003072	0.111	0.747	0	0.772
VCP	UBXN1	2046533	2044043	9913.ENSBTAP00000019970	9913.ENSBTAP00000013845	0.093	0.726	0	0.74
VDAC1	VDAC3	2054387	2053236	9913.ENSBTAP00000049262	9913.ENSBTAP00000044243	0.067	0.564	0.8	0.911
VDAC1	VDAC2	2054387	2045388	9913.ENSBTAP00000049262	9913.ENSBTAP00000017251	0.055	0.564	0.8	0.91
VDAC1	MFN1	2054387	2044049	9913.ENSBTAP00000049262	9913.ENSBTAP00000013860	0.053	0	0.9	0.901
VDAC3	VDAC2	2053236	2045388	9913.ENSBTAP00000044243	9913.ENSBTAP00000017251	0.07	0.141	0.8	0.826
XPO1	YWHAZ	2045564	2038364	9913.ENSBTAP00000017629	9913.ENSBTAP00000000289	0.072	0.053	0.952	0.954
YOD1	VCP	2049495	2046533	9913.ENSBTAP00000027017	9913.ENSBTAP00000019970	0.068	0.914	0	0.916
YWHAB	YWHAE	2047577	2041416	9913.ENSBTAP00000022411	9913.ENSBTAP00000007442	0.083	0.603	0.952	0.981
YWHAB	YWHAZ	2047577	2038364	9913.ENSBTAP00000022411	9913.ENSBTAP00000000289	0.1	0.581	0.952	0.98
YWHAE	YWHAZ	2041416	2038364	9913.ENSBTAP00000007442	9913.ENSBTAP00000000289	0.095	0.581	0.952	0.98
YWHAE	TUBA1A	2041416	2039077	9913.ENSBTAP00000007442	9913.ENSBTAP00000001948	0.101	0.112	0.9	0.913
YWHAQ	YWHAZ	2050982	2038364	9913.ENSBTAP00000032779	9913.ENSBTAP00000000289	0.149	0.244	0.952	0.966
YWHAQ	YWHAB	2050982	2047577	9913.ENSBTAP00000032779	9913.ENSBTAP00000022411	0.107	0.229	0.952	0.964
YWHAQ	YWHAE	2050982	2041416	9913.ENSBTAP00000032779	9913.ENSBTAP00000007442	0.094	0.141	0.952	0.959
ZRSR2	PRPF6	2049583	2044678	9913.ENSBTAP00000027211	9913.ENSBTAP00000015480	0.111	0.264	0.9	0.928
ZRSR2	POLR2B	2049583	2048983	9913.ENSBTAP00000027211	9913.ENSBTAP00000025800	0.1	0	0.9	0.906
