# Supplementary material for: Ubiquitome analysis reveals the involvement of lysine ubiquitination in the spermatogenesis process of adult buffalo (Bubalus bubalis) testis
Source: Biosci Rep. 2020 Jun 16;40(6):BSR20193537. doi: 10.1042/BSR20193537 (PMC7298129; doi:10.1042/BSR20193537)
Supplement: Supplementary Tables S1-S12 [file BSR-2019-3537_supp1.zip › BSR-2019-3537_suppST11.xlsx]

## Sheet: Sheet1
Supplementary Table S11. The list of 44 identified ubiquitinated proteins may relate to reproduction in buffalo testis.
Reproductive processes	Protein accession	Protein description	Gene name
spermatogenesis/meiotic	A6QQ71	Inactive peptidyl-prolyl cis-trans isomerase FKBP6	FKBP6
spermatogenesis	C0LZJ1	Doublesex and mab-3 related transcription factor 1	DMRT1
spermatogenesis	E1B8E7	Huntingtin	HTT
spermatogenesis	E1BJC4	Piwi like RNA-mediated gene silencing 1	PIWIL1
spermatogenesis	E1BJG5	Tripartite motif containing 28	TRIM28
spermatogenesis	F1MKX4	Proteasome activator complex subunit 4	PSME4
spermatogenesis	F1MWE0	Proteasome 26S subunit, ATPase 3	PSMC3
spermatogenesis/meiotic/fertilization	F1N2F6	Testis expressed 11	TEX11
spermatogenesis	P23356	Ubiquitin carboxyl-terminal hydrolase isozyme L1	UCHL1
spermatogenesis	P34933	Heat shock-related 70 kDa protein 2	HSPA2
spermatogenesis	P48616	Vimentin	VIM
spermatogenesis	Q1RMU2	Ubiquitin carboxyl-terminal hydrolase CYLD	CYLD
spermatogenesis	Q2KJ54	Serine peptidase inhibitor, Kunitz type 2	SPINT2
spermatogenesis	Q3SZI4	14-3-3 protein theta	YWHAQ
spermatogenesis	Q3ZBW4	Proliferating cell nuclear antigen	PCNA
spermatogenesis	A8YXY1	ADRM1 protein	ADRM1
spermatogenesis	E1BBY7	Heat shock protein family A (Hsp70) member 4	HSPA4
spermatogenesis	E1BFV0	Karyopherin subunit beta 1	KPNB1
spermatogenesis	E1BKE5	Ankyrin repeat and SOCS box containing 9	ASB9
spermatogenesis	E1BNY9	HECT, UBA and WWE domain containing 1, E3 ubiquitin protein ligase	HUWE1
spermatogenesis	F1MMY7	T-complex 11	TCP11
spermatogenesis/meiotic/fertilization	F1MNA1	Tudor domain containing 9	TDRD9
spermatogenesis	F1MPE5	Importin 5	IPO5
spermatogenesis	F1N1A3	Ubiquilin 1	UBQLN1
spermatogenesis	P05185	Steroid 17-alpha-hydroxylase/17,20 lyase	CYP17A1
spermatogenesis	P07514	NADH-cytochrome b5 reductase 3	CYB5R3
spermatogenesis/meiotic	P07857	Non-specific lipid-transfer protein	SCP2
spermatogenesis	P48644	Retinal dehydrogenase 1	ALDH1A1
spermatogenesis	P58354	Solute carrier family 2, facilitated glucose transporter member 8	SLC2A8
spermatogenesis	P68002	Voltage-dependent anion-selective channel protein 2	VDAC2
spermatogenesis	P68250	14-3-3 protein beta/alpha	YWHAB
spermatogenesis	Q08DM8	Translin	TSN
spermatogenesis	Q0IIF7	Ubiquitin carboxyl-terminal hydrolase 14	USP14
spermatogenesis	Q2TBL2	Cell adhesion molecule 1	CADM1
spermatogenesis	Q3SX47	Heterogeneous nuclear ribonucleoprotein C (C1/C2)	HNRPC
spermatogenesis	Q3SYT8	NADPH--cytochrome P450 reductase	POR
spermatogenesis	Q76LV2	Heat shock protein HSP 90-alpha	HSP90AA1
meiotic	G8JKV6	26S proteasome non-ATPase regulatory subunit 13	PSMD13
meiotic	A5D973	Alpha isoform of regulatory subunit A, protein phosphatase 2	PPP2R1A
meiotic	F1MRG7	Actin-related protein 2	ACTR2
meiotic	E1B9B0	Uncharacterized protein	STAG3
fertilization	Q3T0K2	T-complex protein 1 subunit gamma	CCT3
fertilization	F1MWR8	T-complex protein 1 subunit eta	CCT7
fertilization	E1BAW5	Tripartite motif containing 36	TRIM36
