# Supplementary material for: Ubiquitome analysis reveals the involvement of lysine ubiquitination in the spermatogenesis process of adult buffalo (Bubalus bubalis) testis
Source: Biosci Rep. 2020 Jun 16;40(6):BSR20193537. doi: 10.1042/BSR20193537 (PMC7298129; doi:10.1042/BSR20193537)
Supplement: Supplementary Tables S1-S12 [file BSR-2019-3537_supp1.zip › BSR-2019-3537_suppST12.xlsx]

## Sheet: Combine
Supplementary Table S12. Conservation analysis of the ubiquitinated proteins and sites in buffalo testis compared to the mUbiSiDa database.
Protein accession	Position	Protein description	Gene name	Modified sequence	Blast_to_mUbiSiDa	Corresponding species
A0A140T865	427	Long-chain-fatty-acid--CoA ligase ACSBG1	ACSBG1	QALGFAK(1)CQK
A0A140T865	197	Long-chain-fatty-acid--CoA ligase ACSBG1	ACSBG1	ANIIVVDTQK(1)QLEK
A0A140T865	98	Long-chain-fatty-acid--CoA ligase ACSBG1	ACSBG1	TVHQMFSTTLDK(1)YGDLSAMGFK
A0A140T865	130	Long-chain-fatty-acid--CoA ligase ACSBG1	ACSBG1	AAK(1)GFLK
A0A140T865	481	Long-chain-fatty-acid--CoA ligase ACSBG1	ACSBG1	LYSSGK(1)VVPGCQVK
A0A140T865	134	Long-chain-fatty-acid--CoA ligase ACSBG1	ACSBG1	GFLK(1)LGLER
A0JNI4	221	Serine racemase	SRR	VYAAEPLNADDCYQSK(1)LK
A1A4K3	864	DNA damage-binding protein 1	DDB1	LQTVAEK(1)EVK	Q3U1J4/Q16531	Mouse/Human
A2VE46	194	Chloride intracellular channel 2	CLIC2	LHIIK(1)VAAK	O15247	Human
A3KMV2	53	UV excision repair protein RAD23 homolog A	RAD23A	LIYAGK(1)ILSDDVPIR	P54726/A8K1J3	Mouse/Human
A3KN48	38	EEFSEC protein	EEFSEC	ALSTTASTAAFDK(1)QPQSR	Q3TAF0	Mouse
A4FUA8	273	F-actin-capping protein subunit alpha-1	CAPZA1	VDWNK(1)ILSYK	P52907	Human
A4FUG8	104	Rab GTPase-binding effector protein 2	RABEP2	DSISSYEAQITSLK(1)QER
A4FUZ5	362	Serine incorporator 3	SERINC3	NSSNSQVSK(1)LTLSGSDSVILR
A4FV37	84	Caveolae-associated protein 3	CAVIN3	SHDTTSNTLAQLLAK(1)AER
A4IFA8	159	UPF0696 protein C11orf68 homolog	---	LQVAK(1)VSPR
A4IFH7	80	MAP2K3 protein	MAP2K3	GAYGVVEK(1)VR	O09110	Mouse
A4IFN5	52	Fat storage-inducing transmembrane protein 2	FITM2	ELSPLPESYLSNK(1)R
A4IFN5	256	Fat storage-inducing transmembrane protein 2	FITM2	SFSPGLPPQSSSLNLK(1)QDTYK	P59266	Mouse
A5D794	49	GTPase-activating protein and VPS9 domain-containing protein 1	GAPVD1	TAWIAK(1)QQR	Q6PAR5	Mouse
A5D7A2	197	GARS protein	GARS	TSGHVDK(1)FADFMVK	P41250	Human
A5D7A2	99	GARS protein	GARS	AVAELK(1)AR	P41250	Human
A5D7E2	314	Transmembrane 9 superfamily member 4	TM9SF4	DIANYNK(1)EDDIEDTMEESGWK	Q92544-1	Human
A5D7P7	484	ABCB6 protein	ABCB6	EAIIK(1)YQSLEWK
A5D973	546	Alpha isoform of regulatory subunit A, protein phosphatase 2	PPP2R1A	SLQK(1)IGPILDNSTLQSEVKPVLEK	Q76MZ3/A8K7B7	Mouse/Human
A5D973	266	Alpha isoform of regulatory subunit A, protein phosphatase 2	PPP2R1A	YMVADK(1)FTELQK	Q76MZ3/A8K7B7	Mouse/Human
A5D973	188	Alpha isoform of regulatory subunit A, protein phosphatase 2	PPP2R1A	AAASK(1)LGEFAK	Q76MZ3/A8K7B7	Mouse/Human
A5PJN7	387	BFAR protein	BFAR	SELK(1)TVPQR	Q9NZS9	Human
A5PJW8	457	DNA-directed RNA polymerase subunit beta	POLR2B	YSLATGNWGDQK(1)K	Q8CFI7/P30876	Mouse/Human
A5PJW8	151	DNA-directed RNA polymerase subunit beta	POLR2B	TFIGK(1)IPIMLR	Q8CFI7/P30876	Mouse/Human
A6QLL8	28	Fructose-bisphosphate aldolase	ALDOA	IVAPGK(1)GILAADESTGSIAK	P04075	Human
A6QLL8	111	Fructose-bisphosphate aldolase	ALDOA	VDK(1)GVVPLAGTNGETTTQGLDGLSER	P04075	Human
A6QLL8	108	Fructose-bisphosphate aldolase	ALDOA	GGVVGIK(1)VDK	P04075	Human
A6QQ11	331	PGM2 protein (Fragment)	PGM2	AK(1)IILANDPDADR
A6QQ71	69	Inactive peptidyl-prolyl cis-trans isomerase FKBP6	FKBP6	YSGYLEHMDK(1)PFDSNCFR
A6QR55	837	Ubiquitin carboxyl-terminal hydrolase 4	USP4	DK(1)LDTVVEFPVR	Q13107-1	Human
A7E3S8	364	Heat shock 70kD protein binding protein	ST13	LSAK(1)FGGQA	P50502	Human
A7E3W4	292	Transketolase	TKT	K(1)AYGQALAK
A7MB50	220	TBCD protein	TBCD	DAAAVLVSK(1)FVTRPDVK
A7Z035	471	Clathrin interactor 1	CLINT1	SQPLQNVSTVLQK(1)PNPLYNQNTDMVQK	B7Z6F8	Human
A7Z082	502	ACIN1 protein	ACIN1	K(0.023)EQEEEEQK(0.977)ER
A8YXY1	21	ADRM1 protein	ADRM1	GSSNK(1)YLVEFR	Q9JKV1/Q68E00	Mouse/Human
C0LZJ1	260	Doublesex and mab-3 related transcription factor 1	DMRT1	SLPAPYVPGQTGNQWQMK(1)NSENR
E1B6X6	568	Bromodomain adjacent to zinc finger domain 1B	BAZ1B	REK(1)EMLER
E1B7G7	201	Pleckstrin homology, MyTH4 and FERM domain containing H3	PLEKHH3	EVIASK(1)APLETPTQLLLR	Q8VCE9/Q7Z736-1	Mouse/Human
E1B7R4	285	Eukaryotic translation initiation factor 3 subunit A	EIF3A	VSTVFWK(1)SGNALFHASTLHR
E1B876	14	NCK associated protein 1 like	NCKAP1L	LAEK(1)LTILNDR	P55160	Human
E1B8E7	2749	Huntingtin	HTT	AAAVLGMDK(1)AVAEPVSR
E1B8E7	2410	Huntingtin	HTT	VPPLVWK(1)LGWSPK
E1B8X4	378	NEDD8-activating enzyme E1 regulatory subunit	NAE1	LLQSIGQAPESISEK(1)ELK	Q13564	Human
E1B8X4	167	NEDD8-activating enzyme E1 regulatory subunit	NAE1	IIIK(1)EHPVIESHPDNALEDLR	Q13564	Human
E1B9B0	350	Uncharacterized protein	STAG3	LESLLEK(1)R
E1B9K1	27	Polyubiquitin-C	UBC	TITLEVEPSDTIENVK(1)GK	Q5UGI3	Human
E1B9K1	6	Polyubiquitin-C	UBC	MQIFVK(1)TLTGK	Q5UGI3	Human
E1B9K1	103	Polyubiquitin-C	UBC	TITLEVEPSDTIENVK(1)AK
E1B9K1	11	Polyubiquitin-C	UBC	TLTGK(1)TITLEVEPSDTIENVK	Q5UGI3	Human
E1B9K1	33	Polyubiquitin-C	UBC	IQDK(1)EGIPPDQQR	Q5UGI3	Human
E1B9K1	63	Polyubiquitin-C	UBC	TLSDYNIQK(1)ESTLHLVLR	Q5UGI3	Human
E1B9K1	48	Polyubiquitin-C	UBC	LIFAGK(1)QLEDGRTLSDYNIQK	Q5UGI3	Human
E1BAJ4	330	Starch binding domain 1	STBD1	FLETGHEDK(1)VVHR
E1BAW5	589	Tripartite motif containing 36	TRIM36	VEPYSYLVK(1)AGVASSDK
E1BBF0	668	Uncharacterized protein	STK31	IK(1)QEITQLR
E1BBY7	686	Heat shock protein family A (Hsp70) member 4	HSPA4	NLGQPIK(1)MR	B4DN48	Human
E1BD67	208	Serum amyloid A like 1	SAAL1	VGEVVDK(1)LFDLDEK
E1BDB0	265	Erythrocyte membrane protein band 4.1 like 2	EPB41L2	DYFGLVFQENPEQK(1)NWLDPAK
E1BDB0	241	Erythrocyte membrane protein band 4.1 like 2	EPB41L2	GQVLFDK(1)VCEHLNLLEK
E1BDB0	394	Erythrocyte membrane protein band 4.1 like 2	EPB41L2	GLSPAQADSQFLENAK(1)R
E1BDI4	522	Fanconi anemia complementation group I	FANCI	K(1)AMFASQLDAR
E1BE98	693	Exportin 1	XPO1	QLGSILK(1)TNVR
E1BE98	455	Exportin 1	XPO1	DTDSINLYK(1)NMR
E1BF59	192	Plectin	PLEC	TFTK(1)WVNK
E1BF59	1172	Plectin	PLEC	SELELTLGK(1)LEQVR
E1BFV0	62	Karyopherin subunit beta 1	KPNB1	VAAGLQIK(1)NSLTSK	P70168/B2RBR9	Mouse/Human
E1BGD1	49	Translocase of outer mitochondrial membrane 34	TOMM34	MLQEQGSSDPEK(1)ESVLYSNR
E1BH05	797	Rho guanine nucleotide exchange factor 10	ARHGEF10	VQLQLPGK(1)QDK
E1BH05	611	Rho guanine nucleotide exchange factor 10	ARHGEF10	YLNK(1)LLSSGSR
E1BH05	541	Rho guanine nucleotide exchange factor 10	ARHGEF10	VTLHSLMTK(1)PIQR
E1BH05	420	Rho guanine nucleotide exchange factor 10	ARHGEF10	NYVDALK(1)R
E1BHR7	229	Receptor protein serine/threonine kinase	AMHR2	LVAIK(1)AFPLR
E1BHR7	325	Receptor protein serine/threonine kinase	AMHR2	WQDGQYK(1)PGIAHR
E1BHT5	1078	Ubiquitin protein ligase E3 component n-recognin 4	UBR4	AEHAGSLLELASSK(1)CSSVK
E1BJC4	221	Piwi like RNA-mediated gene silencing 1	PIWIL1	LLK(1)IMNLQQIGR
E1BJC4	480	Piwi like RNA-mediated gene silencing 1	PIWIL1	TFDYNPQFADWSK(1)ETR
E1BJD3	131	Transmembrane protein 190	TMEM190	TVSLLSK(1)DR
E1BJG5	234	Tripartite motif containing 28	TRIM28	K(1)LLASLVK
E1BJG5	299	Tripartite motif containing 28	TRIM28	VLVNDAQK(1)VTEGQQER
E1BKB2	422	N-glycanase 1	NGLY1	ETINGLNK(1)QR
E1BKE5	281	Ankyrin repeat and SOCS box containing 9	ASB9	ITELNLPEELK(1)R
E1BKE5	179	Ankyrin repeat and SOCS box containing 9	ASB9	K(1)LLESGVNVNQGR
E1BKE7	1301	Inositol 1,4,5-trisphosphate receptor type 3	ITPR3	HVQYLDFLHTVIK(1)AEGK
E1BKZ4	449	Uncharacterized protein	---	MEGK(1)LDSLCDFVQR
E1BLA4	340	Transmembrane 9 superfamily member	LOC509946	YNQEDIQK(1)DYGWK
E1BLV6	170	Valyl-tRNA synthetase	VARS	K(1)LGSSLDWNR
E1BLV6	689	Valyl-tRNA synthetase	VARS	HFCNK(1)LWNATK
E1BMK3	638	Uncharacterized protein	RNF31	LWDSGPEPTPSWDGPDK(1)QSLVR
E1BN58	122	OTU deubiquitinase 4	OTUD4	DFIIYQK(1)PNVSPSQVTENNFPEK
E1BNA9	2502	Zinc finger ZZ-type and EF-hand domain containing 1	ZZEF1	TDSFFLEVQK(1)R
E1BNE7	152	Caveolae associated protein 1	CAVIN1	NFK(1)VMIYQDEVK
E1BNE7	109	Caveolae associated protein 1	CAVIN1	AHATTSNTVSK(1)LLEK
E1BNP8	7	SPT16 homolog, facilitates chromatin remodeling subunit	SUPT16H	AVTLDK(1)DAYYRRVK
E1BNY9	3452	HECT, UBA and WWE domain containing 1, E3 ubiquitin protein ligase	HUWE1	SSLLTEK(1)LLR	Q7Z6Z7-1	Human
F1MBF9	334	Serine incorporator 1	SERINC1	TSNNSQVNK(1)LTLTSDESTLIEDGGAR
F1MBI7	314	Olfactory receptor	LOC504766	NLMVQK(1)HSTQ
F1MCF1	118	Uncharacterized protein	SET	ILSK(1)EFHLNESGDPSSK
F1MCF4	169	Transmembrane protein 64	TMEM64	IQSSEK(1)LSAVIR
F1MDM6	134	DCN1-like protein	DCUN1D1	MEQELK(1)EPGR
F1ME38	544	Ubiquitin like modifier activating enzyme 6	UBA6	IDAHLNK(1)VCSATEAIYNDEFYTK	Q8C7R4	Mouse
F1ME38	739	Ubiquitin like modifier activating enzyme 6	UBA6	DGSLFWQSPK(1)RPPSPLK	Q8C7R4/A0AVT1-1	Mouse/Human
F1MFE8	561	Vang-like protein	VANGL2	LSEEFVDPK(1)SHK	Q6ZPV8	Mouse
F1MHK9	1469	Uncharacterized protein	---	K(1)SMEALNLESYADK
F1MIM6	941	KIAA1324	KIAA1324	IK(1)SFTSK
F1MIM6	958	KIAA1324	KIAA1324	TPDGFDSVPLK(1)TSSGGPDMDL
F1MIM6	898	KIAA1324	KIAA1324	YSK(1)LVMNATLK
F1MIM6	895	KIAA1324	KIAA1324	LEYK(1)YSK
F1MIW7	440	Receptor protein serine/threonine kinase	ACVRL1	K(1)VVCVDQQTPTIPNR
F1MJ53	1058	Kinesin family member 21A	KIF21A	GLQAAQK(1)EAQIK
F1MKX4	918	Proteasome activator complex subunit 4	PSME4	WK(1)SFNLVK
F1ML71	193	Nedd4 family interacting protein 2	NDFIP2	AK(1)AAALAAAAAETSQR	Q9NV92	Human
F1MLV3	181	Thioredoxin like 1	TXNL1	LYSMK(1)FQGPDNGQGPK	Q3U8R9/O43396	Mouse/Human
F1MLV3	102	Thioredoxin like 1	TXNL1	IDQYQGADAVGLEEK(1)IK	Q3U8R9/O43396	Mouse/Human
F1MMA0	100	Interleukin enhancer binding factor 3	ILF3	VGLVAK(1)GLLLK	Q9Z1X4/C9JFV5	Mouse/Human
F1MME7	760	Uncharacterized protein	MROH7	MNEVK(1)AALENLR
F1MMY7	231	T-complex 11	TCP11	FQDLLNK(1)QPSLLDHTAR
F1MMY7	224	T-complex 11	TCP11	AK(1)FQDLLNK
F1MNA1	659	Tudor domain containing 9	TDRD9	NK(1)VNFAGSSR
F1MNA1	707	Tudor domain containing 9	TDRD9	LNYIQIK(1)R
F1MNA1	517	Tudor domain containing 9	TDRD9	LVHK(1)DFWDNSIPNHVIPEMLR
F1MNF9	388	Uncharacterized protein	MPRIP	GWLTK(1)QYEDGQWK
F1MNN2	76	Zinc finger FYVE-type containing 28	ZFYVE28	DFCVK(1)FPEEIR
F1MPE5	246	Importin 5	IPO5	HFADLLPGFLQAVNDSCYQNDDSVLK(1)SLVEIADTVPK
F1MPE5	564	Importin 5	IPO5	GK(1)TIECISLIGLAVGK
F1MPE5	116	Importin 5	IPO5	K(1)ICDIAAELAR
F1MPL1	403	Mitofusin 1	MFN1	NQMNLLTLDVK(1)K	Q571M0	Mouse
F1MRG7	195	Actin-related protein 2	ACTR2	YLIK(1)LLLLR	Q8IY98	Human
F1MSV5	49	Uncharacterized protein	GK2	VELTQEVPK(1)EGWIEQDPK
F1MUX6	161	Glutathione S-transferase	GSTM3	MFEPK(1)CLDEFPNLK
F1MUX6	181	Glutathione S-transferase	GSTM3	FEALEK(1)IATYMQSDR
F1MUX6	40	Glutathione S-transferase	GSTM3	FK(1)LDLDFPNLPYLMDGK
F1MUX6	199	Glutathione S-transferase	GSTM3	MPVNNK(1)MAQWGNR
F1MUX6	193	Glutathione S-transferase	GSTM3	FLK(1)MPVNNK
F1MUX6	38	Glutathione S-transferase	GSTM3	SQWLDVK(1)FK
F1MUX6	19	Glutathione S-transferase	GSTM3	MLLEFTDTSYEEK(1)R
F1MUX6	31	Glutathione S-transferase	GSTM3	YTCGEAPDYDK(1)SQWLDVK
F1MUX6	55	Glutathione S-transferase	GSTM3	LDLDFPNLPYLMDGK(1)NR
F1MVC0	1411	Uncharacterized protein	CAD	LSSFVTK(1)GYR	Q53SY7	Human
F1MVC0	1314	Uncharacterized protein	CAD	K(1)NILLTIGSYK
F1MVT7	510	EPM2A interacting protein 1	EPM2AIP1	VELTK(1)LQASANLWEEYR
F1MVT7	524	EPM2A interacting protein 1	EPM2AIP1	TK(1)DLGQFYAGLPAESYPIIK
F1MWE0	54	Proteasome 26S subunit, ATPase 3	PSMC3	LLDSEIK(1)IMK
F1MWR8	53	T-complex protein 1 subunit eta	CCT7	GK(1)ATISNDGATILK
F1MXX5	59	Nardilysin convertase	NRDC	MSSTQLFK(1)TR
F1MXX5	51	Nardilysin convertase	NRDC	STYTK(1)MSSTQLFK
F1MY44	69	Uncharacterized protein	HNRNPM	FEPYANPTK(1)R	Q7KYM9	Human
F1MY44	83	Uncharacterized protein	HNRNPM	AFITNIPFDVK(1)WQSLK	Q7KYM9	Human
F1MY44	388	Uncharacterized protein	HNRNPM	GEIIAK(1)QGGGGGGGSVPGIER	Q7KYM9	Human
F1MYC9	359	Spectrin beta chain	SPTBN1	FTEK(1)GNLEVLLFTIQSK	Q62261	Mouse
F1MYN9	155	Uncharacterized protein	TCEAL4	EYK(1)EAIHDMHLSNEEMIR
F1MZY2	74	Glutamine--fructose-6-phosphate transaminase 1	GFPT1	VIQQLEGAFALVFK(1)SVHFPGQAVGTR
F1N085	347	3'-phosphoadenosine 5'-phosphosulfate synthase 2	PAPSS2	LTPLELK(1)QK
F1N0M0	883	Tripeptidyl-peptidase 2	TPP2	LEK(1)GDYTIR	Q64514	Mouse
F1N0M0	61	Tripeptidyl-peptidase 2	TPP2	GVLIAVLDTGVDPGAPGMQVTTDGK(1)PK	Q64514/P29144	Mouse/Human
F1N0M0	708	Tripeptidyl-peptidase 2	TPP2	SHEFYK(1)FCSLPEK	Q64514	Mouse
F1N180	32	MOB kinase activator 2	MOB2	VYLEPEYAK(1)SR
F1N1A3	47	Ubiquilin 1	UBQLN1	EK(1)EEFAVPENSSVQQFK	Q9UMX0	Human
F1N1V7	260	Kelch like family member 22	KLHL22	LHDK(1)LEPSPLR
F1N2F1	124	Family with sequence similarity 129 member A	FAM129A	ILPAGGK(1)VLTSEDEYNLLSDR	Q9BZQ8	Human
F1N2F1	186	Family with sequence similarity 129 member A	FAM129A	K(1)FSALLSDCIR
F1N2F6	366	Testis expressed 11	TEX11	K(1)EDLFAK
F1N2F6	374	Testis expressed 11	TEX11	EK(1)VEEIIIGHQTGK
F1N2F6	372	Testis expressed 11	TEX11	KEDLFAK(1)EK
F1N2R1	198	Stomatin	STOM	DVK(1)LPVQLQR
F1N2R1	188	Stomatin	STOM	EEIAHNMQCTLDDATDDWGIK(1)VER
F1N2W4	330	Additional sex combs like 2, transcriptional regulator	ASXL2	VEPWK(1)EQFFESYYGQSSGLSLEDSK
F1N3P2	743	Ubiquitin carboxyl-terminal hydrolase	USP5	DQALK(1)ALR	P45974-1	Human
F1N3P2	468	Ubiquitin carboxyl-terminal hydrolase	USP5	FLVEEK(1)IK	P45974-1	Human
F1N3P2	406	Ubiquitin carboxyl-terminal hydrolase	USP5	PAPESGDGEQVTEQK(1)EVQDGIAPR	P45974-1	Human
F1N3P2	793	Ubiquitin carboxyl-terminal hydrolase	USP5	SAADSISESIPVGPK(1)VR	P45974-1	Human
F1N3P2	163	Ubiquitin carboxyl-terminal hydrolase	USP5	K(1)QEVQAWDGEVR	P45974-1	Human
F1N3P2	586	Ubiquitin carboxyl-terminal hydrolase	USP5	K(1)LDVSIEMPEELDISQLR	P45974-1	Human
F1N3P2	360	Ubiquitin carboxyl-terminal hydrolase	USP5	LEK(1)IFQNAPTDPTQDFSTQVAK	P45974-1	Human
F1N3P2	575	Ubiquitin carboxyl-terminal hydrolase	USP5	K(1)FTFGLDWVPK	P45974-1	Human
F1N3P2	357	Ubiquitin carboxyl-terminal hydrolase	USP5	YVDK(1)LEK	P45974-1	Human
F1N3P2	423	Ubiquitin carboxyl-terminal hydrolase	USP5	ALIGK(1)GHPEFSTNR	P45974-1	Human
F1N3P2	574	Ubiquitin carboxyl-terminal hydrolase	USP5	FASFPDYLVIQIK(1)K	P45974-1	Human
F1N3V0	514	Malic enzyme	ME1	IAEK(1)IVK
F1N3Y6	512	ATP binding cassette subfamily C member 3	ABCC3	LYAWEPSFLK(1)QVEGIR	Q96QA9	Human
F1N556	404	Ubiquitin specific peptidase 7	USP7	FMYDPQTDQNIK(1)INDR	B7Z815	Human
F1N5D0	99	Uncharacterized protein	ZRSR2	IK(1)K(1)EK(1)EEAAR
F1N5D0	98	Uncharacterized protein	ZRSR2	IK(1)K(1)EK(1)EEAAR
F1N5D0	101	Uncharacterized protein	ZRSR2	IK(1)K(1)EK(1)EEAAR
F1N672	664	Transmembrane 9 superfamily member	TM9SF2	IYSVVK(1)VD
F1N789	699	Vinculin	VCL	NPGNQAAYEHFETMK(1)NQWIDNVEK	P18206-1	Human
F1N789	1070	Vinculin	VCL	ILSTVK(1)ATMLGR	P18206-1	Human
F1N7B5	703	Cullin 5	CUL5	TQEAIIQIMK(1)MR
F1N7K9	1039	TBC1 domain family member 8	TBC1D8	PLDIK(1)SK
F1N7U2	307	NPL4 homolog, ubiquitin recognition factor	NPLOC4	K(1)VGWIFTDLVSEDTR	P60670/B4DG89	Mouse/Human
F2Z4C1	401	Tubulin alpha chain	TUBA1A	FDLMYAK(1)R	P68369/Q71U36	Mouse/Human
F2Z4C1	60	Tubulin alpha chain	TUBA1A	TIGGGDDSFNTFFSETGAGK(1)HVPR	P68369/Q71U36	Mouse/Human
F2Z4C1	370	Tubulin alpha chain	TUBA1A	VGINYQPPTVVPGGDLAK(1)VQR	P68369/Q71U36	Mouse/Human
F2Z4C1	326	Tubulin alpha chain	TUBA1A	GDVVPK(1)DVNAAIATIK	P68369/Q71U36	Mouse/Human
F2Z4C1	394	Tubulin alpha chain	TUBA1A	LDHK(1)FDLMYAK	P68369/Q71U36	Mouse/Human
F2Z4C1	336	Tubulin alpha chain	TUBA1A	DVNAAIATIK(1)TK	P68369/Q71U36	Mouse/Human
F6QLM5	216	Glycogenin 1	GYG1	TK(1)PWNYTYDPQTK
G3MXI8	76	Nedd4 family interacting protein 1	NDFIP1	TK(1)AEATIPLVPGR
G3MYY8	69	Cortexin 1	CTXN1	MPASSWTDHK(1)EALER	Q3TYB7/P60606	Mouse/Human
G3N006	101	Chromosome 22 open reading frame 46	C22orf46	LTPEFFLSPGK(1)FR
G3N1J1	103	Uncharacterized protein	---	PLESSQVK(1)YLR
G3N1K0	173	Phospholipase DDHD1	DDHD1	WFYK(1)EDK
G3N266	196	G protein signaling modulator 1	GPSM1	NLSLVK(1)ELGDR
G3N266	389	G protein signaling modulator 1	GPSM1	LASPAAAEK(1)PDLAGYEAQGAR
G3X6E8	246	Neuronal membrane glycoprotein M6-a	GPM6A	MQK(1)YEDIK
G3X6T9	327	Flotillin-2	FLOT2	IAAK(1)IAAPLTK
G3X752	45	Vesicle-associated membrane protein 3	VAMP3	DQK(1)LSELDDR
G5E5C3	102	Proteasome subunit alpha type	PSMA6	YEAANWK(1)YK	Q9QUM9/P60900	Mouse/Human
G5E5Z2	198	Uncharacterized protein	---	TLTSEK(1)LEQIK
G5E6C6	253	Uncharacterized protein	---	K(1)LITEDLVR
G8JKV6	84	26S proteasome non-ATPase regulatory subunit 13	PSMD13	SSDEAVILCK(1)TAIGALK
G8JKV6	130	26S proteasome non-ATPase regulatory subunit 13	PSMD13	FYDLSSK(1)YYQTIGNHASYYK
G8JKV8	21	NEDD8	NEDD8	EIEIDIEPTDK(1)VER
G8JKV8	10	NEDD8	NEDD8	TLTGK(1)EIEIDIEPTDKVER
G8JKV8	47	NEDD8	NEDD8	LIYSGK(1)QMNDEK	A8MUA8	Human
O18789	58	40S ribosomal protein S2	RPS2	AEDK(1)EWLPVTK	Q9BSW5	Human
O46414	72	Ferritin heavy chain	FTH1	LMK(1)LQNQR
P00517	286	cAMP-dependent protein kinase catalytic subunit alpha	PRKACA	FGNLK(1)NGVNDIK	P05132	Mouse
P04272	104	Annexin A2	ANXA2	SALSGHLETVILGLLK(1)TPAQYDASELK	P07355	Human
P04272	266	Annexin A2	ANXA2	GDLENAFLNLVQCIQNK(1)PLYFADR	P07355	Human
P04272	115	Annexin A2	ANXA2	TPAQYDASELK(1)ASMK	P07355	Human
P05185	227	Steroid 17-alpha-hydroxylase/17,20 lyase	CYP17A1	IFPSK(1)AMEK
P05185	249	Steroid 17-alpha-hydroxylase/17,20 lyase	CYP17A1	NELLNEILEK(1)CQENFSSDSITNLLHILIQAK
P05185	59	Steroid 17-alpha-hydroxylase/17,20 lyase	CYP17A1	LQEK(1)YGPIYSFR
P05185	98	Steroid 17-alpha-hydroxylase/17,20 lyase	CYP17A1	PK(1)VATLDILSDNQK
P05185	141	Steroid 17-alpha-hydroxylase/17,20 lyase	CYP17A1	DGNLK(1)LEK
P05185	196	Steroid 17-alpha-hydroxylase/17,20 lyase	CYP17A1	NEDPALK(1)AIQNVNDGILEVLSK
P05185	285	Steroid 17-alpha-hydroxylase/17,20 lyase	CYP17A1	VNADNNNAGPDQDSK(1)LLSNR
P05185	222	Steroid 17-alpha-hydroxylase/17,20 lyase	CYP17A1	EVLLDIFPVLK(1)IFPSK
P05185	55	Steroid 17-alpha-hydroxylase/17,20 lyase	CYP17A1	NFFK(1)LQEK
P05185	110	Steroid 17-alpha-hydroxylase/17,20 lyase	CYP17A1	VATLDILSDNQK(1)GIAFADHGAHWQLHR
P07514	126	NADH-cytochrome b5 reductase 3	CYB5R3	FPAGGK(1)MSQYLESMK	Q9DCN2	Mouse
P07857	281	Non-specific lipid-transfer protein	SCP2	MVGFDMSK(1)EAAR
P19120	524	Heat shock cognate 71 kDa protein	HSPA8	MVQEAEK(1)YK	P63017	Mouse
P19120	56	Heat shock cognate 71 kDa protein	HSPA8	LIGDAAK(1)NQVAMNPTNTVFDAK	P63017	Mouse
P23356	4	Ubiquitin carboxyl-terminal hydrolase isozyme L1	UCHL1	MQLK(1)PMEINPEMLNK	Q9R0P9/B2RD14	Mouse/Human
P31404	580	V-type proton ATPase catalytic subunit A	ATP6V1A	EHMGEILYK(1)LSSMK	P50516	Mouse
P33097	290	Aspartate aminotransferase, cytoplasmic	GOT1	VLSQMEK(1)IVR	P05201	Mouse
P34933	127	Heat shock-related 70 kDa protein 2	HSPA2	TFFPEEISSMVLTK(1)MK
P34933	129	Heat shock-related 70 kDa protein 2	HSPA2	MK(1)EIAEAYLGGK
P35526	382	Chloride intracellular channel protein 5	CLIC5	LHVVK(1)IVAK
P38408	116	Guanine nucleotide-binding protein subunit alpha-14	GNA14	EVEVDK(1)VSTLSR	P30677	Mouse
P45879	274	Voltage-dependent anion-selective channel protein 1	VDAC1	NVNAGGHK(1)LGLGLEFQA	B3KTS5	Human
P48616	139	Vimentin	VIM	ILLAELEQLK(1)GQGK	P20152/Q53HU8	Mouse/Human
P48616	188	Vimentin	VIM	EK(1)LQEEMLQR	P20152/Q53HU8	Mouse/Human
P48644	128	Retinal dehydrogenase 1	ALDH1A1	LFSNAYLMDLGGCIK(1)TLR	P24549	Mouse
P48644	91	Retinal dehydrogenase 1	ALDH1A1	LLNK(1)LADLIER	P24549	Mouse
P58352	477	Solute carrier family 2, facilitated glucose transporter member 3	SLC2A3	GEK(1)GPIMEMNSIQPTK	B7Z966	Human
P58352	490	Solute carrier family 2, facilitated glucose transporter member 3	SLC2A3	GPIMEMNSIQPTK(1)DTNA
P58354	466	Solute carrier family 2, facilitated glucose transporter member 8	SLC2A8	GK(1)TLEQITAHFEGR
P61285	36	Dynein light chain 1, cytoplasmic	DYNLL1	YNIEK(1)DIAAHIK	P63168/Q6FGH9	Mouse/Human
P62261	123	14-3-3 protein epsilon	YWHAE	VFYYK(1)MK	P62259/Q4VJB6	Mouse/Human
P62261	50	14-3-3 protein epsilon	YWHAE	NLLSVAYK(1)NVIGAR	P62259/Q4VJB6	Mouse/Human
P62261	12	14-3-3 protein epsilon	YWHAE	MDDREDLVYQAK(1)LAEQAER	P62259/Q4VJB6	Mouse/Human
P63103	120	14-3-3 protein zeta/delta	YWHAZ	VFYLK(1)MK	P63101/P63104	Mouse/Human
P63103	49	14-3-3 protein zeta/delta	YWHAZ	NLLSVAYK(1)NVVGAR	P63101/P63104	Mouse/Human
P63103	138	14-3-3 protein zeta/delta	YWHAZ	YLAEVAAGDDK(1)K	P63101/P63104	Mouse/Human
P63103	9	14-3-3 protein zeta/delta	YWHAZ	NELVQK(1)AK	P63101/P63104	Mouse/Human
P63103	122	14-3-3 protein zeta/delta	YWHAZ	MK(1)GDYYR	P63101/P63104	Mouse/Human
P63258	315	Actin, cytoplasmic 2	ACTG1	MQK(1)EITALAPSTMK	Q53G76	Human
P63258	291	Actin, cytoplasmic 2	ACTG1	K(1)DLYANTVLSGGTTMYPGIADR	Q53G76	Human
P63258	328	Actin, cytoplasmic 2	ACTG1	IK(1)IIAPPER	Q53G76	Human
P63258	113	Actin, cytoplasmic 2	ACTG1	VAPEEHPVLLTEAPLNPK(1)ANR	Q53G76	Human
P68002	120	Voltage-dependent anion-selective channel protein 2	VDAC2	LTFDTTFSPNTGK(1)K	B4DKM5	Human
P68002	64	Voltage-dependent anion-selective channel protein 2	VDAC2	SCSGVEFSTSGSSNTDTGK(1)VTGTLETK
P68002	285	Voltage-dependent anion-selective channel protein 2	VDAC2	SINAGGHK(1)LGLALELEA	B4DKM5	Human
P68103	273	Elongation factor 1-alpha 1	EEF1A1	VETGVLK(1)PGMVVTFAPVNVTTEVK	P10126/Q5JR01	Mouse/Human
P68103	41	Elongation factor 1-alpha 1	EEF1A1	TIEK(1)FEK	P10126/Q5JR01	Mouse/Human
P68103	172	Elongation factor 1-alpha 1	EEF1A1	YEEIVK(1)EVSTYIK	P10126/Q5JR01	Mouse/Human
P68103	180	Elongation factor 1-alpha 1	EEF1A1	K(1)IGYNPDTVAFVPISGWNGDNMLEPSANMPWFK	P10126	Mouse
P68103	392	Elongation factor 1-alpha 1	EEF1A1	LEDGPK(1)FLK	P10126/Q5JR01	Mouse/Human
P68103	439	Elongation factor 1-alpha 1	EEF1A1	QTVAVGVIK(1)AVDK	P10126/Q5JR01	Mouse/Human
P68103	395	Elongation factor 1-alpha 1	EEF1A1	FLK(1)SGDAAIVDMVPGK	P10126/Q5JR01	Mouse/Human
P68103	154	Elongation factor 1-alpha 1	EEF1A1	QLIVGVNK(1)MDSTEPPYSQK	P10126	Mouse
P68103	179	Elongation factor 1-alpha 1	EEF1A1	EVSTYIK(1)K	Q5JR01	Human
P68103	255	Elongation factor 1-alpha 1	EEF1A1	LPLQDVYK(1)IGGIGTVPVGR	P10126/Q5JR01	Mouse/Human
P68103	62	Elongation factor 1-alpha 1	EEF1A1	YAWVLDK(1)LK	Q5JR01	Human
P68103	44	Elongation factor 1-alpha 1	EEF1A1	FEK(1)EAAEMGK	P10126	Mouse
P68250	11	14-3-3 protein beta/alpha	YWHAB	SELVQK(1)AK	Q9CQV8/Q4VY19	Mouse/Human
P79132	39	Caveolin-1	CAV1	AMAEEMNEK(1)QVYDAHTK	P49817/Q2TNI1	Mouse/Human
P79132	57	Caveolin-1	CAV1	EIDLVNRDPK(1)HLNDDVVK	P49817/Q2TNI1	Mouse/Human
P79132	65	Caveolin-1	CAV1	HLNDDVVK(1)IDFEDVIAEPEGTHSFDGIWK
P79132	5	Caveolin-1	CAV1	SGGK(1)YVDSEGHLYTVPIR	P49817/Q2TNI1	Mouse/Human
P79132	47	Caveolin-1	CAV1	QVYDAHTK(1)EIDLVNR	P49817/Q2TNI1	Mouse/Human
P81287	108	Annexin A5	ANXA5	GAGTDEK(1)VLTEIIASR	B4DNG6	Human
Q05B57	257	Ubiquitin thioesterase OTU1	YOD1	FGEDAGYTK(1)R	Q5VVQ6-1	Human
Q08DD3	117	Cysteine-rich hydrophobic domain 2	CHIC2	SIEK(1)LLEWENNR	Q9D9G3/Q9UKJ5	Mouse/Human
Q08DL0	107	SLC3A2 protein	SLC3A2	FTGLSK(1)EELLK
Q08DM8	187	Translin	TSN	LLNLK(1)NDSLR	Q53GR3	Human
Q08E38	266	Pre-mRNA-processing factor 19	PRPF19	K(1)VTSVVFHPSQELVFSASPDATIR	Q99KP6/Q9UMS4	Mouse/Human
Q0IIF7	214	Ubiquitin carboxyl-terminal hydrolase 14	USP14	VLQQK(1)LEAIEDDTVK	Q9JMA1/B2RD79	Mouse/Human
Q0III9	345	Alpha-actinin-3	ACTN3	VQEK(1)CQLEINFNTLQTK
Q0P568	45	Ubiquitin fusion degradation 1 like	UFD1	GGK(1)IIMPPSALDQLSR	P70362/B7Z9N3	Mouse/Human
Q0P5K3	92	Ubiquitin-conjugating enzyme E2 N	UBE2N	ICLDILK(1)DK	A2RTT4/P61088	Mouse/Human
Q0V882	7	Bax inhibitor 1	TMBIM6	K(1)INFDALFK	Q9D2C7/F8W201	Mouse/Human
Q0VCS8	190	Glutathione S-transferase, theta 3	GSTT3	SRPK(1)LAAWR
Q1JPJ8	410	Thimet oligopeptidase	THOP1	LIGK(1)FYLDLYPR
Q1RMH8	119	Sorting nexin-3	SNX3	K(1)QGLEQFINK	Q78ZM0/O60493-1	Mouse/Human
Q1RMU2	532	Ubiquitin carboxyl-terminal hydrolase CYLD	CYLD	ALFVK(1)LK
Q1RMV0	457	Peroxisomal targeting signal 1 receptor	PEX5	YTPAYAHLVAPGEEGAGGVGLGSSK(1)R
Q27954	271	Coatomer subunit alpha	COPA	QELILSNSEDK(1)SIR	Q8CIE6/P53621-1	Mouse/Human
Q27954	1028	Coatomer subunit alpha	COPA	FEEAVEK(1)FR	Q8CIE6/P53621-1	Mouse/Human
Q28103	11	Microfibril-associated glycoprotein 3 (Fragment)	MFAP3	LQK(1)AFEIAK
Q28141	854	ATP-dependent RNA helicase A	DHX9	ILAK(1)LPIEPR
Q2HJ49	79	Moesin	MSN	KESPLLFK(1)FR	P26041	Mouse
Q2HJ86	112	Tubulin alpha-1D chain	TUBA1D	GHYTIGK(1)ELIDLVLDR
Q2HJD0	400	FAS-associated factor 2	FAF2	ESPEK(1)FQIEANFPR	Q3TDN2/B4E2M8	Mouse/Human
Q2HJF8	200	Mitochondrial Rho GTPase 1	RHOT1	EMKPACIK(1)ALTR	Q8BG51	Mouse
Q2HJH1	19	Aspartyl aminopeptidase	DNPEP	ELLK(1)FVNR
Q2KII2	108	Membrane spanning 4-domains A5	MS4A5	K(1)TTETLVTLSR
Q2KJ46	296	26S proteasome non-ATPase regulatory subunit 3	PSMD3	IK(1)AIQLEYSEAR	O43242	Human
Q2KJ54	240	Serine peptidase inhibitor, Kunitz type 2	SPINT2	TVWSSGDDK(1)EQLVK
Q2KJD0	58	Tubulin beta-5 chain	TUBB5	ISVYYNEATGGK(1)YVPR	P99024/P07437	Mouse/Human
Q2KJE5	274	Glyceraldehyde-3-phosphate dehydrogenase, testis-specific	GAPDHS	GAHQNIIPASTGAAK(1)AVGK
Q2KJJ0	755	Pre-mRNA-processing factor 6	PRPF6	LEEK(1)VGQLTR
Q2NL13	9	Trafficking protein particle complex subunit 5	TRAPPC5	GK(1)SALLER	Q9CQA1/Q8IUR0	Mouse/Human
Q2NL26	326	Transketolase-like protein 1	TKTL1	NSTFSDIFK(1)R
Q2NL26	175	Transketolase-like protein 1	TKTL1	LTHSTTLPLEHSIDVYQK(1)R
Q2NL26	293	Transketolase-like protein 1	TKTL1	K(1)ACGLALAK
Q2NL26	115	Transketolase-like protein 1	TKTL1	YFDK(1)ASYR
Q2NL29	305	Inositol-3-phosphate synthase 1	ISYNA1	VFVGGDDFK(1)SGQTK	Q9NPH2-1	Human
Q2T9S0	58	Tubulin beta-3 chain	TUBB3	ISVYYNEASSHK(1)YVPR	Q9ERD7/Q13509	Mouse/Human
Q2TBK6	318	Glycoprotein integral membrane 1	GINM1	VNVIPLTAVNLYPDGPEK(1)TAENPGDK
Q2TBK6	326	Glycoprotein integral membrane 1	GINM1	TAENPGDK(1)TCV
Q2TBL2	387	Cell adhesion molecule 1	CADM1	GTYFTHEAK(1)GADDAADADTAIINAEGGQNNSEEK
Q2TBL2	412	Cell adhesion molecule 1	CADM1	GADDAADADTAIINAEGGQNNSEEK(1)K
Q2TBS1	41	Metaxin-1	MTX1	VHK(1)ITNPWR	Q13505-3	Human
Q2YDG7	254	Sperm acrosome membrane-associated protein 1	SPACA1	YK(1)DSTSLDQSPTDIPGHEDDALSEWNE
Q32KL9	209	B-cell receptor-associated protein 29	BCAP29	AQNDVMIMK(1)MQSER	Q9UHQ4	Human
Q32KQ5	178	Transmembrane protein 225	TMEM225	K(1)SQVMEQHGVSIK
Q32KW2	83	UBX domain-containing protein 1	UBXN1	GPGSAVGEGK(1)PVLTEEER	Q05BV2	Human
Q32KW2	105	UBX domain-containing protein 1	UBXN1	MLELVAQK(1)QR	Q05BV2	Human
Q32KW9	127	Interferon-inducible GTPase 5	IRGC	YLK(1)QVDFGR
Q32L40	494	T-complex protein 1 subunit alpha	TCP1	WIGLDLVNGK(1)PR	P11983/P17987	Mouse/Human
Q32L61	5	Calcium binding tyrosine phosphorylation regulated	CABYR	MISSK(1)PR
Q32L97	87	Vesicle-associated membrane protein 4	VAMP4	LDELQDK(1)SESLSDNATAFSNR	O70480	Mouse
Q3MHL3	4	Histone-binding protein RBBP4	RBBP4	ADK(1)EAAFDDAVEER	Q09028	Human
Q3MHL4	408	Adenosylhomocysteinase	AHCY	LTK(1)LTEK
Q3MHL7	127	T-complex protein 1 subunit zeta	CCT6A	IITEGFEAAK(1)EK	P80317	Mouse
Q3MHL7	377	T-complex protein 1 subunit zeta	CCT6A	SVTLLIK(1)GPNK	P80317/B2R9K8	Mouse/Human
Q3MHL7	5	T-complex protein 1 subunit zeta	CCT6A	AAVK(1)TLNPK	B2R9K8	Human
Q3MHM5	324	Tubulin beta-4B chain	TUBB4B	MSMK(1)EVDEQMLNVQNK	P68372	Mouse
Q3MHM5	58	Tubulin beta-4B chain	TUBB4B	INVYYNEATGGK(1)YVPR	P68372	Mouse
Q3MHM5	336	Tubulin beta-4B chain	TUBB4B	EVDEQMLNVQNK(1)NSSYFVEWIPNNVK	P68372	Mouse
Q3SWX8	4	Histone-binding protein RBBP7	RBBP7	ASK(1)EMFEDTVEER	Q16576	Human
Q3SX47	194	Heterogeneous nuclear ribonucleoprotein C (C1/C2)	HNRPC	QK(1)VDSLLESLEK
Q3SYS4	286	Dynein assembly factor 1, axonemal	DNAAF1	HLTYLDDRPVFPK(1)DR
Q3SYT8	413	NADPH--cytochrome P450 reductase	POR	MASSSGEGK(1)ELYLR
Q3SYT8	487	NADPH--cytochrome P450 reductase	POR	INK(1)GVATSWLR	P37040/B4DKM8	Mouse/Human
Q3SYT9	306	Poly(RC) binding protein 2	PCBP2	QMSGAQIK(1)IANPVEGSTDR
Q3SZ18	159	Hypoxanthine-guanine phosphoribosyltransferase	HPRT1	MVK(1)VASLLMK
Q3SZ52	68	Ubiquitin-conjugating enzyme E2 variant 1	UBE2V1	IYSLK(1)IECGPK
Q3SZ54	309	Eukaryotic initiation factor 4A-I	EIF4A1	DFTVSAMHGDMDQK(1)ER	P60843/P60842	Mouse/Human
Q3SZ54	146	Eukaryotic initiation factor 4A-I	EIF4A1	AEVQK(1)LQMEAPHIIVGTPGR	P60843/P60842	Mouse/Human
Q3SZ54	54	Eukaryotic initiation factor 4A-I	EIF4A1	GIYAYGFEK(1)PSAIQQR	P60843/P60842	Mouse/Human
Q3SZ62	5	Phosphoglycerate mutase 1	PGAM1	AAYK(1)LVLIR	Q3U7Z6/B4DMJ7	Mouse/Human
Q3SZF2	109	ADP-ribosylation factor 4	ARF4	IQEGAEELQK(1)MLQEDELR	P18085	Human
Q3SZH7	418	Leukotriene A-4 hydrolase	LTA4H	FSYK(1)SITTDNWK	P09960-2	Human
Q3SZI4	49	14-3-3 protein theta	YWHAQ	NLLSVAYK(1)NVVGGR	E9PG15	Human
Q3SZI4	9	14-3-3 protein theta	YWHAQ	TELIQK(1)AK	E9PG15	Human
Q3SZK3	63	Growth hormone inducible transmembrane protein	GHITM	TTQELK(1)EAALEPSVEK	Q5VT94	Human
Q3SZM3	88	Cytochrome b-245 chaperone 1	CYBC1	K(1)LLTLCR
Q3SZT4	8	Testis-expressed protein 29	TEX29	YAPEFK(1)K
Q3T003	11	60S ribosomal protein L18a	RPL18A	EYK(1)VVGR	P62717/B4DM74	Mouse/Human
Q3T084	208	T-complex protein 1 subunit zeta-2	CCT6B	LIK(1)GLVLDHGAR
Q3T0E9	127	N-arachidonyl glycine receptor	GPR18	YMAIVQPK(1)YAK
Q3T0K2	381	T-complex protein 1 subunit gamma	CCT3	GASK(1)EILSEVER	P80318/P49368	Mouse/Human
Q3T0P7	13	Integral membrane protein 2B	ITM2B	VTFNSALAQK(1)EAK	O89051/Q7Z528	Mouse/Human
Q3T0Q2	287	Transmembrane protein 59	TMEM59	LSIYGDLEFMNEQK(1)LNR	Q9QY73/Q9BXS4	Mouse/Human
Q3T0Y1	84	Ubiquitin thioesterase	OTUB1	K(1)TRPDGNCFYR	Q7TQI3/Q96FW1-1	Mouse/Human
Q3T0Y1	71	Ubiquitin thioesterase	OTUB1	EYAEDDNIYQQK(1)IK	Q7TQI3/Q96FW1-1	Mouse/Human
Q3T0Y5	70	Proteasome subunit alpha type-2	PSMA2	VEPITK(1)HIGLVYSGMGPDYR	Q3UWT6/Q53GF5	Mouse/Human
Q3T133	232	Transmembrane emp24 domain-containing protein 9	TMED9	SFFEAK(1)K
Q3T169	214	40S ribosomal protein S3	RPS3	KPLPDHVSIVEPK(1)DEILPTTPISEQK	P62908/Q53G83	Mouse/Human
Q3ZBD1	87	RAB1A, member RAS oncogene family	RAB1A	YASENVNK(1)LLVGNK	B7Z8M7	Human
Q3ZBF7	33	Prostaglandin E synthase 3	PTGES3	DVNVNFEK(1)SK	B4DP21	Human
Q3ZBF7	7	Prostaglandin E synthase 3	PTGES3	MQPASAK(1)WYDR	B4DP21	Human
Q3ZBT1	251	Transitional endoplasmic reticulum ATPase	VCP	GILLYGPPGTGK(1)TLIAR	Q01853/P55072	Mouse/Human
Q3ZBT1	217	Transitional endoplasmic reticulum ATPase	VCP	QLAQIK(1)EMVELPLR	Q01853/P55072	Mouse/Human
Q3ZBT1	211	Transitional endoplasmic reticulum ATPase	VCP	K(1)QLAQIK	Q01853/P55072	Mouse/Human
Q3ZBW4	248	Proliferating cell nuclear antigen	PCNA	IADMGHLK(1)YYLAPK	P17918/Q7Z6A3	Mouse/Human
Q3ZBY4	111	Fructose-bisphosphate aldolase	ALDOC	VDK(1)GVVPLAGTDGETTTQGLDGLSER
Q3ZC62	116	Cilia- and flagella-associated protein 36	CFAP36	AMMVEK(1)NTEMQLQAIR
Q3ZC62	89	Cilia- and flagella-associated protein 36	CFAP36	EIGINEDQFQEACTSPLAK(1)TR
Q3ZCI4	325	6-phosphogluconate dehydrogenase, decarboxylating	PGD	K(1)ALYASK
Q3ZCI9	528	T-complex protein 1 subunit theta	CCT8	VDQIIMAK(0.997)PAGGPK(0.003)PPSGK	B4DQH4	Human
Q3ZCI9	7	T-complex protein 1 subunit theta	CCT8	ALHVPK(1)APGFAQMLK	B4DQH4	Human
Q3ZCI9	62	T-complex protein 1 subunit theta	CCT8	MVINHLEK(1)LFVTNDAATILR	B4DQH4	Human
Q58D01	74	26S proteasome non-ATPase regulatory subunit 4	PSMD4	ILSK(1)LHTVQPK	O35226/P55036-2	Mouse/Human
Q58DK4	525	Triokinase/FMN cyclase	TKFC	AVK(1)SAEAAAEATK
Q5BIS8	503	Deltex 2	DTX2	VLELLK(1)VAWK
Q5E987	91	Proteasome subunit alpha type-5	PSMA5	TLIDK(1)AR	P28066	Human
Q5E9F9	116	26S proteasome regulatory subunit 7	PSMC2	YIINVK(1)QFAK	C9JLS9	Human
Q5E9J1	224	Heterogeneous nuclear ribonucleoprotein F	HNRNPF	YIGIVK(1)QAGLER	Q9Z2X1/B4DKS8	Mouse/Human
Q5E9K0	162	Proteasome subunit beta type-2	PSMB2	K(1)CLEELQK	B7Z478	Human
Q5E9T9	492	tRNA-splicing ligase RtcB homolog	RTCB	NVTDVVNTCHDAGISK(1)K
Q5QF96	361	Urea transporter 1	SLC14A1	MPISK(1)VTYPEENR	Q8VHL0	Mouse
Q6QRN8	7	Lysosomal-associated transmembrane protein 4A	LAPTM4A	VSMTFK(1)R	Q15012	Human
Q6QRN8	224	Lysosomal-associated transmembrane protein 4A	LAPTM4A	MPEK(1)EPPPPYIPA	Q15012	Human
Q76LV1	624	Heat shock protein HSP 90-beta	HSP90AB1	K(1)HLEINPDHPIVETLR	P11499/P08238	Mouse/Human
Q76LV1	107	Heat shock protein HSP 90-beta	HSP90AB1	ADLVNNLGTIAK(1)SGTK	P11499/P08238	Mouse/Human
Q76LV2	84	Heat shock protein HSP 90-alpha	HSP90AA1	ELHINLIPNK(1)QDR	P07901	Mouse
Q76LV2	69	Heat shock protein HSP 90-alpha	HSP90AA1	YESLTDPSK(1)LDSGK	P07901/P07900-1	Mouse/Human
Q76LV2	328	Heat shock protein HSP 90-alpha	HSP90AA1	SLTNDWEDHLAVK(1)HFSVEGQLEFR
Q76LV2	185	Heat shock protein HSP 90-alpha	HSP90AA1	GTK(1)VILHLK	P07900-1	Human
Q76LV2	420	Heat shock protein HSP 90-alpha	HSP90AA1	K(1)CLELFTELAEDKENYK	P07901	Mouse
Q76LV2	58	Heat shock protein HSP 90-alpha	HSP90AA1	ELISNSSDALDK(1)IR	P07901/P07900-1	Mouse/Human
Q7PCJ8	112	Diamine acetyltransferase 2	SAT2	K(1)VAEVALDK
Q95M18	114	Endoplasmin	HSP90B1	ELISNASDALDK(1)IR	P08113/Q5CAQ5	Mouse/Human
Q9MZ13	163	Voltage-dependent anion-selective channel protein 3	VDAC3	SK(1)LSQNNFALGYK	Q9Y277-1	Human
Q9MZ13	274	Voltage-dependent anion-selective channel protein 3	VDAC3	NFNAGGHK(1)VGLGFELEA	Q9Y277-1	Human
Q9MZ13	109	Voltage-dependent anion-selective channel protein 3	VDAC3	LTLDTIFVPNTGK(1)K	Q9Y277-1	Human
Q9MZ13	53	Voltage-dependent anion-selective channel protein 3	VDAC3	SCSGVEFSTSGHAYTDTGK(1)ASGNLETK	Q9Y277-1	Human
Q9MZ13	266	Voltage-dependent anion-selective channel protein 3	VDAC3	LTLSALIDGK(1)NFNAGGHK	Q9Y277-1	Human
Q9MZ13	20	Voltage-dependent anion-selective channel protein 3	VDAC3	DVFNK(1)GYGFGMVK	Q9Y277-1	Human
Q9XSJ0	234	Ubiquitin carboxyl-terminal hydrolase isozyme L5	UCHL5	MIYEQK(1)IAELQR	Q9WUP7/B4DKB3	Mouse/Human
216 common ubiquitination sites in buffalo testis and "blast_to_mUbiSiDa"
Protein accession	Position	Protein description	Gene name	Modified sequence	Blast_to_mUbiSiDa	Corresponding species
A1A4K3	864	DNA damage-binding protein 1	DDB1	LQTVAEK(1)EVK	Q3U1J4/Q16531	Mouse/Human
A2VE46	194	Chloride intracellular channel 2	CLIC2	LHIIK(1)VAAK	O15247	Human
A3KMV2	53	UV excision repair protein RAD23 homolog A	RAD23A	LIYAGK(1)ILSDDVPIR	P54726/A8K1J3	Mouse/Human
A3KN48	38	EEFSEC protein	EEFSEC	ALSTTASTAAFDK(1)QPQSR	Q3TAF0	Mouse
A4FUA8	273	F-actin-capping protein subunit alpha-1	CAPZA1	VDWNK(1)ILSYK	P52907	Human
A4IFH7	80	MAP2K3 protein	MAP2K3	GAYGVVEK(1)VR	O09110	Mouse
A4IFN5	256	Fat storage-inducing transmembrane protein 2	FITM2	SFSPGLPPQSSSLNLK(1)QDTYK	P59266	Mouse
A5D794	49	GTPase-activating protein and VPS9 domain-containing protein 1	GAPVD1	TAWIAK(1)QQR	Q6PAR5	Mouse
A5D7A2	197	GARS protein	GARS	TSGHVDK(1)FADFMVK	P41250	Human
A5D7A2	99	GARS protein	GARS	AVAELK(1)AR	P41250	Human
A5D7E2	314	Transmembrane 9 superfamily member 4	TM9SF4	DIANYNK(1)EDDIEDTMEESGWK	Q92544-1	Human
A5D973	546	Alpha isoform of regulatory subunit A, protein phosphatase 2	PPP2R1A	SLQK(1)IGPILDNSTLQSEVKPVLEK	Q76MZ3/A8K7B7	Mouse/Human
A5D973	266	Alpha isoform of regulatory subunit A, protein phosphatase 2	PPP2R1A	YMVADK(1)FTELQK	Q76MZ3/A8K7B7	Mouse/Human
A5D973	188	Alpha isoform of regulatory subunit A, protein phosphatase 2	PPP2R1A	AAASK(1)LGEFAK	Q76MZ3/A8K7B7	Mouse/Human
A5PJN7	387	BFAR protein	BFAR	SELK(1)TVPQR	Q9NZS9	Human
A5PJW8	457	DNA-directed RNA polymerase subunit beta	POLR2B	YSLATGNWGDQK(1)K	Q8CFI7/P30876	Mouse/Human
A5PJW8	151	DNA-directed RNA polymerase subunit beta	POLR2B	TFIGK(1)IPIMLR	Q8CFI7/P30876	Mouse/Human
A6QLL8	28	Fructose-bisphosphate aldolase	ALDOA	IVAPGK(1)GILAADESTGSIAK	P04075	Human
A6QLL8	111	Fructose-bisphosphate aldolase	ALDOA	VDK(1)GVVPLAGTNGETTTQGLDGLSER	P04075	Human
A6QLL8	108	Fructose-bisphosphate aldolase	ALDOA	GGVVGIK(1)VDK	P04075	Human
A6QR55	837	Ubiquitin carboxyl-terminal hydrolase 4	USP4	DK(1)LDTVVEFPVR	Q13107-1	Human
A7E3S8	364	Heat shock 70kD protein binding protein	ST13	LSAK(1)FGGQA	P50502	Human
A7Z035	471	Clathrin interactor 1	CLINT1	SQPLQNVSTVLQK(1)PNPLYNQNTDMVQK	B7Z6F8	Human
A8YXY1	21	ADRM1 protein	ADRM1	GSSNK(1)YLVEFR	Q9JKV1/Q68E00	Mouse/Human
E1B7G7	201	Pleckstrin homology, MyTH4 and FERM domain containing H3	PLEKHH3	EVIASK(1)APLETPTQLLLR	Q8VCE9/Q7Z736-1	Mouse/Human
E1B876	14	NCK associated protein 1 like	NCKAP1L	LAEK(1)LTILNDR	P55160	Human
E1B8X4	378	NEDD8-activating enzyme E1 regulatory subunit	NAE1	LLQSIGQAPESISEK(1)ELK	Q13564	Human
E1B8X4	167	NEDD8-activating enzyme E1 regulatory subunit	NAE1	IIIK(1)EHPVIESHPDNALEDLR	Q13564	Human
E1B9K1	27	Polyubiquitin-C	UBC	TITLEVEPSDTIENVK(1)GK	Q5UGI3	Human
E1B9K1	6	Polyubiquitin-C	UBC	MQIFVK(1)TLTGK	Q5UGI3	Human
E1B9K1	11	Polyubiquitin-C	UBC	TLTGK(1)TITLEVEPSDTIENVK	Q5UGI3	Human
E1B9K1	33	Polyubiquitin-C	UBC	IQDK(1)EGIPPDQQR	Q5UGI3	Human
E1B9K1	63	Polyubiquitin-C	UBC	TLSDYNIQK(1)ESTLHLVLR	Q5UGI3	Human
E1B9K1	48	Polyubiquitin-C	UBC	LIFAGK(1)QLEDGRTLSDYNIQK	Q5UGI3	Human
E1BBY7	686	Heat shock protein family A (Hsp70) member 4	HSPA4	NLGQPIK(1)MR	B4DN48	Human
E1BFV0	62	Karyopherin subunit beta 1	KPNB1	VAAGLQIK(1)NSLTSK	P70168/B2RBR9	Mouse/Human
E1BNY9	3452	HECT, UBA and WWE domain containing 1, E3 ubiquitin protein ligase	HUWE1	SSLLTEK(1)LLR	Q7Z6Z7-1	Human
F1ME38	544	Ubiquitin like modifier activating enzyme 6	UBA6	IDAHLNK(1)VCSATEAIYNDEFYTK	Q8C7R4	Mouse
F1ME38	739	Ubiquitin like modifier activating enzyme 6	UBA6	DGSLFWQSPK(1)RPPSPLK	Q8C7R4/A0AVT1-1	Mouse/Human
F1MFE8	561	Vang-like protein	VANGL2	LSEEFVDPK(1)SHK	Q6ZPV8	Mouse
F1ML71	193	Nedd4 family interacting protein 2	NDFIP2	AK(1)AAALAAAAAETSQR	Q9NV92	Human
F1MLV3	181	Thioredoxin like 1	TXNL1	LYSMK(1)FQGPDNGQGPK	Q3U8R9/O43396	Mouse/Human
F1MLV3	102	Thioredoxin like 1	TXNL1	IDQYQGADAVGLEEK(1)IK	Q3U8R9/O43396	Mouse/Human
F1MMA0	100	Interleukin enhancer binding factor 3	ILF3	VGLVAK(1)GLLLK	Q9Z1X4/C9JFV5	Mouse/Human
F1MPL1	403	Mitofusin 1	MFN1	NQMNLLTLDVK(1)K	Q571M0	Mouse
F1MRG7	195	Actin-related protein 2	ACTR2	YLIK(1)LLLLR	Q8IY98	Human
F1MVC0	1411	Uncharacterized protein	CAD	LSSFVTK(1)GYR	Q53SY7	Human
F1MY44	69	Uncharacterized protein	HNRNPM	FEPYANPTK(1)R	Q7KYM9	Human
F1MY44	83	Uncharacterized protein	HNRNPM	AFITNIPFDVK(1)WQSLK	Q7KYM9	Human
F1MY44	388	Uncharacterized protein	HNRNPM	GEIIAK(1)QGGGGGGGSVPGIER	Q7KYM9	Human
F1MYC9	359	Spectrin beta chain	SPTBN1	FTEK(1)GNLEVLLFTIQSK	Q62261	Mouse
F1N0M0	883	Tripeptidyl-peptidase 2	TPP2	LEK(1)GDYTIR	Q64514	Mouse
F1N0M0	61	Tripeptidyl-peptidase 2	TPP2	GVLIAVLDTGVDPGAPGMQVTTDGK(1)PK	Q64514/P29144	Mouse/Human
F1N0M0	708	Tripeptidyl-peptidase 2	TPP2	SHEFYK(1)FCSLPEK	Q64514	Mouse
F1N1A3	47	Ubiquilin 1	UBQLN1	EK(1)EEFAVPENSSVQQFK	Q9UMX0	Human
F1N2F1	124	Family with sequence similarity 129 member A	FAM129A	ILPAGGK(1)VLTSEDEYNLLSDR	Q9BZQ8	Human
F1N3P2	743	Ubiquitin carboxyl-terminal hydrolase	USP5	DQALK(1)ALR	P45974-1	Human
F1N3P2	468	Ubiquitin carboxyl-terminal hydrolase	USP5	FLVEEK(1)IK	P45974-1	Human
F1N3P2	406	Ubiquitin carboxyl-terminal hydrolase	USP5	PAPESGDGEQVTEQK(1)EVQDGIAPR	P45974-1	Human
F1N3P2	793	Ubiquitin carboxyl-terminal hydrolase	USP5	SAADSISESIPVGPK(1)VR	P45974-1	Human
F1N3P2	163	Ubiquitin carboxyl-terminal hydrolase	USP5	K(1)QEVQAWDGEVR	P45974-1	Human
F1N3P2	586	Ubiquitin carboxyl-terminal hydrolase	USP5	K(1)LDVSIEMPEELDISQLR	P45974-1	Human
F1N3P2	360	Ubiquitin carboxyl-terminal hydrolase	USP5	LEK(1)IFQNAPTDPTQDFSTQVAK	P45974-1	Human
F1N3P2	575	Ubiquitin carboxyl-terminal hydrolase	USP5	K(1)FTFGLDWVPK	P45974-1	Human
F1N3P2	357	Ubiquitin carboxyl-terminal hydrolase	USP5	YVDK(1)LEK	P45974-1	Human
F1N3P2	423	Ubiquitin carboxyl-terminal hydrolase	USP5	ALIGK(1)GHPEFSTNR	P45974-1	Human
F1N3P2	574	Ubiquitin carboxyl-terminal hydrolase	USP5	FASFPDYLVIQIK(1)K	P45974-1	Human
F1N3Y6	512	ATP binding cassette subfamily C member 3	ABCC3	LYAWEPSFLK(1)QVEGIR	Q96QA9	Human
F1N556	404	Ubiquitin specific peptidase 7	USP7	FMYDPQTDQNIK(1)INDR	B7Z815	Human
F1N789	699	Vinculin	VCL	NPGNQAAYEHFETMK(1)NQWIDNVEK	P18206-1	Human
F1N789	1070	Vinculin	VCL	ILSTVK(1)ATMLGR	P18206-1	Human
F1N7U2	307	NPL4 homolog, ubiquitin recognition factor	NPLOC4	K(1)VGWIFTDLVSEDTR	P60670/B4DG89	Mouse/Human
F2Z4C1	401	Tubulin alpha chain	TUBA1A	FDLMYAK(1)R	P68369/Q71U36	Mouse/Human
F2Z4C1	60	Tubulin alpha chain	TUBA1A	TIGGGDDSFNTFFSETGAGK(1)HVPR	P68369/Q71U36	Mouse/Human
F2Z4C1	370	Tubulin alpha chain	TUBA1A	VGINYQPPTVVPGGDLAK(1)VQR	P68369/Q71U36	Mouse/Human
F2Z4C1	326	Tubulin alpha chain	TUBA1A	GDVVPK(1)DVNAAIATIK	P68369/Q71U36	Mouse/Human
F2Z4C1	394	Tubulin alpha chain	TUBA1A	LDHK(1)FDLMYAK	P68369/Q71U36	Mouse/Human
F2Z4C1	336	Tubulin alpha chain	TUBA1A	DVNAAIATIK(1)TK	P68369/Q71U36	Mouse/Human
G3MYY8	69	Cortexin 1	CTXN1	MPASSWTDHK(1)EALER	Q3TYB7/P60606	Mouse/Human
G5E5C3	102	Proteasome subunit alpha type	PSMA6	YEAANWK(1)YK	Q9QUM9/P60900	Mouse/Human
G8JKV8	47	NEDD8	NEDD8	LIYSGK(1)QMNDEK	A8MUA8	Human
O18789	58	40S ribosomal protein S2	RPS2	AEDK(1)EWLPVTK	Q9BSW5	Human
P00517	286	cAMP-dependent protein kinase catalytic subunit alpha	PRKACA	FGNLK(1)NGVNDIK	P05132	Mouse
P04272	104	Annexin A2	ANXA2	SALSGHLETVILGLLK(1)TPAQYDASELK	P07355	Human
P04272	266	Annexin A2	ANXA2	GDLENAFLNLVQCIQNK(1)PLYFADR	P07355	Human
P04272	115	Annexin A2	ANXA2	TPAQYDASELK(1)ASMK	P07355	Human
P07514	126	NADH-cytochrome b5 reductase 3	CYB5R3	FPAGGK(1)MSQYLESMK	Q9DCN2	Mouse
P19120	524	Heat shock cognate 71 kDa protein	HSPA8	MVQEAEK(1)YK	P63017	Mouse
P19120	56	Heat shock cognate 71 kDa protein	HSPA8	LIGDAAK(1)NQVAMNPTNTVFDAK	P63017	Mouse
P23356	4	Ubiquitin carboxyl-terminal hydrolase isozyme L1	UCHL1	MQLK(1)PMEINPEMLNK	Q9R0P9/B2RD14	Mouse/Human
P31404	580	V-type proton ATPase catalytic subunit A	ATP6V1A	EHMGEILYK(1)LSSMK	P50516	Mouse
P33097	290	Aspartate aminotransferase, cytoplasmic	GOT1	VLSQMEK(1)IVR	P05201	Mouse
P38408	116	Guanine nucleotide-binding protein subunit alpha-14	GNA14	EVEVDK(1)VSTLSR	P30677	Mouse
P45879	274	Voltage-dependent anion-selective channel protein 1	VDAC1	NVNAGGHK(1)LGLGLEFQA	B3KTS5	Human
P48616	139	Vimentin	VIM	ILLAELEQLK(1)GQGK	P20152/Q53HU8	Mouse/Human
P48616	188	Vimentin	VIM	EK(1)LQEEMLQR	P20152/Q53HU8	Mouse/Human
P48644	128	Retinal dehydrogenase 1	ALDH1A1	LFSNAYLMDLGGCIK(1)TLR	P24549	Mouse
P48644	91	Retinal dehydrogenase 1	ALDH1A1	LLNK(1)LADLIER	P24549	Mouse
P58352	477	Solute carrier family 2, facilitated glucose transporter member 3	SLC2A3	GEK(1)GPIMEMNSIQPTK	B7Z966	Human
P61285	36	Dynein light chain 1, cytoplasmic	DYNLL1	YNIEK(1)DIAAHIK	P63168/Q6FGH9	Mouse/Human
P62261	123	14-3-3 protein epsilon	YWHAE	VFYYK(1)MK	P62259/Q4VJB6	Mouse/Human
P62261	50	14-3-3 protein epsilon	YWHAE	NLLSVAYK(1)NVIGAR	P62259/Q4VJB6	Mouse/Human
P62261	12	14-3-3 protein epsilon	YWHAE	MDDREDLVYQAK(1)LAEQAER	P62259/Q4VJB6	Mouse/Human
P63103	120	14-3-3 protein zeta/delta	YWHAZ	VFYLK(1)MK	P63101/P63104	Mouse/Human
P63103	49	14-3-3 protein zeta/delta	YWHAZ	NLLSVAYK(1)NVVGAR	P63101/P63104	Mouse/Human
P63103	138	14-3-3 protein zeta/delta	YWHAZ	YLAEVAAGDDK(1)K	P63101/P63104	Mouse/Human
P63103	9	14-3-3 protein zeta/delta	YWHAZ	NELVQK(1)AK	P63101/P63104	Mouse/Human
P63103	122	14-3-3 protein zeta/delta	YWHAZ	MK(1)GDYYR	P63101/P63104	Mouse/Human
P63258	315	Actin, cytoplasmic 2	ACTG1	MQK(1)EITALAPSTMK	Q53G76	Human
P63258	291	Actin, cytoplasmic 2	ACTG1	K(1)DLYANTVLSGGTTMYPGIADR	Q53G76	Human
P63258	328	Actin, cytoplasmic 2	ACTG1	IK(1)IIAPPER	Q53G76	Human
P63258	113	Actin, cytoplasmic 2	ACTG1	VAPEEHPVLLTEAPLNPK(1)ANR	Q53G76	Human
P68002	120	Voltage-dependent anion-selective channel protein 2	VDAC2	LTFDTTFSPNTGK(1)K	B4DKM5	Human
P68002	285	Voltage-dependent anion-selective channel protein 2	VDAC2	SINAGGHK(1)LGLALELEA	B4DKM5	Human
P68103	273	Elongation factor 1-alpha 1	EEF1A1	VETGVLK(1)PGMVVTFAPVNVTTEVK	P10126/Q5JR01	Mouse/Human
P68103	41	Elongation factor 1-alpha 1	EEF1A1	TIEK(1)FEK	P10126/Q5JR01	Mouse/Human
P68103	172	Elongation factor 1-alpha 1	EEF1A1	YEEIVK(1)EVSTYIK	P10126/Q5JR01	Mouse/Human
P68103	180	Elongation factor 1-alpha 1	EEF1A1	K(1)IGYNPDTVAFVPISGWNGDNMLEPSANMPWFK	P10126	Mouse
P68103	392	Elongation factor 1-alpha 1	EEF1A1	LEDGPK(1)FLK	P10126/Q5JR01	Mouse/Human
P68103	439	Elongation factor 1-alpha 1	EEF1A1	QTVAVGVIK(1)AVDK	P10126/Q5JR01	Mouse/Human
P68103	395	Elongation factor 1-alpha 1	EEF1A1	FLK(1)SGDAAIVDMVPGK	P10126/Q5JR01	Mouse/Human
P68103	154	Elongation factor 1-alpha 1	EEF1A1	QLIVGVNK(1)MDSTEPPYSQK	P10126	Mouse
P68103	179	Elongation factor 1-alpha 1	EEF1A1	EVSTYIK(1)K	Q5JR01	Human
P68103	255	Elongation factor 1-alpha 1	EEF1A1	LPLQDVYK(1)IGGIGTVPVGR	P10126/Q5JR01	Mouse/Human
P68103	62	Elongation factor 1-alpha 1	EEF1A1	YAWVLDK(1)LK	Q5JR01	Human
P68103	44	Elongation factor 1-alpha 1	EEF1A1	FEK(1)EAAEMGK	P10126	Mouse
P68250	11	14-3-3 protein beta/alpha	YWHAB	SELVQK(1)AK	Q9CQV8/Q4VY19	Mouse/Human
P79132	39	Caveolin-1	CAV1	AMAEEMNEK(1)QVYDAHTK	P49817/Q2TNI1	Mouse/Human
P79132	57	Caveolin-1	CAV1	EIDLVNRDPK(1)HLNDDVVK	P49817/Q2TNI1	Mouse/Human
P79132	5	Caveolin-1	CAV1	SGGK(1)YVDSEGHLYTVPIR	P49817/Q2TNI1	Mouse/Human
P79132	47	Caveolin-1	CAV1	QVYDAHTK(1)EIDLVNR	P49817/Q2TNI1	Mouse/Human
P81287	108	Annexin A5	ANXA5	GAGTDEK(1)VLTEIIASR	B4DNG6	Human
Q05B57	257	Ubiquitin thioesterase OTU1	YOD1	FGEDAGYTK(1)R	Q5VVQ6-1	Human
Q08DD3	117	Cysteine-rich hydrophobic domain 2	CHIC2	SIEK(1)LLEWENNR	Q9D9G3/Q9UKJ5	Mouse/Human
Q08DM8	187	Translin	TSN	LLNLK(1)NDSLR	Q53GR3	Human
Q08E38	266	Pre-mRNA-processing factor 19	PRPF19	K(1)VTSVVFHPSQELVFSASPDATIR	Q99KP6/Q9UMS4	Mouse/Human
Q0IIF7	214	Ubiquitin carboxyl-terminal hydrolase 14	USP14	VLQQK(1)LEAIEDDTVK	Q9JMA1/B2RD79	Mouse/Human
Q0P568	45	Ubiquitin fusion degradation 1 like	UFD1	GGK(1)IIMPPSALDQLSR	P70362/B7Z9N3	Mouse/Human
Q0P5K3	92	Ubiquitin-conjugating enzyme E2 N	UBE2N	ICLDILK(1)DK	A2RTT4/P61088	Mouse/Human
Q0V882	7	Bax inhibitor 1	TMBIM6	K(1)INFDALFK	Q9D2C7/F8W201	Mouse/Human
Q1RMH8	119	Sorting nexin-3	SNX3	K(1)QGLEQFINK	Q78ZM0/O60493-1	Mouse/Human
Q27954	271	Coatomer subunit alpha	COPA	QELILSNSEDK(1)SIR	Q8CIE6/P53621-1	Mouse/Human
Q27954	1028	Coatomer subunit alpha	COPA	FEEAVEK(1)FR	Q8CIE6/P53621-1	Mouse/Human
Q2HJ49	79	Moesin	MSN	KESPLLFK(1)FR	P26041	Mouse
Q2HJD0	400	FAS-associated factor 2	FAF2	ESPEK(1)FQIEANFPR	Q3TDN2/B4E2M8	Mouse/Human
Q2HJF8	200	Mitochondrial Rho GTPase 1	RHOT1	EMKPACIK(1)ALTR	Q8BG51	Mouse
Q2KJ46	296	26S proteasome non-ATPase regulatory subunit 3	PSMD3	IK(1)AIQLEYSEAR	O43242	Human
Q2KJD0	58	Tubulin beta-5 chain	TUBB5	ISVYYNEATGGK(1)YVPR	P99024/P07437	Mouse/Human
Q2NL13	9	Trafficking protein particle complex subunit 5	TRAPPC5	GK(1)SALLER	Q9CQA1/Q8IUR0	Mouse/Human
Q2NL29	305	Inositol-3-phosphate synthase 1	ISYNA1	VFVGGDDFK(1)SGQTK	Q9NPH2-1	Human
Q2T9S0	58	Tubulin beta-3 chain	TUBB3	ISVYYNEASSHK(1)YVPR	Q9ERD7/Q13509	Mouse/Human
Q2TBS1	41	Metaxin-1	MTX1	VHK(1)ITNPWR	Q13505-3	Human
Q32KL9	209	B-cell receptor-associated protein 29	BCAP29	AQNDVMIMK(1)MQSER	Q9UHQ4	Human
Q32KW2	83	UBX domain-containing protein 1	UBXN1	GPGSAVGEGK(1)PVLTEEER	Q05BV2	Human
Q32KW2	105	UBX domain-containing protein 1	UBXN1	MLELVAQK(1)QR	Q05BV2	Human
Q32L40	494	T-complex protein 1 subunit alpha	TCP1	WIGLDLVNGK(1)PR	P11983/P17987	Mouse/Human
Q32L97	87	Vesicle-associated membrane protein 4	VAMP4	LDELQDK(1)SESLSDNATAFSNR	O70480	Mouse
Q3MHL3	4	Histone-binding protein RBBP4	RBBP4	ADK(1)EAAFDDAVEER	Q09028	Human
Q3MHL7	127	T-complex protein 1 subunit zeta	CCT6A	IITEGFEAAK(1)EK	P80317	Mouse
Q3MHL7	377	T-complex protein 1 subunit zeta	CCT6A	SVTLLIK(1)GPNK	P80317/B2R9K8	Mouse/Human
Q3MHL7	5	T-complex protein 1 subunit zeta	CCT6A	AAVK(1)TLNPK	B2R9K8	Human
Q3MHM5	324	Tubulin beta-4B chain	TUBB4B	MSMK(1)EVDEQMLNVQNK	P68372	Mouse
Q3MHM5	58	Tubulin beta-4B chain	TUBB4B	INVYYNEATGGK(1)YVPR	P68372	Mouse
Q3MHM5	336	Tubulin beta-4B chain	TUBB4B	EVDEQMLNVQNK(1)NSSYFVEWIPNNVK	P68372	Mouse
Q3SWX8	4	Histone-binding protein RBBP7	RBBP7	ASK(1)EMFEDTVEER	Q16576	Human
Q3SYT8	487	NADPH--cytochrome P450 reductase	POR	INK(1)GVATSWLR	P37040/B4DKM8	Mouse/Human
Q3SZ54	309	Eukaryotic initiation factor 4A-I	EIF4A1	DFTVSAMHGDMDQK(1)ER	P60843/P60842	Mouse/Human
Q3SZ54	146	Eukaryotic initiation factor 4A-I	EIF4A1	AEVQK(1)LQMEAPHIIVGTPGR	P60843/P60842	Mouse/Human
Q3SZ54	54	Eukaryotic initiation factor 4A-I	EIF4A1	GIYAYGFEK(1)PSAIQQR	P60843/P60842	Mouse/Human
Q3SZ62	5	Phosphoglycerate mutase 1	PGAM1	AAYK(1)LVLIR	Q3U7Z6/B4DMJ7	Mouse/Human
Q3SZF2	109	ADP-ribosylation factor 4	ARF4	IQEGAEELQK(1)MLQEDELR	P18085	Human
Q3SZH7	418	Leukotriene A-4 hydrolase	LTA4H	FSYK(1)SITTDNWK	P09960-2	Human
Q3SZI4	49	14-3-3 protein theta	YWHAQ	NLLSVAYK(1)NVVGGR	E9PG15	Human
Q3SZI4	9	14-3-3 protein theta	YWHAQ	TELIQK(1)AK	E9PG15	Human
Q3SZK3	63	Growth hormone inducible transmembrane protein	GHITM	TTQELK(1)EAALEPSVEK	Q5VT94	Human
Q3T003	11	60S ribosomal protein L18a	RPL18A	EYK(1)VVGR	P62717/B4DM74	Mouse/Human
Q3T0K2	381	T-complex protein 1 subunit gamma	CCT3	GASK(1)EILSEVER	P80318/P49368	Mouse/Human
Q3T0P7	13	Integral membrane protein 2B	ITM2B	VTFNSALAQK(1)EAK	O89051/Q7Z528	Mouse/Human
Q3T0Q2	287	Transmembrane protein 59	TMEM59	LSIYGDLEFMNEQK(1)LNR	Q9QY73/Q9BXS4	Mouse/Human
Q3T0Y1	84	Ubiquitin thioesterase	OTUB1	K(1)TRPDGNCFYR	Q7TQI3/Q96FW1-1	Mouse/Human
Q3T0Y1	71	Ubiquitin thioesterase	OTUB1	EYAEDDNIYQQK(1)IK	Q7TQI3/Q96FW1-1	Mouse/Human
Q3T0Y5	70	Proteasome subunit alpha type-2	PSMA2	VEPITK(1)HIGLVYSGMGPDYR	Q3UWT6/Q53GF5	Mouse/Human
Q3T169	214	40S ribosomal protein S3	RPS3	KPLPDHVSIVEPK(1)DEILPTTPISEQK	P62908/Q53G83	Mouse/Human
Q3ZBD1	87	RAB1A, member RAS oncogene family	RAB1A	YASENVNK(1)LLVGNK	B7Z8M7	Human
Q3ZBF7	33	Prostaglandin E synthase 3	PTGES3	DVNVNFEK(1)SK	B4DP21	Human
Q3ZBF7	7	Prostaglandin E synthase 3	PTGES3	MQPASAK(1)WYDR	B4DP21	Human
Q3ZBT1	251	Transitional endoplasmic reticulum ATPase	VCP	GILLYGPPGTGK(1)TLIAR	Q01853/P55072	Mouse/Human
Q3ZBT1	217	Transitional endoplasmic reticulum ATPase	VCP	QLAQIK(1)EMVELPLR	Q01853/P55072	Mouse/Human
Q3ZBT1	211	Transitional endoplasmic reticulum ATPase	VCP	K(1)QLAQIK	Q01853/P55072	Mouse/Human
Q3ZBW4	248	Proliferating cell nuclear antigen	PCNA	IADMGHLK(1)YYLAPK	P17918/Q7Z6A3	Mouse/Human
Q3ZCI9	528	T-complex protein 1 subunit theta	CCT8	VDQIIMAK(0.997)PAGGPK(0.003)PPSGK	B4DQH4	Human
Q3ZCI9	7	T-complex protein 1 subunit theta	CCT8	ALHVPK(1)APGFAQMLK	B4DQH4	Human
Q3ZCI9	62	T-complex protein 1 subunit theta	CCT8	MVINHLEK(1)LFVTNDAATILR	B4DQH4	Human
Q58D01	74	26S proteasome non-ATPase regulatory subunit 4	PSMD4	ILSK(1)LHTVQPK	O35226/P55036-2	Mouse/Human
Q5E987	91	Proteasome subunit alpha type-5	PSMA5	TLIDK(1)AR	P28066	Human
Q5E9F9	116	26S proteasome regulatory subunit 7	PSMC2	YIINVK(1)QFAK	C9JLS9	Human
Q5E9J1	224	Heterogeneous nuclear ribonucleoprotein F	HNRNPF	YIGIVK(1)QAGLER	Q9Z2X1/B4DKS8	Mouse/Human
Q5E9K0	162	Proteasome subunit beta type-2	PSMB2	K(1)CLEELQK	B7Z478	Human
Q5QF96	361	Urea transporter 1	SLC14A1	MPISK(1)VTYPEENR	Q8VHL0	Mouse
Q6QRN8	7	Lysosomal-associated transmembrane protein 4A	LAPTM4A	VSMTFK(1)R	Q15012	Human
Q6QRN8	224	Lysosomal-associated transmembrane protein 4A	LAPTM4A	MPEK(1)EPPPPYIPA	Q15012	Human
Q76LV1	624	Heat shock protein HSP 90-beta	HSP90AB1	K(1)HLEINPDHPIVETLR	P11499/P08238	Mouse/Human
Q76LV1	107	Heat shock protein HSP 90-beta	HSP90AB1	ADLVNNLGTIAK(1)SGTK	P11499/P08238	Mouse/Human
Q76LV2	84	Heat shock protein HSP 90-alpha	HSP90AA1	ELHINLIPNK(1)QDR	P07901	Mouse
Q76LV2	69	Heat shock protein HSP 90-alpha	HSP90AA1	YESLTDPSK(1)LDSGK	P07901/P07900-1	Mouse/Human
Q76LV2	185	Heat shock protein HSP 90-alpha	HSP90AA1	GTK(1)VILHLK	P07900-1	Human
Q76LV2	420	Heat shock protein HSP 90-alpha	HSP90AA1	K(1)CLELFTELAEDKENYK	P07901	Mouse
Q76LV2	58	Heat shock protein HSP 90-alpha	HSP90AA1	ELISNSSDALDK(1)IR	P07901/P07900-1	Mouse/Human
Q95M18	114	Endoplasmin	HSP90B1	ELISNASDALDK(1)IR	P08113/Q5CAQ5	Mouse/Human
Q9MZ13	163	Voltage-dependent anion-selective channel protein 3	VDAC3	SK(1)LSQNNFALGYK	Q9Y277-1	Human
Q9MZ13	274	Voltage-dependent anion-selective channel protein 3	VDAC3	NFNAGGHK(1)VGLGFELEA	Q9Y277-1	Human
Q9MZ13	109	Voltage-dependent anion-selective channel protein 3	VDAC3	LTLDTIFVPNTGK(1)K	Q9Y277-1	Human
Q9MZ13	53	Voltage-dependent anion-selective channel protein 3	VDAC3	SCSGVEFSTSGHAYTDTGK(1)ASGNLETK	Q9Y277-1	Human
Q9MZ13	266	Voltage-dependent anion-selective channel protein 3	VDAC3	LTLSALIDGK(1)NFNAGGHK	Q9Y277-1	Human
Q9MZ13	20	Voltage-dependent anion-selective channel protein 3	VDAC3	DVFNK(1)GYGFGMVK	Q9Y277-1	Human
Q9XSJ0	234	Ubiquitin carboxyl-terminal hydrolase isozyme L5	UCHL5	MIYEQK(1)IAELQR	Q9WUP7/B4DKB3	Mouse/Human
206 new identified ubiquitination sites in buffalo testis compared to the mUbiSiDa
Protein accession	Position	Protein description	Gene name	Modified sequence
A0A140T865	427	Long-chain-fatty-acid--CoA ligase ACSBG1	ACSBG1	QALGFAK(1)CQK
A0A140T865	197	Long-chain-fatty-acid--CoA ligase ACSBG1	ACSBG1	ANIIVVDTQK(1)QLEK
A0A140T865	98	Long-chain-fatty-acid--CoA ligase ACSBG1	ACSBG1	TVHQMFSTTLDK(1)YGDLSAMGFK
A0A140T865	130	Long-chain-fatty-acid--CoA ligase ACSBG1	ACSBG1	AAK(1)GFLK
A0A140T865	481	Long-chain-fatty-acid--CoA ligase ACSBG1	ACSBG1	LYSSGK(1)VVPGCQVK
A0A140T865	134	Long-chain-fatty-acid--CoA ligase ACSBG1	ACSBG1	GFLK(1)LGLER
A0JNI4	221	Serine racemase	SRR	VYAAEPLNADDCYQSK(1)LK
A4FUG8	104	Rab GTPase-binding effector protein 2	RABEP2	DSISSYEAQITSLK(1)QER
A4FUZ5	362	Serine incorporator 3	SERINC3	NSSNSQVSK(1)LTLSGSDSVILR
A4FV37	84	Caveolae-associated protein 3	CAVIN3	SHDTTSNTLAQLLAK(1)AER
A4IFA8	159	UPF0696 protein C11orf68 homolog	---	LQVAK(1)VSPR
A4IFN5	52	Fat storage-inducing transmembrane protein 2	FITM2	ELSPLPESYLSNK(1)R
A5D7P7	484	ABCB6 protein	ABCB6	EAIIK(1)YQSLEWK
A6QQ11	331	PGM2 protein (Fragment)	PGM2	AK(1)IILANDPDADR
A6QQ71	69	Inactive peptidyl-prolyl cis-trans isomerase FKBP6	FKBP6	YSGYLEHMDK(1)PFDSNCFR
A7E3W4	292	Transketolase	TKT	K(1)AYGQALAK
A7MB50	220	TBCD protein	TBCD	DAAAVLVSK(1)FVTRPDVK
A7Z082	502	ACIN1 protein	ACIN1	K(0.023)EQEEEEQK(0.977)ER
C0LZJ1	260	Doublesex and mab-3 related transcription factor 1	DMRT1	SLPAPYVPGQTGNQWQMK(1)NSENR
E1B6X6	568	Bromodomain adjacent to zinc finger domain 1B	BAZ1B	REK(1)EMLER
E1B7R4	285	Eukaryotic translation initiation factor 3 subunit A	EIF3A	VSTVFWK(1)SGNALFHASTLHR
E1B8E7	2749	Huntingtin	HTT	AAAVLGMDK(1)AVAEPVSR
E1B8E7	2410	Huntingtin	HTT	VPPLVWK(1)LGWSPK
E1B9B0	350	Uncharacterized protein	STAG3	LESLLEK(1)R
E1B9K1	103	Polyubiquitin-C	UBC	TITLEVEPSDTIENVK(1)AK
E1BAJ4	330	Starch binding domain 1	STBD1	FLETGHEDK(1)VVHR
E1BAW5	589	Tripartite motif containing 36	TRIM36	VEPYSYLVK(1)AGVASSDK
E1BBF0	668	Uncharacterized protein	STK31	IK(1)QEITQLR
E1BD67	208	Serum amyloid A like 1	SAAL1	VGEVVDK(1)LFDLDEK
E1BDB0	265	Erythrocyte membrane protein band 4.1 like 2	EPB41L2	DYFGLVFQENPEQK(1)NWLDPAK
E1BDB0	241	Erythrocyte membrane protein band 4.1 like 2	EPB41L2	GQVLFDK(1)VCEHLNLLEK
E1BDB0	394	Erythrocyte membrane protein band 4.1 like 2	EPB41L2	GLSPAQADSQFLENAK(1)R
E1BDI4	522	Fanconi anemia complementation group I	FANCI	K(1)AMFASQLDAR
E1BE98	693	Exportin 1	XPO1	QLGSILK(1)TNVR
E1BE98	455	Exportin 1	XPO1	DTDSINLYK(1)NMR
E1BF59	192	Plectin	PLEC	TFTK(1)WVNK
E1BF59	1172	Plectin	PLEC	SELELTLGK(1)LEQVR
E1BGD1	49	Translocase of outer mitochondrial membrane 34	TOMM34	MLQEQGSSDPEK(1)ESVLYSNR
E1BH05	797	Rho guanine nucleotide exchange factor 10	ARHGEF10	VQLQLPGK(1)QDK
E1BH05	611	Rho guanine nucleotide exchange factor 10	ARHGEF10	YLNK(1)LLSSGSR
E1BH05	541	Rho guanine nucleotide exchange factor 10	ARHGEF10	VTLHSLMTK(1)PIQR
E1BH05	420	Rho guanine nucleotide exchange factor 10	ARHGEF10	NYVDALK(1)R
E1BHR7	229	Receptor protein serine/threonine kinase	AMHR2	LVAIK(1)AFPLR
E1BHR7	325	Receptor protein serine/threonine kinase	AMHR2	WQDGQYK(1)PGIAHR
E1BHT5	1078	Ubiquitin protein ligase E3 component n-recognin 4	UBR4	AEHAGSLLELASSK(1)CSSVK
E1BJC4	221	Piwi like RNA-mediated gene silencing 1	PIWIL1	LLK(1)IMNLQQIGR
E1BJC4	480	Piwi like RNA-mediated gene silencing 1	PIWIL1	TFDYNPQFADWSK(1)ETR
E1BJD3	131	Transmembrane protein 190	TMEM190	TVSLLSK(1)DR
E1BJG5	234	Tripartite motif containing 28	TRIM28	K(1)LLASLVK
E1BJG5	299	Tripartite motif containing 28	TRIM28	VLVNDAQK(1)VTEGQQER
E1BKB2	422	N-glycanase 1	NGLY1	ETINGLNK(1)QR
E1BKE5	281	Ankyrin repeat and SOCS box containing 9	ASB9	ITELNLPEELK(1)R
E1BKE5	179	Ankyrin repeat and SOCS box containing 9	ASB9	K(1)LLESGVNVNQGR
E1BKE7	1301	Inositol 1,4,5-trisphosphate receptor type 3	ITPR3	HVQYLDFLHTVIK(1)AEGK
E1BKZ4	449	Uncharacterized protein	---	MEGK(1)LDSLCDFVQR
E1BLA4	340	Transmembrane 9 superfamily member	LOC509946	YNQEDIQK(1)DYGWK
E1BLV6	170	Valyl-tRNA synthetase	VARS	K(1)LGSSLDWNR
E1BLV6	689	Valyl-tRNA synthetase	VARS	HFCNK(1)LWNATK
E1BMK3	638	Uncharacterized protein	RNF31	LWDSGPEPTPSWDGPDK(1)QSLVR
E1BN58	122	OTU deubiquitinase 4	OTUD4	DFIIYQK(1)PNVSPSQVTENNFPEK
E1BNA9	2502	Zinc finger ZZ-type and EF-hand domain containing 1	ZZEF1	TDSFFLEVQK(1)R
E1BNE7	152	Caveolae associated protein 1	CAVIN1	NFK(1)VMIYQDEVK
E1BNE7	109	Caveolae associated protein 1	CAVIN1	AHATTSNTVSK(1)LLEK
E1BNP8	7	SPT16 homolog, facilitates chromatin remodeling subunit	SUPT16H	AVTLDK(1)DAYYRRVK
F1MBF9	334	Serine incorporator 1	SERINC1	TSNNSQVNK(1)LTLTSDESTLIEDGGAR
F1MBI7	314	Olfactory receptor	LOC504766	NLMVQK(1)HSTQ
F1MCF1	118	Uncharacterized protein	SET	ILSK(1)EFHLNESGDPSSK
F1MCF4	169	Transmembrane protein 64	TMEM64	IQSSEK(1)LSAVIR
F1MDM6	134	DCN1-like protein	DCUN1D1	MEQELK(1)EPGR
F1MHK9	1469	Uncharacterized protein	---	K(1)SMEALNLESYADK
F1MIM6	941	KIAA1324	KIAA1324	IK(1)SFTSK
F1MIM6	958	KIAA1324	KIAA1324	TPDGFDSVPLK(1)TSSGGPDMDL
F1MIM6	898	KIAA1324	KIAA1324	YSK(1)LVMNATLK
F1MIM6	895	KIAA1324	KIAA1324	LEYK(1)YSK
F1MIW7	440	Receptor protein serine/threonine kinase	ACVRL1	K(1)VVCVDQQTPTIPNR
F1MJ53	1058	Kinesin family member 21A	KIF21A	GLQAAQK(1)EAQIK
F1MKX4	918	Proteasome activator complex subunit 4	PSME4	WK(1)SFNLVK
F1MME7	760	Uncharacterized protein	MROH7	MNEVK(1)AALENLR
F1MMY7	231	T-complex 11	TCP11	FQDLLNK(1)QPSLLDHTAR
F1MMY7	224	T-complex 11	TCP11	AK(1)FQDLLNK
F1MNA1	659	Tudor domain containing 9	TDRD9	NK(1)VNFAGSSR
F1MNA1	707	Tudor domain containing 9	TDRD9	LNYIQIK(1)R
F1MNA1	517	Tudor domain containing 9	TDRD9	LVHK(1)DFWDNSIPNHVIPEMLR
F1MNF9	388	Uncharacterized protein	MPRIP	GWLTK(1)QYEDGQWK
F1MNN2	76	Zinc finger FYVE-type containing 28	ZFYVE28	DFCVK(1)FPEEIR
F1MPE5	246	Importin 5	IPO5	HFADLLPGFLQAVNDSCYQNDDSVLK(1)SLVEIADTVPK
F1MPE5	564	Importin 5	IPO5	GK(1)TIECISLIGLAVGK
F1MPE5	116	Importin 5	IPO5	K(1)ICDIAAELAR
F1MSV5	49	Uncharacterized protein	GK2	VELTQEVPK(1)EGWIEQDPK
F1MUX6	161	Glutathione S-transferase	GSTM3	MFEPK(1)CLDEFPNLK
F1MUX6	181	Glutathione S-transferase	GSTM3	FEALEK(1)IATYMQSDR
F1MUX6	40	Glutathione S-transferase	GSTM3	FK(1)LDLDFPNLPYLMDGK
F1MUX6	199	Glutathione S-transferase	GSTM3	MPVNNK(1)MAQWGNR
F1MUX6	193	Glutathione S-transferase	GSTM3	FLK(1)MPVNNK
F1MUX6	38	Glutathione S-transferase	GSTM3	SQWLDVK(1)FK
F1MUX6	19	Glutathione S-transferase	GSTM3	MLLEFTDTSYEEK(1)R
F1MUX6	31	Glutathione S-transferase	GSTM3	YTCGEAPDYDK(1)SQWLDVK
F1MUX6	55	Glutathione S-transferase	GSTM3	LDLDFPNLPYLMDGK(1)NR
F1MVC0	1314	Uncharacterized protein	CAD	K(1)NILLTIGSYK
F1MVT7	510	EPM2A interacting protein 1	EPM2AIP1	VELTK(1)LQASANLWEEYR
F1MVT7	524	EPM2A interacting protein 1	EPM2AIP1	TK(1)DLGQFYAGLPAESYPIIK
F1MWE0	54	Proteasome 26S subunit, ATPase 3	PSMC3	LLDSEIK(1)IMK
F1MWR8	53	T-complex protein 1 subunit eta	CCT7	GK(1)ATISNDGATILK
F1MXX5	59	Nardilysin convertase	NRDC	MSSTQLFK(1)TR
F1MXX5	51	Nardilysin convertase	NRDC	STYTK(1)MSSTQLFK
F1MYN9	155	Uncharacterized protein	TCEAL4	EYK(1)EAIHDMHLSNEEMIR
F1MZY2	74	Glutamine--fructose-6-phosphate transaminase 1	GFPT1	VIQQLEGAFALVFK(1)SVHFPGQAVGTR
F1N085	347	3'-phosphoadenosine 5'-phosphosulfate synthase 2	PAPSS2	LTPLELK(1)QK
F1N180	32	MOB kinase activator 2	MOB2	VYLEPEYAK(1)SR
F1N1V7	260	Kelch like family member 22	KLHL22	LHDK(1)LEPSPLR
F1N2F1	186	Family with sequence similarity 129 member A	FAM129A	K(1)FSALLSDCIR
F1N2F6	366	Testis expressed 11	TEX11	K(1)EDLFAK
F1N2F6	374	Testis expressed 11	TEX11	EK(1)VEEIIIGHQTGK
F1N2F6	372	Testis expressed 11	TEX11	KEDLFAK(1)EK
F1N2R1	198	Stomatin	STOM	DVK(1)LPVQLQR
F1N2R1	188	Stomatin	STOM	EEIAHNMQCTLDDATDDWGIK(1)VER
F1N2W4	330	Additional sex combs like 2, transcriptional regulator	ASXL2	VEPWK(1)EQFFESYYGQSSGLSLEDSK
F1N3V0	514	Malic enzyme	ME1	IAEK(1)IVK
F1N5D0	99	Uncharacterized protein	ZRSR2	IK(1)K(1)EK(1)EEAAR
F1N5D0	98	Uncharacterized protein	ZRSR2	IK(1)K(1)EK(1)EEAAR
F1N5D0	101	Uncharacterized protein	ZRSR2	IK(1)K(1)EK(1)EEAAR
F1N672	664	Transmembrane 9 superfamily member	TM9SF2	IYSVVK(1)VD
F1N7B5	703	Cullin 5	CUL5	TQEAIIQIMK(1)MR
F1N7K9	1039	TBC1 domain family member 8	TBC1D8	PLDIK(1)SK
F6QLM5	216	Glycogenin 1	GYG1	TK(1)PWNYTYDPQTK
G3MXI8	76	Nedd4 family interacting protein 1	NDFIP1	TK(1)AEATIPLVPGR
G3N006	101	Chromosome 22 open reading frame 46	C22orf46	LTPEFFLSPGK(1)FR
G3N1J1	103	Uncharacterized protein	---	PLESSQVK(1)YLR
G3N1K0	173	Phospholipase DDHD1	DDHD1	WFYK(1)EDK
G3N266	196	G protein signaling modulator 1	GPSM1	NLSLVK(1)ELGDR
G3N266	389	G protein signaling modulator 1	GPSM1	LASPAAAEK(1)PDLAGYEAQGAR
G3X6E8	246	Neuronal membrane glycoprotein M6-a	GPM6A	MQK(1)YEDIK
G3X6T9	327	Flotillin-2	FLOT2	IAAK(1)IAAPLTK
G3X752	45	Vesicle-associated membrane protein 3	VAMP3	DQK(1)LSELDDR
G5E5Z2	198	Uncharacterized protein	---	TLTSEK(1)LEQIK
G5E6C6	253	Uncharacterized protein	---	K(1)LITEDLVR
G8JKV6	84	26S proteasome non-ATPase regulatory subunit 13	PSMD13	SSDEAVILCK(1)TAIGALK
G8JKV6	130	26S proteasome non-ATPase regulatory subunit 13	PSMD13	FYDLSSK(1)YYQTIGNHASYYK
G8JKV8	21	NEDD8	NEDD8	EIEIDIEPTDK(1)VER
G8JKV8	10	NEDD8	NEDD8	TLTGK(1)EIEIDIEPTDKVER
O46414	72	Ferritin heavy chain	FTH1	LMK(1)LQNQR
P05185	227	Steroid 17-alpha-hydroxylase/17,20 lyase	CYP17A1	IFPSK(1)AMEK
P05185	249	Steroid 17-alpha-hydroxylase/17,20 lyase	CYP17A1	NELLNEILEK(1)CQENFSSDSITNLLHILIQAK
P05185	59	Steroid 17-alpha-hydroxylase/17,20 lyase	CYP17A1	LQEK(1)YGPIYSFR
P05185	98	Steroid 17-alpha-hydroxylase/17,20 lyase	CYP17A1	PK(1)VATLDILSDNQK
P05185	141	Steroid 17-alpha-hydroxylase/17,20 lyase	CYP17A1	DGNLK(1)LEK
P05185	196	Steroid 17-alpha-hydroxylase/17,20 lyase	CYP17A1	NEDPALK(1)AIQNVNDGILEVLSK
P05185	285	Steroid 17-alpha-hydroxylase/17,20 lyase	CYP17A1	VNADNNNAGPDQDSK(1)LLSNR
P05185	222	Steroid 17-alpha-hydroxylase/17,20 lyase	CYP17A1	EVLLDIFPVLK(1)IFPSK
P05185	55	Steroid 17-alpha-hydroxylase/17,20 lyase	CYP17A1	NFFK(1)LQEK
P05185	110	Steroid 17-alpha-hydroxylase/17,20 lyase	CYP17A1	VATLDILSDNQK(1)GIAFADHGAHWQLHR
P07857	281	Non-specific lipid-transfer protein	SCP2	MVGFDMSK(1)EAAR
P34933	127	Heat shock-related 70 kDa protein 2	HSPA2	TFFPEEISSMVLTK(1)MK
P34933	129	Heat shock-related 70 kDa protein 2	HSPA2	MK(1)EIAEAYLGGK
P35526	382	Chloride intracellular channel protein 5	CLIC5	LHVVK(1)IVAK
P58352	490	Solute carrier family 2, facilitated glucose transporter member 3	SLC2A3	GPIMEMNSIQPTK(1)DTNA
P58354	466	Solute carrier family 2, facilitated glucose transporter member 8	SLC2A8	GK(1)TLEQITAHFEGR
P68002	64	Voltage-dependent anion-selective channel protein 2	VDAC2	SCSGVEFSTSGSSNTDTGK(1)VTGTLETK
P79132	65	Caveolin-1	CAV1	HLNDDVVK(1)IDFEDVIAEPEGTHSFDGIWK
Q08DL0	107	SLC3A2 protein	SLC3A2	FTGLSK(1)EELLK
Q0III9	345	Alpha-actinin-3	ACTN3	VQEK(1)CQLEINFNTLQTK
Q0VCS8	190	Glutathione S-transferase, theta 3	GSTT3	SRPK(1)LAAWR
Q1JPJ8	410	Thimet oligopeptidase	THOP1	LIGK(1)FYLDLYPR
Q1RMU2	532	Ubiquitin carboxyl-terminal hydrolase CYLD	CYLD	ALFVK(1)LK
Q1RMV0	457	Peroxisomal targeting signal 1 receptor	PEX5	YTPAYAHLVAPGEEGAGGVGLGSSK(1)R
Q28103	11	Microfibril-associated glycoprotein 3 (Fragment)	MFAP3	LQK(1)AFEIAK
Q28141	854	ATP-dependent RNA helicase A	DHX9	ILAK(1)LPIEPR
Q2HJ86	112	Tubulin alpha-1D chain	TUBA1D	GHYTIGK(1)ELIDLVLDR
Q2HJH1	19	Aspartyl aminopeptidase	DNPEP	ELLK(1)FVNR
Q2KII2	108	Membrane spanning 4-domains A5	MS4A5	K(1)TTETLVTLSR
Q2KJ54	240	Serine peptidase inhibitor, Kunitz type 2	SPINT2	TVWSSGDDK(1)EQLVK
Q2KJE5	274	Glyceraldehyde-3-phosphate dehydrogenase, testis-specific	GAPDHS	GAHQNIIPASTGAAK(1)AVGK
Q2KJJ0	755	Pre-mRNA-processing factor 6	PRPF6	LEEK(1)VGQLTR
Q2NL26	326	Transketolase-like protein 1	TKTL1	NSTFSDIFK(1)R
Q2NL26	175	Transketolase-like protein 1	TKTL1	LTHSTTLPLEHSIDVYQK(1)R
Q2NL26	293	Transketolase-like protein 1	TKTL1	K(1)ACGLALAK
Q2NL26	115	Transketolase-like protein 1	TKTL1	YFDK(1)ASYR
Q2TBK6	318	Glycoprotein integral membrane 1	GINM1	VNVIPLTAVNLYPDGPEK(1)TAENPGDK
Q2TBK6	326	Glycoprotein integral membrane 1	GINM1	TAENPGDK(1)TCV
Q2TBL2	387	Cell adhesion molecule 1	CADM1	GTYFTHEAK(1)GADDAADADTAIINAEGGQNNSEEK
Q2TBL2	412	Cell adhesion molecule 1	CADM1	GADDAADADTAIINAEGGQNNSEEK(1)K
Q2YDG7	254	Sperm acrosome membrane-associated protein 1	SPACA1	YK(1)DSTSLDQSPTDIPGHEDDALSEWNE
Q32KQ5	178	Transmembrane protein 225	TMEM225	K(1)SQVMEQHGVSIK
Q32KW9	127	Interferon-inducible GTPase 5	IRGC	YLK(1)QVDFGR
Q32L61	5	Calcium binding tyrosine phosphorylation regulated	CABYR	MISSK(1)PR
Q3MHL4	408	Adenosylhomocysteinase	AHCY	LTK(1)LTEK
Q3SX47	194	Heterogeneous nuclear ribonucleoprotein C (C1/C2)	HNRPC	QK(1)VDSLLESLEK
Q3SYS4	286	Dynein assembly factor 1, axonemal	DNAAF1	HLTYLDDRPVFPK(1)DR
Q3SYT8	413	NADPH--cytochrome P450 reductase	POR	MASSSGEGK(1)ELYLR
Q3SYT9	306	Poly(RC) binding protein 2	PCBP2	QMSGAQIK(1)IANPVEGSTDR
Q3SZ18	159	Hypoxanthine-guanine phosphoribosyltransferase	HPRT1	MVK(1)VASLLMK
Q3SZ52	68	Ubiquitin-conjugating enzyme E2 variant 1	UBE2V1	IYSLK(1)IECGPK
Q3SZM3	88	Cytochrome b-245 chaperone 1	CYBC1	K(1)LLTLCR
Q3SZT4	8	Testis-expressed protein 29	TEX29	YAPEFK(1)K
Q3T084	208	T-complex protein 1 subunit zeta-2	CCT6B	LIK(1)GLVLDHGAR
Q3T0E9	127	N-arachidonyl glycine receptor	GPR18	YMAIVQPK(1)YAK
Q3T133	232	Transmembrane emp24 domain-containing protein 9	TMED9	SFFEAK(1)K
Q3ZBY4	111	Fructose-bisphosphate aldolase	ALDOC	VDK(1)GVVPLAGTDGETTTQGLDGLSER
Q3ZC62	116	Cilia- and flagella-associated protein 36	CFAP36	AMMVEK(1)NTEMQLQAIR
Q3ZC62	89	Cilia- and flagella-associated protein 36	CFAP36	EIGINEDQFQEACTSPLAK(1)TR
Q3ZCI4	325	6-phosphogluconate dehydrogenase, decarboxylating	PGD	K(1)ALYASK
Q58DK4	525	Triokinase/FMN cyclase	TKFC	AVK(1)SAEAAAEATK
Q5BIS8	503	Deltex 2	DTX2	VLELLK(1)VAWK
Q5E9T9	492	tRNA-splicing ligase RtcB homolog	RTCB	NVTDVVNTCHDAGISK(1)K
Q76LV2	328	Heat shock protein HSP 90-alpha	HSP90AA1	SLTNDWEDHLAVK(1)HFSVEGQLEFR
Q7PCJ8	112	Diamine acetyltransferase 2	SAT2	K(1)VAEVALDK
