# Supplementary material for: Ubiquitome analysis reveals the involvement of lysine ubiquitination in the spermatogenesis process of adult buffalo (Bubalus bubalis) testis
Source: Biosci Rep. 2020 Jun 16;40(6):BSR20193537. doi: 10.1042/BSR20193537 (PMC7298129; doi:10.1042/BSR20193537)
Supplement: Supplementary Tables S1-S12 [file BSR-2019-3537_supp1.zip › BSR-2019-3537_suppST2.xlsx]

## Sheet: Sheet1
Supplementary Table S2. The detailed proteomic data of buffalo testicular seminiferous tubules.
Accession	Description	Score	MW [kDa]	calc. pI
Q2KJG8	[3-methyl-2-oxobutanoate dehydrogenase [lipoamide]] kinase, mitochondrial OS=Bos taurus GN=BCKDK PE=2 SV=1 - [BCKD_BOVIN]	3.35816	46.4093	9.14404
P35816	[Pyruvate dehydrogenase [acetyl-transferring]]-phosphatase 1, mitochondrial OS=Bos taurus GN=PDP1 PE=1 SV=1 - [PDP1_BOVIN]	18.2555	61.1456	6.63916
P61603	10 kDa heat shock protein, mitochondrial OS=Bos taurus GN=HSPE1 PE=3 SV=2 - [CH10_BOVIN]	37.1942	10.9249	8.92432
A4FUD3	116 kDa U5 small nuclear ribonucleoprotein component OS=Bos taurus GN=EFTUD2 PE=2 SV=1 - [U5S1_BOVIN]	5.9531	109.316	4.99561
Q32PA4	14 kDa phosphohistidine phosphatase OS=Bos taurus GN=PHPT1 PE=2 SV=1 - [PHP14_BOVIN]	17.9626	13.9218	5.8208
P62261	14-3-3 protein epsilon OS=Bos taurus GN=YWHAE PE=2 SV=1 - [1433E_BOVIN]	82.7433	29.1554	4.7417
P68509	14-3-3 protein eta OS=Bos taurus GN=YWHAH PE=1 SV=2 - [1433F_BOVIN]	31.3098	28.194	4.89404
A7Z057	14-3-3 protein gamma OS=Bos taurus GN=YWHAG PE=2 SV=1 - [A7Z057_BOVIN]	54.8448	28.2849	4.89404
Q3SZI4	14-3-3 protein theta OS=Bos taurus GN=YWHAQ PE=2 SV=1 - [1433T_BOVIN]	68.2125	27.7468	4.77979
E1BDS9	14-3-3 protein zeta/delta (Fragment) OS=Bos taurus GN=YWHAZ PE=4 SV=2 - [E1BDS9_BOVIN]	77.9644	13.5836	4.37354
P63103	14-3-3 protein zeta/delta OS=Bos taurus GN=YWHAZ PE=1 SV=1 - [1433Z_BOVIN]	116.458	27.7277	4.79248
A8YXY3	15 kDa selenoprotein OS=Bos taurus GN=SEP15 PE=2 SV=2 - [SEP15_BOVIN]	5.52489	17.9641	5.21143
Q95JH2	1-acyl-sn-glycerol-3-phosphate acyltransferase alpha OS=Bos taurus GN=AGPAT1 PE=2 SV=1 - [PLCA_BOVIN]	3.07665	31.984	9.46631
P10895	1-phosphatidylinositol 4,5-bisphosphate phosphodiesterase delta-1 OS=Bos taurus GN=PLCD1 PE=2 SV=2 - [PLCD1_BOVIN]	10.2216	86.0193	6.7417
P06623	2',3'-cyclic-nucleotide 3'-phosphodiesterase OS=Bos taurus GN=CNP PE=2 SV=2 - [CN37_BOVIN]	5.1407	44.8471	8.41162
Q3ZBW6	2,4-dienoyl CoA reductase 2, peroxisomal OS=Bos taurus GN=DECR2 PE=2 SV=1 - [Q3ZBW6_BOVIN]	12.8441	24.0114	8.71924
F1MLV1	26S protease regulatory subunit 10B OS=Bos taurus GN=PSMC6 PE=4 SV=2 - [F1MLV1_BOVIN]	19.9309	44.1451	7.48877
F1MG70	26S protease regulatory subunit 6B OS=Bos taurus GN=PSMC4 PE=2 SV=2 - [F1MG70_BOVIN]	29.109	47.2395	5.21143
Q5E9F9	26S protease regulatory subunit 7 OS=Bos taurus GN=PSMC2 PE=2 SV=3 - [PRS7_BOVIN]	35.8451	48.6031	5.94775
P62194	26S protease regulatory subunit 8 OS=Bos taurus GN=PSMC5 PE=2 SV=1 - [PRS8_BOVIN]	2.29996	45.5971	7.54736
Q5E964	26S proteasome non-ATPase regulatory subunit 13 OS=Bos taurus GN=PSMD13 PE=2 SV=1 - [PSD13_BOVIN]	16.1728	42.8391	5.69385
P56701	26S proteasome non-ATPase regulatory subunit 2 OS=Bos taurus GN=PSMD2 PE=1 SV=2 - [PSMD2_BOVIN]	50.533	100.194	5.19873
Q58D01	26S proteasome non-ATPase regulatory subunit 4 OS=Bos taurus GN=PSMD4 PE=2 SV=1 - [Q58D01_BOVIN]	0	33.9389	4.90674
Q0P5A6	26S proteasome non-ATPase regulatory subunit 5 OS=Bos taurus GN=PSMD5 PE=2 SV=1 - [PSMD5_BOVIN]	17.2293	56.0071	5.2749
F1MXE4	26S proteasome non-ATPase regulatory subunit 6 OS=Bos taurus GN=PSMD6 PE=4 SV=1 - [F1MXE4_BOVIN]	8.43868	45.5623	5.61768
Q3ZBD0	26S proteasome non-ATPase regulatory subunit 7 OS=Bos taurus GN=PSMD7 PE=2 SV=1 - [PSMD7_BOVIN]	6.03062	36.7314	6.771
F1MYH8	26S proteasome non-ATPase regulatory subunit 8 OS=Bos taurus GN=PSMD8 PE=4 SV=1 - [F1MYH8_BOVIN]	7.439	32.5029	7.31299
Q3SZ19	26S proteasome non-ATPase regulatory subunit 9 OS=Bos taurus GN=PSMD9 PE=1 SV=1 - [PSMD9_BOVIN]	13.4782	24.2514	6.63916
P82670	28S ribosomal protein S10, mitochondrial OS=Bos taurus GN=MRPS10 PE=1 SV=2 - [RT10_BOVIN]	6.33799	23.0172	9.27588
G3N3U9	28S ribosomal protein S22, mitochondrial OS=Bos taurus GN=MRPS22 PE=4 SV=1 - [G3N3U9_BOVIN]	6.80398	40.6531	7.51807
P82669	28S ribosomal protein S25, mitochondrial OS=Bos taurus GN=MRPS25 PE=1 SV=2 - [RT25_BOVIN]	3.18249	20.0423	9.0708
P82922	28S ribosomal protein S29, mitochondrial OS=Bos taurus GN=DAP3 PE=1 SV=3 - [RT29_BOVIN]	2.95779	45.5369	9.21729
P82925	28S ribosomal protein S31, mitochondrial OS=Bos taurus GN=MRPS31 PE=1 SV=3 - [RT31_BOVIN]	0	43.6484	8.08936
F1MKN3	28S ribosomal protein S34, mitochondrial OS=Bos taurus GN=MRPS34 PE=4 SV=1 - [F1MKN3_BOVIN]	3.60506	25.8427	10.1841
P82908	28S ribosomal protein S36, mitochondrial OS=Bos taurus GN=MRPS36 PE=1 SV=2 - [RT36_BOVIN]	0	11.536	10.0815
Q0P5L8	2-amino-3-ketobutyrate coenzyme A ligase, mitochondrial OS=Bos taurus GN=GCAT PE=1 SV=1 - [KBL_BOVIN]	4.14049	45.1373	7.35693
Q0P5A2	2-methoxy-6-polyprenyl-1,4-benzoquinol methylase, mitochondrial OS=Bos taurus GN=COQ5 PE=2 SV=1 - [COQ5_BOVIN]	8.6445	37.5671	8.04541
Q148N0	2-oxoglutarate dehydrogenase, mitochondrial OS=Bos taurus GN=OGDH PE=2 SV=1 - [ODO1_BOVIN]	53.452	115.734	6.75635
F1N5F2	2-oxoisovalerate dehydrogenase subunit alpha, mitochondrial (Fragment) OS=Bos taurus GN=BCKDHA PE=4 SV=2 - [F1N5F2_BOVIN]	6.56991	51.7018	8.27979
P21839	2-oxoisovalerate dehydrogenase subunit beta, mitochondrial OS=Bos taurus GN=BCKDHB PE=1 SV=2 - [ODBB_BOVIN]	2.84015	42.9077	6.23975
Q3ZCK3	3'(2'),5'-bisphosphate nucleotidase 1 OS=Bos taurus GN=BPNT1 PE=2 SV=1 - [BPNT1_BOVIN]	9.99231	33.3072	5.52881
F1MBS4	39S ribosomal protein L12, mitochondrial (Fragment) OS=Bos taurus GN=MRPL12 PE=2 SV=1 - [F1MBS4_BOVIN]	3.07486	32.1545	9.30518
Q7YR75	39S ribosomal protein L12, mitochondrial OS=Bos taurus GN=MRPL12 PE=1 SV=1 - [RM12_BOVIN]	6.10014	21.3867	9.17334
Q0VC21	39S ribosomal protein L15, mitochondrial OS=Bos taurus GN=MRPL15 PE=1 SV=1 - [RM15_BOVIN]	2.72791	33.653	10.1401
Q3ZBR7	39S ribosomal protein L18, mitochondrial OS=Bos taurus GN=MRPL18 PE=2 SV=1 - [RM18_BOVIN]	2.68704	20.3836	9.67139
F1MSV8	39S ribosomal protein L21, mitochondrial OS=Bos taurus GN=MRPL21 PE=4 SV=1 - [F1MSV8_BOVIN]	2.14824	23.1354	9.87646
F1MQ25	39S ribosomal protein L49, mitochondrial OS=Bos taurus GN=MRPL49 PE=2 SV=2 - [F1MQ25_BOVIN]	2.22222	19.235	9.74463
O02691	3-hydroxyacyl-CoA dehydrogenase type-2 OS=Bos taurus GN=HSD17B10 PE=1 SV=3 - [HCD2_BOVIN]	26.9558	27.1233	8.27979
Q2HJD7	3-hydroxyisobutyrate dehydrogenase, mitochondrial OS=Bos taurus GN=HIBADH PE=2 SV=1 - [3HIDH_BOVIN]	35.1713	35.3868	8.1333
Q2HJ73	3-hydroxyisobutyryl-CoA hydrolase, mitochondrial OS=Bos taurus GN=HIBCH PE=2 SV=1 - [HIBCH_BOVIN]	18.0353	43.3214	8.04541
Q3T0R7	3-ketoacyl-CoA thiolase, mitochondrial OS=Bos taurus GN=ACAA2 PE=2 SV=1 - [THIM_BOVIN]	52.621	42.1045	7.91357
F1MLE5	3-ketodihydrosphingosine reductase (Fragment) OS=Bos taurus GN=KDSR PE=3 SV=2 - [F1MLE5_BOVIN]	3.07779	34.8829	8.11865
F1MXW5	3-oxoacyl-[acyl-carrier-protein] synthase, mitochondrial OS=Bos taurus GN=OXSM PE=3 SV=1 - [F1MXW5_BOVIN]	7.28427	48.5557	7.86963
Q3T0V4	40S ribosomal protein S11 OS=Bos taurus GN=RPS11 PE=2 SV=3 - [RS11_BOVIN]	2.12018	18.419	10.3013
Q76I81	40S ribosomal protein S12 OS=Bos taurus GN=RPS12 PE=2 SV=1 - [RS12_BOVIN]	11.8946	14.5055	7.21045
O18789	40S ribosomal protein S2 OS=Bos taurus GN=RPS2 PE=2 SV=2 - [RS2_BOVIN]	4.42794	31.2156	10.2427
Q3ZBH8	40S ribosomal protein S20 OS=Bos taurus GN=RPS20 PE=3 SV=1 - [RS20_BOVIN]	2.86485	13.3643	9.93506
F1MUM6	40S ribosomal protein S21 (Fragment) OS=Bos taurus PE=3 SV=2 - [F1MUM6_BOVIN]	2.96559	9.22254	7.12256
Q56JX6	40S ribosomal protein S28 OS=Bos taurus GN=RPS28 PE=3 SV=1 - [RS28_BOVIN]	1.65878	7.8362	10.6968
Q3T169	40S ribosomal protein S3 OS=Bos taurus GN=RPS3 PE=2 SV=1 - [RS3_BOVIN]	7.8833	26.6714	9.65674
Q5E988	40S ribosomal protein S5 OS=Bos taurus GN=RPS5 PE=2 SV=3 - [RS5_BOVIN]	1.67554	22.8621	9.71533
A6H769	40S ribosomal protein S7 OS=Bos taurus GN=RPS7 PE=2 SV=1 - [RS7_BOVIN]	9.57354	22.1133	10.0962
G8JKY0	40S ribosomal protein S8 (Fragment) OS=Bos taurus GN=RPS8 PE=2 SV=1 - [G8JKY0_BOVIN]	0	24.0591	10.3159
A6QLG5	40S ribosomal protein S9 OS=Bos taurus GN=RPS9 PE=2 SV=1 - [RS9_BOVIN]	2.60643	22.5776	10.6528
P26452	40S ribosomal protein SA OS=Bos taurus GN=RPSA PE=2 SV=4 - [RSSA_BOVIN]	24.0115	32.8634	4.86865
Q3ZBZ1	45 kDa calcium-binding protein OS=Bos taurus GN=SDF4 PE=2 SV=1 - [CAB45_BOVIN]	16.4517	41.0801	4.90674
F1MFB7	4-aminobutyrate aminotransferase OS=Bos taurus GN=ABAT PE=4 SV=1 - [F1MFB7_BOVIN]	88.6486	56.5385	7.82568
F1N2L9	4-trimethylaminobutyraldehyde dehydrogenase OS=Bos taurus GN=ALDH9A1 PE=3 SV=2 - [F1N2L9_BOVIN]	13.1636	53.9561	6.07471
Q17QN6	55 kDa erythrocyte membrane protein OS=Bos taurus GN=MPP1 PE=1 SV=1 - [EM55_BOVIN]	5.96221	52.1515	6.85889
G3MZC1	5'-nucleotidase (Fragment) OS=Bos taurus GN=NT5E PE=4 SV=1 - [G3MZC1_BOVIN]	28.3681	35.9592	7.10791
Q05927	5'-nucleotidase OS=Bos taurus GN=NT5E PE=1 SV=2 - [5NTD_BOVIN]	57.2187	62.9264	6.94678
F1MUZ9	60 kDa heat shock protein, mitochondrial OS=Bos taurus GN=HSPD1 PE=3 SV=1 - [F1MUZ9_BOVIN]	160.408	60.9394	5.87158
Q95140	60S acidic ribosomal protein P0 OS=Bos taurus GN=RPLP0 PE=2 SV=3 - [RLA0_BOVIN]	11.5516	34.3489	5.97314
P42899	60S acidic ribosomal protein P2 OS=Bos taurus GN=RPLP2 PE=3 SV=1 - [RLA2_BOVIN]	25.0961	11.6949	4.61475
F1MHJ6	60S ribosomal protein L18a OS=Bos taurus PE=3 SV=2 - [F1MHJ6_BOVIN]	0	19.7653	10.3306
P61356	60S ribosomal protein L27 OS=Bos taurus GN=RPL27 PE=2 SV=2 - [RL27_BOVIN]	0	15.7877	10.5649
P39872	60S ribosomal protein L3 OS=Bos taurus GN=RPL3 PE=2 SV=2 - [RL3_BOVIN]	2.55116	45.9948	10.228
Q3T0D5	60S ribosomal protein L30 OS=Bos taurus GN=RPL30 PE=3 SV=3 - [RL30_BOVIN]	2.25675	12.7757	9.62744
Q3MIC0	60S ribosomal protein L37a OS=Bos taurus GN=RPL37A PE=3 SV=3 - [RL37A_BOVIN]	0	10.2685	10.4331
Q58DW0	60S ribosomal protein L4 OS=Bos taurus GN=RPL4 PE=2 SV=3 - [RL4_BOVIN]	8.23984	47.3821	10.9604
Q58DT1	60S ribosomal protein L7 OS=Bos taurus GN=RPL7 PE=2 SV=1 - [RL7_BOVIN]	3.14628	29.1502	10.6821
Q2TBQ5	60S ribosomal protein L7a OS=Bos taurus GN=RPL7A PE=2 SV=3 - [RL7A_BOVIN]	2.36112	30.007	10.6089
Q3T0S6	60S ribosomal protein L8 OS=Bos taurus GN=RPL8 PE=2 SV=3 - [RL8_BOVIN]	3.6045	28.0073	11.0337
A1A4J1	6-phosphofructokinase, liver type OS=Bos taurus GN=PFKL PE=2 SV=1 - [K6PL_BOVIN]	0	85.2373	7.35693
Q3ZCI4	6-phosphogluconate dehydrogenase, decarboxylating OS=Bos taurus GN=PGD PE=2 SV=2 - [Q3ZCI4_BOVIN]	42.6725	53.0429	7.09326
F1MM83	6-phosphogluconolactonase OS=Bos taurus GN=PGLS PE=4 SV=1 - [F1MM83_BOVIN]	11.4686	27.5136	5.84619
Q0VCX2	78 kDa glucose-regulated protein OS=Bos taurus GN=HSPA5 PE=2 SV=1 - [GRP78_BOVIN]	188.455	72.3555	5.16064
A6QLT9	AARS protein OS=Bos taurus GN=AARS PE=2 SV=1 - [A6QLT9_BOVIN]	10.1009	106.588	5.49072
Q5EA59	Abhydrolase domain-containing protein 4 OS=Bos taurus GN=ABHD4 PE=2 SV=1 - [ABHD4_BOVIN]	2.5961	38.7727	7.59131
Q0VCW2	Abl-interactor 1 OS=Bos taurus GN=ABI1 PE=2 SV=1 - [Q0VCW2_BOVIN]	0	38.8066	8.45557
A6QQT9	Acetolactate synthase-like protein OS=Bos taurus GN=ILVBL PE=2 SV=2 - [ILVBL_BOVIN]	2.42844	68.0669	8.76318
Q29RZ0	Acetyl-CoA acetyltransferase, mitochondrial OS=Bos taurus GN=ACAT1 PE=2 SV=1 - [THIL_BOVIN]	50.4999	44.8604	8.85107
Q17QI3	Acetyl-Coenzyme A acetyltransferase 2 OS=Bos taurus GN=ACAT2 PE=2 SV=1 - [Q17QI3_BOVIN]	8.9138	41.1442	6.93213
Q3ZC41	Acetyl-Coenzyme A acyltransferase 1 OS=Bos taurus GN=ACAA1 PE=2 SV=1 - [Q3ZC41_BOVIN]	44.5993	44.3059	8.04541
Q17QB3	Acid ceramidase OS=Bos taurus GN=ASAH1 PE=2 SV=3 - [ASAH1_BOVIN]	7.01562	44.9362	7.32764
P51122	Acidic leucine-rich nuclear phosphoprotein 32 family member A OS=Bos taurus GN=ANP32A PE=1 SV=2 - [AN32A_BOVIN]	12.0648	28.6002	4.08154
F1MZ46	Acidic leucine-rich nuclear phosphoprotein 32 family member B (Fragment) OS=Bos taurus GN=ANP32B PE=4 SV=2 - [F1MZ46_BOVIN]	17.8682	17.2998	4.53857
P20004	Aconitate hydratase, mitochondrial OS=Bos taurus GN=ACO2 PE=1 SV=4 - [ACON_BOVIN]	144.692	85.3059	7.82568
Q2TBH3	Actin related protein M1 OS=Bos taurus GN=ARPM1 PE=2 SV=1 - [Q2TBH3_BOVIN]	2.1339	40.9157	6.16357
P62739	Actin, aortic smooth muscle OS=Bos taurus GN=ACTA2 PE=1 SV=1 - [ACTA_BOVIN]	280.758	41.9818	5.38916
P60712	Actin, cytoplasmic 1 OS=Bos taurus GN=ACTB PE=1 SV=1 - [ACTB_BOVIN]	280.647	41.7097	5.47803
Q32KZ2	Actin-like protein 7A OS=Bos taurus GN=ACTL7A PE=2 SV=1 - [ACL7A_BOVIN]	6.67385	48.9847	6.7417
Q32L91	Actin-like protein 7B OS=Bos taurus GN=ACTL7B PE=2 SV=1 - [ACL7B_BOVIN]	28.8939	45.5338	5.60498
A7MB62	Actin-related protein 2 OS=Bos taurus GN=ACTR2 PE=1 SV=1 - [ARP2_BOVIN]	9.26716	44.7322	6.7417
Q1JP79	Actin-related protein 2/3 complex subunit 1A OS=Bos taurus GN=ARPC1A PE=2 SV=1 - [ARC1A_BOVIN]	9.89316	41.5127	8.17725
Q3MHR7	Actin-related protein 2/3 complex subunit 2 OS=Bos taurus GN=ARPC2 PE=1 SV=1 - [ARPC2_BOVIN]	35.578	34.3275	7.35693
Q3T035	Actin-related protein 2/3 complex subunit 3 OS=Bos taurus GN=ARPC3 PE=1 SV=3 - [ARPC3_BOVIN]	7.45053	20.5334	8.5874
Q148J6	Actin-related protein 2/3 complex subunit 4 OS=Bos taurus GN=ARPC4 PE=1 SV=3 - [ARPC4_BOVIN]	4.63664	19.6543	8.42627
G3MXC8	Actin-related protein 2/3 complex subunit 5 OS=Bos taurus GN=ARPC5 PE=3 SV=1 - [G3MXC8_BOVIN]	0	16.2783	5.66846
Q5E963	Actin-related protein 2/3 complex subunit 5-like protein OS=Bos taurus GN=ARPC5L PE=2 SV=1 - [ARP5L_BOVIN]	4.52652	16.9308	6.59521
F1N049	Actin-related protein 3 (Fragment) OS=Bos taurus GN=ACTR3 PE=3 SV=2 - [F1N049_BOVIN]	8.66479	43.8273	5.88428
Q2TA43	Actin-related protein T2 OS=Bos taurus GN=ACTRT2 PE=2 SV=1 - [ACTT2_BOVIN]	22.915	41.8864	5.70654
G3X6L0	Acyl carrier protein OS=Bos taurus GN=NDUFAB1 PE=3 SV=1 - [G3X6L0_BOVIN]	11.8555	17.3631	5.07178
P80227	Acylamino-acid-releasing enzyme OS=Bos taurus GN=APEH PE=1 SV=2 - [ACPH_BOVIN]	4.83778	81.0412	5.32568
Q2TA22	Acyl-CoA synthetase long-chain family member 6 OS=Bos taurus GN=ACSL6 PE=2 SV=1 - [Q2TA22_BOVIN]	7.68974	77.9927	6.58057
A7MB45	Acyl-CoA synthetase short-chain family member 3, mitochondrial OS=Bos taurus GN=ACSS3 PE=2 SV=1 - [ACSS3_BOVIN]	2.07056	74.7577	8.82178
Q3SZF0	Acyl-CoA-binding domain-containing protein 7 OS=Bos taurus GN=ACBD7 PE=3 SV=1 - [ACBD7_BOVIN]	0	10.0282	5.60498
P07107	Acyl-CoA-binding protein OS=Bos taurus GN=DBI PE=1 SV=2 - [ACBP_BOVIN]	56.4168	10.038	6.56592
F1MRF5	Acyl-coenzyme A oxidase OS=Bos taurus GN=ACOX2 PE=3 SV=1 - [F1MRF5_BOVIN]	0	76.1398	7.04932
F1MQG3	Acyl-coenzyme A oxidase OS=Bos taurus GN=ACOX3 PE=3 SV=2 - [F1MQG3_BOVIN]	6.23351	70.6124	8.1333
Q3SWX2	Acyl-coenzyme A thioesterase 9, mitochondrial OS=Bos taurus GN=ACOT9 PE=2 SV=1 - [ACOT9_BOVIN]	8.20956	49.8205	8.67529
A1A4L1	Acyl-coenzyme A thioesterase THEM4 OS=Bos taurus GN=THEM4 PE=2 SV=1 - [THEM4_BOVIN]	2.50157	26.7947	8.60205
Q2HJ98	Acylpyruvase FAHD1, mitochondrial OS=Bos taurus GN=FAHD1 PE=2 SV=1 - [FAHD1_BOVIN]	0	24.4835	7.38623
Q1RMW4	Adaptor protein, phosphotyrosine interaction, PH domain and leucine zipper containing 2 OS=Bos taurus GN=APPL2 PE=2 SV=1 - [Q1RMW4_BOVIN]	8.6367	73.9263	4.99561
Q08E01	Adducin 3 (Gamma) OS=Bos taurus GN=ADD3 PE=2 SV=1 - [Q08E01_BOVIN]	2.11401	75.2795	6.81494
Q56JW4	Adenine phosphoribosyltransferase OS=Bos taurus GN=APRT PE=2 SV=1 - [APT_BOVIN]	1.93927	19.5244	7.72314
P56658	Adenosine deaminase OS=Bos taurus GN=ADA PE=1 SV=3 - [ADA_BOVIN]	3.32034	40.8935	5.50342
Q3MHL4	Adenosylhomocysteinase OS=Bos taurus GN=AHCY PE=2 SV=3 - [SAHH_BOVIN]	77.7248	47.6073	6.29053
A6QLP2	Adenosylhomocysteinase OS=Bos taurus GN=AHCYL2 PE=2 SV=1 - [A6QLP2_BOVIN]	12.7386	66.7315	7.35693
Q0VCP1	Adenylate kinase 4, mitochondrial OS=Bos taurus GN=AK4 PE=2 SV=1 - [KAD4_BOVIN]	0	25.3323	8.03076
P00570	Adenylate kinase isoenzyme 1 OS=Bos taurus GN=AK1 PE=1 SV=2 - [KAD1_BOVIN]	10.423	21.6503	8.32373
F1MHP6	Adenylosuccinate lyase OS=Bos taurus GN=ADSL PE=2 SV=2 - [F1MHP6_BOVIN]	3.42176	55.4321	6.65381
A7MBG0	Adenylosuccinate synthetase isozyme 2 OS=Bos taurus GN=ADSS PE=2 SV=2 - [PURA2_BOVIN]	3.40832	50.1248	6.72705
A6QLB7	Adenylyl cyclase-associated protein OS=Bos taurus GN=CAP1 PE=2 SV=1 - [A6QLB7_BOVIN]	31.0913	51.1694	7.51807
Q3T0E5	Adipocyte plasma membrane-associated protein OS=Bos taurus GN=APMAP PE=2 SV=1 - [APMAP_BOVIN]	18.1274	46.0619	7.04932
Q8SQH5	ADP/ATP translocase 2 OS=Bos taurus GN=SLC25A5 PE=2 SV=3 - [ADT2_BOVIN]	31.7486	32.9342	9.77393
P32007	ADP/ATP translocase 3 OS=Bos taurus GN=SLC25A6 PE=1 SV=3 - [ADT3_BOVIN]	33.9108	32.8563	9.80322
P84080	ADP-ribosylation factor 1 OS=Bos taurus GN=ARF1 PE=1 SV=2 - [ARF1_BOVIN]	23.6476	20.6837	6.80029
Q3SZF2	ADP-ribosylation factor 4 OS=Bos taurus GN=ARF4 PE=2 SV=3 - [ARF4_BOVIN]	26.0555	20.5146	6.18896
G1K192	ADP-ribosylation factor-like protein 3 (Fragment) OS=Bos taurus GN=ARL3 PE=2 SV=2 - [G1K192_BOVIN]	23.6757	20.3607	7.23975
A8YXY1	ADRM1 protein OS=Bos taurus GN=ADRM1 PE=2 SV=1 - [A8YXY1_BOVIN]	2.06089	19.5347	8.07471
Q2KJI7	AFG3-like protein 2 OS=Bos taurus GN=AFG3L2 PE=2 SV=1 - [AFG32_BOVIN]	5.40458	89.3314	8.70459
A6QR07	AGK protein OS=Bos taurus GN=AGK PE=2 SV=1 - [A6QR07_BOVIN]	1.90406	46.7163	8.52881
Q3SZ99	AH receptor-interacting protein OS=Bos taurus GN=AIP PE=2 SV=1 - [Q3SZ99_BOVIN]	6.12106	37.5661	6.60986
Q3T0G3	AHA1, activator of heat shock 90kDa protein ATPase homolog 1 (Yeast) OS=Bos taurus GN=AHSA1 PE=2 SV=1 - [Q3T0G3_BOVIN]	4.60069	38.2173	5.52881
O77797	A-kinase anchor protein 3 OS=Bos taurus GN=AKAP3 PE=2 SV=2 - [AKAP3_BOVIN]	9.88445	94.6121	6.7124
Q3ZCJ2	Alcohol dehydrogenase [NADP(+)] OS=Bos taurus GN=AKR1A1 PE=2 SV=1 - [AK1A1_BOVIN]	6.82357	36.594	7.26904
Q3ZC42	Alcohol dehydrogenase class-3 OS=Bos taurus GN=ADH5 PE=2 SV=1 - [ADHX_BOVIN]	16.7707	39.6513	7.50342
Q2KJH7	Aldehyde dehydrogenase 18 family, member A1 OS=Bos taurus GN=ALDH18A1 PE=2 SV=1 - [Q2KJH7_BOVIN]	36.7286	87.1396	7.29834
F1N441	Aldehyde dehydrogenase family 16 member A1 OS=Bos taurus GN=ALDH16A1 PE=4 SV=2 - [F1N441_BOVIN]	2.16101	84.2623	6.58057
A6QQT4	Aldehyde dehydrogenase OS=Bos taurus GN=ALDH3A2 PE=2 SV=1 - [A6QQT4_BOVIN]	15.6279	54.0412	7.66455
P20000	Aldehyde dehydrogenase, mitochondrial OS=Bos taurus GN=ALDH2 PE=1 SV=2 - [ALDH2_BOVIN]	78.9542	56.6169	7.6499
Q5EA79	Aldose 1-epimerase OS=Bos taurus GN=GALM PE=2 SV=1 - [GALM_BOVIN]	0	37.591	6.32861
P16116	Aldose reductase OS=Bos taurus GN=AKR1B1 PE=1 SV=1 - [ALDR_BOVIN]	68.863	35.8965	6.13818
P09487	Alkaline phosphatase, tissue-nonspecific isozyme OS=Bos taurus GN=ALPL PE=1 SV=2 - [PPBT_BOVIN]	0	57.1565	6.771
A5D973	Alpha isoform of regulatory subunit A, protein phosphatase 2 OS=Bos taurus GN=PPP2R1A PE=2 SV=1 - [A5D973_BOVIN]	48.0561	65.2399	5.10986
Q3SZ73	Alpha/beta hydrolase domain-containing protein 11 OS=Bos taurus GN=ABHD11 PE=2 SV=1 - [ABHDB_BOVIN]	3.50781	33.5273	9.5249
A7YY28	Alpha/beta hydrolase domain-containing protein 14B OS=Bos taurus GN=ABHD14B PE=2 SV=1 - [ABHEB_BOVIN]	6.12557	22.4407	6.52197
P34955	Alpha-1-antiproteinase OS=Bos taurus GN=SERPINA1 PE=1 SV=1 - [A1AT_BOVIN]	4.57693	46.0748	6.52197
Q2KJF1	Alpha-1B-glycoprotein OS=Bos taurus GN=A1BG PE=1 SV=1 - [A1BG_BOVIN]	10.8126	53.5203	5.42725
Q7SIH1	Alpha-2-macroglobulin OS=Bos taurus GN=A2M PE=1 SV=2 - [A2MG_BOVIN]	1.60161	167.47	6.02393
Q3B7N2	Alpha-actinin-1 OS=Bos taurus GN=ACTN1 PE=2 SV=1 - [ACTN1_BOVIN]	215.504	102.916	5.41455
Q3ZC55	Alpha-actinin-2 OS=Bos taurus GN=ACTN2 PE=2 SV=1 - [ACTN2_BOVIN]	118.341	103.713	5.45264
A5D7D1	Alpha-actinin-4 OS=Bos taurus GN=ACTN4 PE=2 SV=1 - [ACTN4_BOVIN]	290.135	104.862	5.43994
E1BFG0	Alpha-aminoadipic semialdehyde dehydrogenase OS=Bos taurus GN=ALDH7A1 PE=4 SV=2 - [E1BFG0_BOVIN]	51.291	58.5589	7.09326
A8E657	Alpha-aminoadipic semialdehyde synthase, mitochondrial OS=Bos taurus GN=AASS PE=2 SV=1 - [AASS_BOVIN]	18.0215	102.019	6.7124
P02510	Alpha-crystallin B chain OS=Bos taurus GN=CRYAB PE=1 SV=2 - [CRYAB_BOVIN]	9.2436	20.0244	7.32764
F1MB08	Alpha-enolase OS=Bos taurus GN=ENO1 PE=3 SV=1 - [F1MB08_BOVIN]	70.314	47.2543	6.80029
A5D7S0	Alpha-soluble NSF attachment protein OS=Bos taurus GN=NAPA PE=2 SV=1 - [A5D7S0_BOVIN]	30.4071	33.1832	5.36377
P21398	Amine oxidase [flavin-containing] A OS=Bos taurus GN=MAOA PE=2 SV=2 - [AOFA_BOVIN]	16.0336	59.7195	8.01611
E1BC09	Amine oxidase OS=Bos taurus GN=AOC2 PE=3 SV=1 - [E1BC09_BOVIN]	2.6693	83.6858	7.09326
E1BC10	Amine oxidase OS=Bos taurus GN=AOC3 PE=2 SV=1 - [E1BC10_BOVIN]	23.519	84.4192	6.52197
Q3T0V2	Aminoacylase 1 OS=Bos taurus GN=ACY1 PE=2 SV=1 - [Q3T0V2_BOVIN]	7.8777	41.7269	5.26221
Q08E54	Amyloid beta (A4) protein OS=Bos taurus GN=APP PE=2 SV=1 - [Q08E54_BOVIN]	2.78092	78.5474	4.83057
Q5EAC7	Anamorsin OS=Bos taurus GN=CIAPIN1 PE=2 SV=1 - [CPIN1_BOVIN]	4.73754	33.1838	5.37646
Q58CZ3	Anchor attachment protein 1 OS=Bos taurus GN=GPAA1 PE=2 SV=1 - [Q58CZ3_BOVIN]	2.42864	61.9487	6.87354
Q3SZK1	Angio-associated migratory cell protein OS=Bos taurus GN=AAMP PE=2 SV=1 - [AAMP_BOVIN]	2.59507	46.7994	4.42432
P12820	Angiotensin-converting enzyme (Fragment) OS=Bos taurus GN=ACE PE=1 SV=2 - [ACE_BOVIN]	0	10.6744	4.28467
F1MQJ0	Angiotensin-converting enzyme (Fragment) OS=Bos taurus GN=ACE PE=4 SV=2 - [F1MQJ0_BOVIN]	7.24538	141.151	6.53662
E4NKF7	Ankyrin repeat and SOCS box-containing 9-like protein isoform 2 OS=Bos taurus GN=ASB9 PE=2 SV=1 - [E4NKF7_BOVIN]	4.89733	24.7615	7.57666
P04272	Annexin A2 OS=Bos taurus GN=ANXA2 PE=1 SV=2 - [ANXA2_BOVIN]	71.9968	38.5878	7.31299
P13214	Annexin A4 OS=Bos taurus GN=ANXA4 PE=1 SV=2 - [ANXA4_BOVIN]	31.7826	35.8661	5.71924
P79134	Annexin A6 OS=Bos taurus GN=ANXA6 PE=1 SV=2 - [ANXA6_BOVIN]	42.7069	75.8597	5.89697
P20072	Annexin A7 OS=Bos taurus GN=ANXA7 PE=1 SV=2 - [ANXA7_BOVIN]	15.8901	49.9083	6.80029
F1N650	Annexin OS=Bos taurus GN=ANXA1 PE=3 SV=1 - [F1N650_BOVIN]	19.8636	38.9553	6.81494
F1MUN7	Annexin OS=Bos taurus GN=ANXA11 PE=2 SV=2 - [F1MUN7_BOVIN]	11.1328	53.8359	7.6499
F1MWQ2	Annexin OS=Bos taurus GN=ANXA3 PE=3 SV=1 - [F1MWQ2_BOVIN]	14.4128	36.1187	6.59521
F6QVC9	Annexin OS=Bos taurus GN=ANXA5 PE=2 SV=1 - [F6QVC9_BOVIN]	62.1224	36.0525	4.95752
G5E675	AP-2 complex subunit alpha-2 (Fragment) OS=Bos taurus GN=AP2A2 PE=2 SV=1 - [G5E675_BOVIN]	4.0608	101.286	6.80029
P63009	AP-2 complex subunit beta OS=Bos taurus GN=AP2B1 PE=1 SV=2 - [AP2B1_BOVIN]	46.1948	104.5	5.37646
Q17QC5	AP-2 complex subunit sigma OS=Bos taurus GN=AP2S1 PE=2 SV=1 - [AP2S1_BOVIN]	4.32786	17.0067	6.17627
Q32PG1	AP-3 complex subunit beta-1 OS=Bos taurus GN=AP3B1 PE=2 SV=1 - [AP3B1_BOVIN]	2.14636	119.893	6.18896
P15497	Apolipoprotein A-I OS=Bos taurus GN=APOA1 PE=1 SV=3 - [APOA1_BOVIN]	8.79382	30.2579	5.97314
G3X6W0	Apolipoprotein O (Fragment) OS=Bos taurus GN=APOO PE=4 SV=1 - [G3X6W0_BOVIN]	4.09243	22.5156	9.1001
Q3SZ27	Apolipoprotein O-like OS=Bos taurus GN=APOL PE=2 SV=1 - [APOOL_BOVIN]	0	29.0961	9.49561
A5PJM4	Apoptosis-inducing factor 2 OS=Bos taurus GN=AIFM2 PE=2 SV=1 - [AIFM2_BOVIN]	4.98325	40.451	8.36768
A4IFP7	ARF5 protein OS=Bos taurus GN=ARF5 PE=2 SV=1 - [A4IFP7_BOVIN]	21.5855	20.5166	6.78564
Q2TA42	Arginine and glutamate-rich protein 1 OS=Bos taurus GN=ARGLU1 PE=2 SV=1 - [ARGL1_BOVIN]	0	33.1968	10.3452
A7YW98	Arginine--tRNA ligase, cytoplasmic OS=Bos taurus GN=RARS PE=2 SV=1 - [SYRC_BOVIN]	9.0453	75.5129	6.87354
F1MTV7	Argininosuccinate lyase OS=Bos taurus GN=ASL PE=3 SV=2 - [F1MTV7_BOVIN]	2.13982	52.6818	6.37939
A6H718	ARMC6 protein OS=Bos taurus GN=ARMC6 PE=2 SV=1 - [A6H718_BOVIN]	2.42813	50.4508	5.89697
Q08DD1	Arylsulfatase A OS=Bos taurus GN=ARSA PE=2 SV=1 - [ARSA_BOVIN]	11.9738	53.7725	5.24951
F1MKH6	Asparagine--tRNA ligase, cytoplasmic OS=Bos taurus GN=NARS PE=3 SV=1 - [F1MKH6_BOVIN]	3.63663	64.3895	6.7417
P33097	Aspartate aminotransferase, cytoplasmic OS=Bos taurus GN=GOT1 PE=1 SV=3 - [AATC_BOVIN]	13.8403	46.3697	7.48877
P12344	Aspartate aminotransferase, mitochondrial OS=Bos taurus GN=GOT2 PE=1 SV=2 - [AATM_BOVIN]	52.115	47.4832	9.0708
Q3SYZ4	Aspartate--tRNA ligase, cytoplasmic OS=Bos taurus GN=DARS PE=2 SV=1 - [SYDC_BOVIN]	8.37472	57	6.84424
F1MTX7	Aspartate--tRNA ligase, cytoplasmic OS=Bos taurus GN=DARS PE=3 SV=1 - [F1MTX7_BOVIN]	8.14709	57.0161	6.84424
Q2HJH1	Aspartyl aminopeptidase OS=Bos taurus GN=DNPEP PE=1 SV=1 - [DNPEP_BOVIN]	29.4116	51.7956	6.91748
Q28056	Aspartyl/asparaginyl beta-hydroxylase OS=Bos taurus GN=ASPH PE=1 SV=1 - [ASPH_BOVIN]	6.39247	84.946	5.17334
Q3ZBN5	Asporin OS=Bos taurus GN=ASPN PE=2 SV=1 - [ASPN_BOVIN]	19.0314	42.0922	9.14404
F1MH20	Ataxin-10 OS=Bos taurus GN=ATXN10 PE=4 SV=1 - [F1MH20_BOVIN]	5.22817	53.0713	5.18604
A5PJD6	ATL3 protein OS=Bos taurus GN=ATL3 PE=2 SV=1 - [A5PJD6_BOVIN]	41.1111	60.2733	5.71924
Q58D72	Atlastin-1 OS=Bos taurus GN=ATL1 PE=2 SV=2 - [ATLA1_BOVIN]	6.66032	63.4943	6.23975
P13619	ATP synthase F(0) complex subunit B1, mitochondrial OS=Bos taurus GN=ATP5F1 PE=1 SV=2 - [AT5F1_BOVIN]	14.3825	28.8034	9.40771
P32876	ATP synthase F(0) complex subunit C1, mitochondrial OS=Bos taurus GN=ATP5G1 PE=1 SV=1 - [AT5G1_BOVIN]	1.72458	14.2135	9.84717
F1MLB8	ATP synthase subunit alpha OS=Bos taurus GN=ATP5A1 PE=3 SV=1 - [F1MLB8_BOVIN]	165.306	59.6527	9.18799
P00829	ATP synthase subunit beta, mitochondrial OS=Bos taurus GN=ATP5B PE=1 SV=2 - [ATPB_BOVIN]	133.161	56.2486	5.2749
P13620	ATP synthase subunit d, mitochondrial OS=Bos taurus GN=ATP5H PE=1 SV=2 - [ATP5H_BOVIN]	14.8817	18.6807	6.23975
P05630	ATP synthase subunit delta, mitochondrial OS=Bos taurus GN=ATP5D PE=1 SV=2 - [ATPD_BOVIN]	11.6944	17.6013	5.24951
Q28851	ATP synthase subunit f, mitochondrial OS=Bos taurus GN=ATP5J2 PE=1 SV=3 - [ATPK_BOVIN]	2.49382	10.2905	9.86182
P13621	ATP synthase subunit O, mitochondrial OS=Bos taurus GN=ATP5O PE=1 SV=2 - [ATPO_BOVIN]	7.41862	23.3046	9.89111
P22027	ATP synthase subunit s, mitochondrial OS=Bos taurus GN=ATP5S PE=1 SV=2 - [ATP5S_BOVIN]	5.22881	23.2779	8.33838
P02721	ATP synthase-coupling factor 6, mitochondrial OS=Bos taurus GN=ATP5J PE=1 SV=2 - [ATP5J_BOVIN]	16.2071	12.5245	9.30518
A5PJI5	ATPase ASNA1 OS=Bos taurus GN=ASNA1 PE=2 SV=1 - [ASNA_BOVIN]	13.6324	38.7674	4.90674
F6QV99	ATPase family AAA domain-containing protein 1 OS=Bos taurus GN=ATAD1 PE=2 SV=2 - [ATAD1_BOVIN]	3.35583	40.748	6.90283
A7YWC4	ATPase family AAA domain-containing protein 3 OS=Bos taurus GN=ATAD3 PE=2 SV=1 - [ATAD3_BOVIN]	2.05428	66.0663	9.27588
P01096	ATPase inhibitor, mitochondrial OS=Bos taurus GN=ATPIF1 PE=1 SV=2 - [ATIF1_BOVIN]	57.299	12.2932	9.34912
Q32PF2	ATP-citrate synthase OS=Bos taurus GN=ACLY PE=2 SV=1 - [ACLY_BOVIN]	6.63563	119.712	7.23975
E1BNQ4	ATP-dependent (S)-NAD(P)H-hydrate dehydratase OS=Bos taurus GN=CARKD PE=3 SV=1 - [NNRD_BOVIN]	6.1017	34.7873	8.45557
G5E5N3	ATP-dependent RNA helicase A OS=Bos taurus GN=DHX9 PE=4 SV=1 - [G5E5N3_BOVIN]	4.65955	141.868	6.88818
Q0IIK5	ATP-dependent RNA helicase DDX1 OS=Bos taurus GN=DDX1 PE=2 SV=1 - [DDX1_BOVIN]	16.2853	82.3618	7.2251
Q3ZBV2	ATP-dependent RNA helicase DDX19A OS=Bos taurus GN=DDX19A PE=2 SV=1 - [DD19A_BOVIN]	2.85945	53.9519	6.7417
Q2TA08	BAG family molecular chaperone regulator 5 OS=Bos taurus GN=BAG5 PE=2 SV=1 - [BAG5_BOVIN]	11.5036	50.9225	5.98584
P61283	Barrier-to-autointegration factor OS=Bos taurus GN=BANF1 PE=3 SV=1 - [BAF_BOVIN]	30.2475	10.052	6.0874
Q32PE7	Barrier-to-autointegration factor-like protein OS=Bos taurus GN=BANF2 PE=3 SV=1 - [BAFL_BOVIN]	2.92694	10.351	6.26514
Q9MZ08	Basal cell adhesion molecule OS=Bos taurus GN=BCAM PE=2 SV=2 - [BCAM_BOVIN]	15.1499	67.96	6.1001
Q3ZBX0	Basigin OS=Bos taurus GN=BSG PE=2 SV=1 - [Q3ZBX0_BOVIN]	2.79939	29.7543	5.93506
Q32KL9	B-cell receptor-associated protein 29 OS=Bos taurus GN=BCAP29 PE=2 SV=1 - [BAP29_BOVIN]	0	28.1941	9.5835
Q5E9F1	B-cell receptor-associated protein 31 OS=Bos taurus GN=BCAP31 PE=2 SV=1 - [Q5E9F1_BOVIN]	30.3301	27.8841	9.18799
Q3SZB0	Beta-1,3-glucuronyltransferase 3 (Glucuronosyltransferase I) OS=Bos taurus GN=B3GAT3 PE=2 SV=1 - [Q3SZB0_BOVIN]	0	37.0286	8.82178
P17690	Beta-2-glycoprotein 1 OS=Bos taurus GN=APOH PE=1 SV=4 - [APOH_BOVIN]	1.62876	38.2267	8.14795
P01888	Beta-2-microglobulin OS=Bos taurus GN=B2M PE=1 SV=2 - [B2MG_BOVIN]	3.29111	13.6681	8.00146
F1MMG3	Beta-catenin-like protein 1 OS=Bos taurus GN=CTNNBL1 PE=4 SV=1 - [F1MMG3_BOVIN]	0	65.1422	5.021
F1MUF4	Beta-galactosidase OS=Bos taurus GN=GLB1 PE=3 SV=2 - [F1MUF4_BOVIN]	8.43639	73.4286	7.45947
H7BWW2	Beta-hexosaminidase OS=Bos taurus GN=LOC100850471 PE=3 SV=1 - [H7BWW2_BOVIN]	17.9051	61.2229	7.76709
Q0V8R6	Beta-hexosaminidase subunit alpha OS=Bos taurus GN=HEXA PE=2 SV=1 - [HEXA_BOVIN]	27.0666	60.3144	6.03662
Q1LZ83	Beta-lactamase-like protein 2 OS=Bos taurus GN=LACTB2 PE=2 SV=1 - [LACB2_BOVIN]	22.4307	32.6619	7.1958
A6QLB0	Beta-mannosidase OS=Bos taurus GN=MANBA PE=2 SV=1 - [A6QLB0_BOVIN]	56.8574	101.059	6.88818
A0JN77	Bifunctional ATP-dependent dihydroxyacetone kinase/FAD-AMP lyase (cyclizing) OS=Bos taurus GN=DAK PE=2 SV=1 - [A0JN77_BOVIN]	19.2999	59.123	6.80029
Q0VCK0	Bifunctional purine biosynthesis protein PURH OS=Bos taurus GN=ATIC PE=2 SV=1 - [PUR9_BOVIN]	18.6455	64.4422	6.84424
P21809	Biglycan OS=Bos taurus GN=BGN PE=1 SV=3 - [PGS1_BOVIN]	53.9442	41.5637	7.28369
A4FUG5	BIN2 protein OS=Bos taurus GN=BIN2 PE=2 SV=1 - [A4FUG5_BOVIN]	4.76356	57.4227	5.17334
A2VDP5	Bis(5'-adenosyl)-triphosphatase ENPP4 OS=Bos taurus GN=ENPP4 PE=2 SV=1 - [ENPP4_BOVIN]	7.9978	51.1317	6.52197
A5D7K0	BLVRA protein OS=Bos taurus GN=BLVRA PE=2 SV=1 - [A5D7K0_BOVIN]	19.4072	33.6224	6.18896
A7YWH4	BoLA protein OS=Bos taurus GN=BoLA PE=2 SV=1 - [A7YWH4_BOVIN]	5.86116	40.9885	5.68115
Q30309	BoLA-DR-alpha (Precursor) OS=Bos taurus GN=BoLA-DRA PE=2 SV=1 - [Q30309_BOVIN]	0	28.3888	5.60498
Q3T138	BolA-like protein 1 OS=Bos taurus GN=BOLA1 PE=2 SV=1 - [BOLA1_BOVIN]	12.6862	14.3465	9.59814
Q3SZ84	BolA-like protein 3 OS=Bos taurus GN=BOLA3 PE=3 SV=1 - [BOLA3_BOVIN]	2.38533	12.4636	9.75928
P80724	Brain acid soluble protein 1 OS=Bos taurus GN=BASP1 PE=1 SV=3 - [BASP1_BOVIN]	4.74911	22.997	4.60205
Q5EA40	Branched-chain-amino-acid aminotransferase, mitochondrial OS=Bos taurus GN=BCAT2 PE=2 SV=1 - [BCAT2_BOVIN]	22.4204	44.6192	8.63135
Q2KJ23	Bridging integrator 1 OS=Bos taurus GN=BIN1 PE=2 SV=1 - [Q2KJ23_BOVIN]	0	47.8849	5.19873
A5PKG7	BTB/POZ domain-containing protein KCTD5 OS=Bos taurus GN=KCTD5 PE=2 SV=1 - [KCTD5_BOVIN]	0	25.97	6.13818
A6H758	C11H9ORF9 protein OS=Bos taurus GN=C11H9ORF9 PE=2 SV=1 - [A6H758_BOVIN]	2.17419	24.9897	8.70459
A7E302	C26H10ORF6 protein OS=Bos taurus GN=C26H10ORF6 PE=2 SV=1 - [A7E302_BOVIN]	0	117.89	9.1001
A5PK60	C2H2orf33 protein OS=Bos taurus GN=C2H2orf33 PE=2 SV=1 - [A5PK60_BOVIN]	5.91024	29.6823	7.41553
P19534	Cadherin-2 (Fragment) OS=Bos taurus GN=CDH2 PE=2 SV=1 - [CADH2_BOVIN]	2.12241	96.7859	4.77979
Q17QE5	Calcium and integrin-binding protein 1 OS=Bos taurus GN=CIB1 PE=2 SV=1 - [CIB1_BOVIN]	1.67975	21.7149	4.7417
Q32L61	Calcium binding tyrosine-(Y)-phosphorylation regulated OS=Bos taurus GN=CABYR PE=2 SV=1 - [Q32L61_BOVIN]	2.22288	48.5344	4.91943
A5D9F0	Calcium/calmodulin-dependent protein kinase II delta OS=Bos taurus GN=CAMK2D PE=2 SV=1 - [A5D9F0_BOVIN]	4.83215	54.0794	7.12256
Q2TBJ9	Calcium-binding and spermatid-specific protein 1 OS=Bos taurus GN=CABS1 PE=2 SV=1 - [CABS1_BOVIN]	17.648	42.7467	4.23389
A5PJZ1	Calcium-binding mitochondrial carrier protein SCaMC-1 OS=Bos taurus GN=SLC25A24 PE=2 SV=1 - [SCMC1_BOVIN]	21.4536	53.2504	7.34229
Q29RI6	Calcium-binding protein 39 OS=Bos taurus GN=CAB39 PE=2 SV=1 - [CAB39_BOVIN]	14.6034	39.8437	6.88818
Q3T168	Calcyclin-binding protein OS=Bos taurus GN=CACYBP PE=2 SV=1 - [CYBP_BOVIN]	5.90241	26.3156	8.25049
Q3SYT6	Calmegin OS=Bos taurus GN=CLGN PE=2 SV=1 - [CLGN_BOVIN]	120.787	69.4711	4.65283
P62157	Calmodulin OS=Bos taurus GN=CALM PE=1 SV=2 - [CALM_BOVIN]	50.4427	16.8268	4.22119
P13135	Calpain small subunit 1 OS=Bos taurus GN=CAPNS1 PE=2 SV=1 - [CPNS1_BOVIN]	3.66523	27.9137	5.19873
Q27970	Calpain-1 catalytic subunit OS=Bos taurus GN=CAPN1 PE=1 SV=3 - [CAN1_BOVIN]	4.31995	82.155	5.59229
Q27971	Calpain-2 catalytic subunit OS=Bos taurus GN=CAPN2 PE=2 SV=2 - [CAN2_BOVIN]	18.1033	79.8848	4.97021
G3N2N7	Calpastatin OS=Bos taurus GN=CAST PE=2 SV=1 - [G3N2N7_BOVIN]	0	47.1555	4.81787
Q2HJ38	Calponin-1 OS=Bos taurus GN=CNN1 PE=2 SV=1 - [CNN1_BOVIN]	20.3159	33.2616	8.96826
Q3SYU6	Calponin-2 OS=Bos taurus GN=CNN2 PE=2 SV=3 - [CNN2_BOVIN]	17.0631	33.4162	7.6499
Q32L92	Calponin-3 OS=Bos taurus GN=CNN3 PE=2 SV=1 - [CNN3_BOVIN]	9.43132	36.3348	6.04932
A5D7J6	CALR protein OS=Bos taurus GN=CALR PE=2 SV=1 - [A5D7J6_BOVIN]	196.224	48.0679	4.4751
F1MTN0	Calreticulin-3 OS=Bos taurus GN=CALR3 PE=3 SV=2 - [F1MTN0_BOVIN]	9.26598	44.4549	6.22705
F1N3H1	Calumenin OS=Bos taurus GN=CALU PE=4 SV=1 - [F1N3H1_BOVIN]	79.2857	37.0634	4.58936
P00517	cAMP-dependent protein kinase catalytic subunit alpha OS=Bos taurus GN=PRKACA PE=1 SV=3 - [KAPCA_BOVIN]	11.9754	40.594	8.646
P00514	cAMP-dependent protein kinase type I-alpha regulatory subunit OS=Bos taurus GN=PRKAR1A PE=1 SV=2 - [KAP0_BOVIN]	29.9729	42.8659	5.35107
P00515	cAMP-dependent protein kinase type II-alpha regulatory subunit OS=Bos taurus GN=PRKAR2A PE=1 SV=2 - [KAP2_BOVIN]	10.5412	45.0656	4.93213
F6Q9S4	cAMP-dependent protein kinase type II-beta regulatory subunit OS=Bos taurus GN=PRKAR2B PE=4 SV=1 - [F6Q9S4_BOVIN]	23.342	46.303	4.94482
F1MM52	Cancer-related nucleoside-triphosphatase homolog OS=Bos taurus GN=NTPCR PE=2 SV=1 - [F1MM52_BOVIN]	4.68105	20.6571	9.92041
Q1LZ72	Canopy 2 homolog (Zebrafish) OS=Bos taurus GN=CNPY2 PE=2 SV=1 - [Q1LZ72_BOVIN]	9.09917	20.6552	4.91943
A7Z066	Canx protein OS=Bos taurus GN=canx PE=2 SV=1 - [A7Z066_BOVIN]	118.303	67.7329	4.62744
F1MPH9	Caprin-1 OS=Bos taurus GN=CAPRIN1 PE=4 SV=2 - [F1MPH9_BOVIN]	0	78.379	5.2876
Q1JPE3	Carbohydrate kinase-like OS=Bos taurus GN=CARKL PE=2 SV=1 - [Q1JPE3_BOVIN]	3.11066	50.9647	6.27783
Q3SZX4	Carbonic anhydrase 3 OS=Bos taurus GN=CA3 PE=2 SV=3 - [CAH3_BOVIN]	2.6738	29.3518	7.84033
Q95323	Carbonic anhydrase 4 OS=Bos taurus GN=CA4 PE=2 SV=1 - [CAH4_BOVIN]	5.81996	35.1287	6.84424
Q17QK3	Carboxypeptidase Q OS=Bos taurus GN=CPQ PE=2 SV=1 - [CBPQ_BOVIN]	8.93802	51.6463	5.8335
Q08DN5	Carnitine acetyltransferase OS=Bos taurus GN=MGC142781 PE=2 SV=1 - [Q08DN5_BOVIN]	5.02338	70.9713	8.33838
F1N1M7	Carnitine O-palmitoyltransferase 2, mitochondrial OS=Bos taurus GN=CPT2 PE=3 SV=1 - [F1N1M7_BOVIN]	15.9798	74.3776	8.25049
E1BH82	Casein kinase II subunit alpha OS=Bos taurus GN=CSNK2A1 PE=4 SV=2 - [E1BH82_BOVIN]	10.3889	45.1934	6.66846
P67868	Casein kinase II subunit beta OS=Bos taurus GN=CSNK2B PE=1 SV=1 - [CSK2B_BOVIN]	6.13567	24.926	5.5542
Q5E9N5	Caseinolytic peptidase B protein homolog OS=Bos taurus GN=CLPB PE=2 SV=1 - [CLPB_BOVIN]	8.8798	75.3932	8.47021
P00432	Catalase OS=Bos taurus GN=CAT PE=1 SV=3 - [CATA_BOVIN]	78.6949	59.8778	7.28369
F1MM34	Catenin alpha-1 OS=Bos taurus GN=CTNNA1 PE=4 SV=2 - [F1MM34_BOVIN]	2.1578	100.039	6.29053
Q0VCX4	Catenin beta-1 OS=Bos taurus GN=CTNNB1 PE=1 SV=1 - [CTNB1_BOVIN]	8.3243	85.4562	5.85889
P07688	Cathepsin B OS=Bos taurus GN=CTSB PE=1 SV=5 - [CATB_BOVIN]	2.86452	36.6373	6.06201
F1MMR6	Cathepsin D OS=Bos taurus GN=CTSD PE=2 SV=1 - [F1MMR6_BOVIN]	40.0528	44.6758	7.6499
F1MW68	Cathepsin Z OS=Bos taurus GN=CTSZ PE=3 SV=1 - [F1MW68_BOVIN]	6.31794	33.8642	7.00537
P11456	Cation-dependent mannose-6-phosphate receptor OS=Bos taurus GN=M6PR PE=1 SV=1 - [MPRD_BOVIN]	14.4748	31.1814	5.65576
F1MIE6	Cation-independent mannose-6-phosphate receptor OS=Bos taurus GN=IGF2R PE=2 SV=2 - [F1MIE6_BOVIN]	2.22138	274.837	6.39209
P79132	Caveolin-1 OS=Bos taurus GN=CAV1 PE=2 SV=1 - [CAV1_BOVIN]	27.7228	20.5815	6.02393
Q66WT7	Caveolin-2 OS=Bos taurus GN=CAV2 PE=1 SV=1 - [CAV2_BOVIN]	3.31365	18.1481	5.68115
A6QQM1	CCNY protein OS=Bos taurus GN=CCNY PE=2 SV=1 - [A6QQM1_BOVIN]	10.6831	33.2642	7.73779
Q3ZBH3	CD151 antigen OS=Bos taurus GN=CD151 PE=2 SV=1 - [CD151_BOVIN]	9.81975	27.9681	7.48877
A4IFR1	CD2BP2 protein OS=Bos taurus GN=CD2BP2 PE=2 SV=1 - [A4IFR1_BOVIN]	1.96058	37.7672	4.52588
Q32PA1	CD59 molecule, complement regulatory protein OS=Bos taurus GN=CD59 PE=2 SV=1 - [Q32PA1_BOVIN]	3.36962	13.6538	7.75244
Q9XSK2	CD63 antigen OS=Bos taurus GN=CD63 PE=2 SV=4 - [CD63_BOVIN]	5.48664	25.7343	7.6499
G3MYH4	CD81 antigen (Fragment) OS=Bos taurus GN=CD81 PE=2 SV=1 - [G3MYH4_BOVIN]	2.54978	23.2108	5.23682
Q3ZBU2	CDGSH iron-sulfur domain-containing protein 1 OS=Bos taurus GN=CISD1 PE=1 SV=1 - [CISD1_BOVIN]	8.30023	11.975	9.08545
Q05B71	CDGSH iron-sulfur domain-containing protein 2 OS=Bos taurus GN=CISD2 PE=2 SV=1 - [CISD2_BOVIN]	4.64604	15.2685	9.61279
A6QLS3	CDKN1B protein OS=Bos taurus GN=CDKN1B PE=2 SV=1 - [A6QLS3_BOVIN]	0	22.0768	7.84033
Q3T103	CDP-diacylglycerol--inositol 3-phosphatidyltransferase (Phosphatidylinositol synthase) OS=Bos taurus GN=CDIPT PE=2 SV=1 - [Q3T103_BOVIN]	0	23.5813	8.48486
Q2TBL2	Cell adhesion molecule 1 OS=Bos taurus GN=CADM1 PE=2 SV=1 - [Q2TBL2_BOVIN]	5.59855	45.7401	5.18604
F1MND1	Cell division control protein 42 homolog (Fragment) OS=Bos taurus GN=CDC42 PE=3 SV=1 - [F1MND1_BOVIN]	15.759	20.8	7.15186
Q32LH2	Centrin 4 OS=Bos taurus GN=CETN4 PE=2 SV=1 - [Q32LH2_BOVIN]	3.58746	18.9555	4.71631
Q32LE3	Centrin-1 OS=Bos taurus GN=CETN1 PE=2 SV=1 - [CETN1_BOVIN]	4.82938	19.6849	4.94482
P00516	cGMP-dependent protein kinase 1 OS=Bos taurus GN=PRKG1 PE=1 SV=2 - [KGP1_BOVIN]	0	76.37	6.12549
Q29RI0	Chaperone activity of bc1 complex-like, mitochondrial OS=Bos taurus GN=ADCK3 PE=2 SV=1 - [ADCK3_BOVIN]	0	72.0365	6.25244
A8E648	CHERP protein OS=Bos taurus GN=CHERP PE=2 SV=1 - [A8E648_BOVIN]	0	103.744	9.0415
Q58D04	Chitinase domain-containing protein 1 OS=Bos taurus GN=MGC3234 PE=2 SV=1 - [Q58D04_BOVIN]	2.0863	29.0891	8.68994
Q1LZF8	Chloride channel CLIC-like protein 1 OS=Bos taurus GN=CLCC1 PE=2 SV=1 - [CLCC1_BOVIN]	2.10374	61.772	5.5542
Q5E9B7	Chloride intracellular channel protein 1 OS=Bos taurus GN=CLIC1 PE=2 SV=3 - [CLIC1_BOVIN]	4.4638	26.9748	5.2749
Q9XSA7	Chloride intracellular channel protein 4 OS=Bos taurus GN=CLIC4 PE=2 SV=3 - [CLIC4_BOVIN]	3.85714	28.7087	5.78271
Q08E32	CHMP4B protein OS=Bos taurus GN=CHMP4B PE=2 SV=2 - [Q08E32_BOVIN]	4.57029	24.9206	4.81787
F1N060	Cholesterol side-chain cleavage enzyme, mitochondrial (Fragment) OS=Bos taurus GN=CYP11A1 PE=2 SV=2 - [F1N060_BOVIN]	3.80756	50.3222	7.66455
A5D7H3	Choline transporter-like protein 2 OS=Bos taurus GN=SLC44A2 PE=2 SV=1 - [CTL2_BOVIN]	2.17552	79.9736	8.55811
Q2NKR5	Chromosome 10 open reading frame 116 ortholog OS=Bos taurus GN=C28H10ORF116 PE=4 SV=1 - [Q2NKR5_BOVIN]	5.81328	7.90802	5.31299
Q3T0S7	Chromosome 14 open reading frame 166 ortholog OS=Bos taurus GN=C10H14ORF166 PE=2 SV=1 - [Q3T0S7_BOVIN]	15.6211	28.1917	6.65381
A1A4K7	Chromosome 20 open reading frame 108 ortholog OS=Bos taurus GN=C13H20ORF108 PE=2 SV=1 - [A1A4K7_BOVIN]	2.32474	20.4343	10.2866
Q29RK1	Citrate synthase, mitochondrial OS=Bos taurus GN=CS PE=1 SV=1 - [CISY_BOVIN]	24.8949	51.7395	8.11865
P49951	Clathrin heavy chain 1 OS=Bos taurus GN=CLTC PE=1 SV=1 - [CLH1_BOVIN]	143.003	191.467	5.69385
A7Z035	Clathrin interactor 1 OS=Bos taurus GN=CLINT1 PE=2 SV=1 - [EPN4_BOVIN]	13.6946	70.4769	6.58057
F1MI16	Claudin OS=Bos taurus GN=CLDN11 PE=3 SV=1 - [F1MI16_BOVIN]	2.24765	22.0113	7.91357
Q3ZCA2	Cleavage and polyadenylation specificity factor subunit 5 OS=Bos taurus GN=NUDT21 PE=2 SV=1 - [CPSF5_BOVIN]	10.2582	26.2107	8.82178
P17697	Clusterin OS=Bos taurus GN=CLU PE=1 SV=1 - [CLUS_BOVIN]	2.63501	51.0811	6.03662
A6QL68	CLYBL protein OS=Bos taurus GN=CLYBL PE=2 SV=1 - [A6QL68_BOVIN]	14.2162	37.5258	8.03076
Q2TBP7	C-Myc-binding protein OS=Bos taurus GN=MYCBP PE=3 SV=3 - [MYCBP_BOVIN]	10.4276	11.9893	5.90967
A0JN39	Coatomer subunit beta OS=Bos taurus GN=COPB1 PE=1 SV=1 - [COPB_BOVIN]	20.3428	107.059	5.99854
P53619	Coatomer subunit delta OS=Bos taurus GN=ARCN1 PE=1 SV=1 - [COPD_BOVIN]	16.0509	57.2382	6.21436
Q28104	Coatomer subunit epsilon OS=Bos taurus GN=COPE PE=1 SV=3 - [COPE_BOVIN]	2.31926	34.4593	5.13525
P53620	Coatomer subunit gamma-1 OS=Bos taurus GN=COPG1 PE=1 SV=1 - [COPG1_BOVIN]	7.59519	97.3233	5.45264
E1B6Z7	Cob(I)yrinic acid a,c-diamide adenosyltransferase, mitochondrial OS=Bos taurus GN=MMAB PE=4 SV=2 - [E1B6Z7_BOVIN]	0	26.6618	9.5249
Q5E9F7	Cofilin-1 OS=Bos taurus GN=CFL1 PE=2 SV=3 - [COF1_BOVIN]	30.7333	18.5066	8.00146
Q3ZC62	Coiled-coil domain-containing protein 104 OS=Bos taurus GN=CCDC104 PE=2 SV=1 - [CC104_BOVIN]	2.70807	36.1851	4.90674
Q5E9Q3	Coiled-coil domain-containing protein 51 OS=Bos taurus GN=CCDC51 PE=2 SV=1 - [CCD51_BOVIN]	9.74478	44.9575	8.90967
A4FUI1	Coiled-coil domain-containing protein 58 OS=Bos taurus GN=CCDC58 PE=2 SV=1 - [CCD58_BOVIN]	9.87896	16.6975	7.29834
Q5E9D3	Coiled-coil-helix-coiled-coil-helix domain-containing protein 3, mitochondrial OS=Bos taurus GN=CHCHD3 PE=2 SV=1 - [CHCH3_BOVIN]	15.6108	26.0842	8.33838
Q32L35	Coiled-coil-helix-coiled-coil-helix domain-containing protein 6, mitochondrial OS=Bos taurus GN=CHCHD6 PE=2 SV=1 - [CHCH6_BOVIN]	3.84058	26.4225	8.17725
Q3SZN4	Cold inducible RNA binding protein OS=Bos taurus GN=CIRBP PE=2 SV=1 - [Q3SZN4_BOVIN]	0	23.173	9.64209
P02453	Collagen alpha-1(I) chain OS=Bos taurus GN=COL1A1 PE=1 SV=3 - [CO1A1_BOVIN]	20.3744	138.854	5.78271
F1N2Y4	Collagen alpha-1(III) chain (Fragment) OS=Bos taurus GN=COL3A1 PE=2 SV=2 - [F1N2Y4_BOVIN]	7.51285	93.7867	9.5542
Q7SIB2	Collagen alpha-1(IV) chain (Fragment) OS=Bos taurus GN=COL4A1 PE=1 SV=1 - [CO4A1_BOVIN]	5.47011	25.357	7.78174
Q28083	Collagen alpha-1(XI) chain (Fragment) OS=Bos taurus GN=COL11A1 PE=1 SV=1 - [COBA1_BOVIN]	2.57132	89.2043	4.94482
P02465	Collagen alpha-2(I) chain OS=Bos taurus GN=COL1A2 PE=1 SV=2 - [CO1A2_BOVIN]	9.82859	128.985	9.14404
G3X7A5	Complement C3 OS=Bos taurus GN=C3 PE=2 SV=1 - [G3X7A5_BOVIN]	2.09877	187.028	7.02002
Q3T0B6	Complement component 1 Q subcomponent-binding protein, mitochondrial OS=Bos taurus GN=C1QBP PE=2 SV=1 - [C1QBP_BOVIN]	32.1502	30.5872	4.85596
F1N782	Complex III assembly factor LYRM7 OS=Bos taurus GN=LYRM7 PE=4 SV=1 - [F1N782_BOVIN]	0	11.9005	9.33447
F1N1T8	Conserved oligomeric Golgi complex subunit 5 (Fragment) OS=Bos taurus GN=COG5 PE=2 SV=2 - [F1N1T8_BOVIN]	0	91.1391	6.0874
A2VDR8	Conserved oligomeric Golgi complex subunit 7 OS=Bos taurus GN=COG7 PE=2 SV=1 - [COG7_BOVIN]	5.035	86.4722	5.30029
F1N5R4	Conserved oligomeric Golgi complex subunit 8 OS=Bos taurus GN=COG8 PE=4 SV=1 - [F1N5R4_BOVIN]	2.28182	69.772	5.04639
A6H7B5	COP9 signalosome complex subunit 3 OS=Bos taurus GN=COPS3 PE=2 SV=1 - [CSN3_BOVIN]	5.67179	47.768	6.65381
Q3SZA0	COP9 signalosome complex subunit 4 OS=Bos taurus GN=COPS4 PE=2 SV=1 - [CSN4_BOVIN]	13.3605	46.2557	5.8335
A6QQ21	COP9 signalosome complex subunit 6 OS=Bos taurus GN=COPS6 PE=2 SV=1 - [CSN6_BOVIN]	4.14042	35.9291	5.73193
Q08DB4	Copine I OS=Bos taurus GN=CPNE1 PE=2 SV=1 - [Q08DB4_BOVIN]	4.0514	58.8852	5.61768
Q3T0E0	Copper transport protein ATOX1 OS=Bos taurus GN=ATOX1 PE=3 SV=1 - [ATOX1_BOVIN]	3.02404	7.36071	7.23975
A4FV74	COPS8 protein OS=Bos taurus GN=COPS8 PE=2 SV=1 - [A4FV74_BOVIN]	4.7936	23.1869	5.37646
Q58CW1	COQ7 protein OS=Bos taurus GN=COQ7 PE=2 SV=1 - [Q58CW1_BOVIN]	2.22212	20.2334	6.21436
Q1RMR3	Cortactin OS=Bos taurus GN=CTTN PE=2 SV=1 - [Q1RMR3_BOVIN]	35.4018	60.2288	5.37646
F1MS40	Craniofacial development protein 2 OS=Bos taurus GN=CFDP2 PE=2 SV=1 - [F1MS40_BOVIN]	4.8778	66.2371	5.32568
C4T8B4	C-reactive protein OS=Bos taurus GN=CRP PE=2 SV=1 - [C4T8B4_BOVIN]	2.36267	25.2758	6.90283
Q5EA61	Creatine kinase B-type OS=Bos taurus GN=CKB PE=2 SV=1 - [KCRB_BOVIN]	2.17958	42.6924	5.78271
A5D7Q4	CSDA protein OS=Bos taurus GN=CSDA PE=2 SV=1 - [A5D7Q4_BOVIN]	18.9652	39.9349	9.67139
A7MBJ5	Cullin-associated NEDD8-dissociated protein 1 OS=Bos taurus GN=CAND1 PE=2 SV=1 - [CAND1_BOVIN]	73.0395	136.289	5.78271
Q0P5F6	CYB5B protein OS=Bos taurus GN=CYB5B PE=2 SV=2 - [Q0P5F6_BOVIN]	29.7697	16.2679	5.17334
P48734	Cyclin-dependent kinase 1 OS=Bos taurus GN=CDK1 PE=2 SV=2 - [CDK1_BOVIN]	7.08055	34.0039	8.41162
Q02399	Cyclin-dependent kinase 5 OS=Bos taurus GN=CDK5 PE=1 SV=2 - [CDK5_BOVIN]	3.36323	33.2672	7.66455
P25417	Cystatin-B OS=Bos taurus GN=CSTB PE=1 SV=1 - [CYTB_BOVIN]	14.7656	11.1326	6.78564
Q3MHY1	Cysteine and glycine-rich protein 1 OS=Bos taurus GN=CSRP1 PE=2 SV=3 - [CSRP1_BOVIN]	56.709	20.5988	8.57275
Q32LE9	Cysteine and glycine-rich protein 2 OS=Bos taurus GN=CSRP2 PE=2 SV=3 - [CSRP2_BOVIN]	7.27135	20.9399	8.6167
Q29RL2	Cysteine and histidine-rich domain-containing protein 1 OS=Bos taurus GN=CHORDC1 PE=2 SV=1 - [CHRD1_BOVIN]	9.73249	37.4026	7.59131
Q0VFX8	Cysteine-rich protein 2 OS=Bos taurus GN=CRIP2 PE=2 SV=1 - [CRIP2_BOVIN]	2.24765	22.619	8.71924
F1N3P8	Cysteine-rich with EGF-like domain protein 1 OS=Bos taurus GN=CRELD1 PE=4 SV=1 - [F1N3P8_BOVIN]	1.92974	45.3518	5.09717
Q2KIT5	Cysteine-rich with EGF-like domain protein 2 OS=Bos taurus GN=CRELD2 PE=2 SV=1 - [CREL2_BOVIN]	14.2185	38.2039	4.48779
F1MLA9	Cysteine--tRNA ligase, mitochondrial OS=Bos taurus GN=CARS2 PE=3 SV=1 - [F1MLA9_BOVIN]	2.9447	61.0811	8.104
P00171	Cytochrome b5 OS=Bos taurus GN=CYB5A PE=1 SV=3 - [CYB5_BOVIN]	18.2699	15.3196	5.03369
G1K1X0	Cytochrome b-c1 complex subunit 1, mitochondrial OS=Bos taurus GN=UQCRC1 PE=3 SV=1 - [G1K1X0_BOVIN]	54.2099	52.7163	6.37939
P23004	Cytochrome b-c1 complex subunit 2, mitochondrial OS=Bos taurus GN=UQCRC2 PE=1 SV=2 - [QCR2_BOVIN]	45.1685	48.1189	8.73389
P00126	Cytochrome b-c1 complex subunit 6, mitochondrial OS=Bos taurus GN=UQCRH PE=1 SV=2 - [QCR6_BOVIN]	10.7257	10.617	4.50049
P00129	Cytochrome b-c1 complex subunit 7 OS=Bos taurus GN=UQCRB PE=1 SV=3 - [QCR7_BOVIN]	5.09445	13.468	9.33447
P00130	Cytochrome b-c1 complex subunit 9 OS=Bos taurus GN=UQCR10 PE=1 SV=3 - [QCR9_BOVIN]	4.47465	7.45294	9.18799
P13272	Cytochrome b-c1 complex subunit Rieske, mitochondrial OS=Bos taurus GN=UQCRFS1 PE=1 SV=3 - [UCRI_BOVIN]	16.8859	29.5283	8.86572
Q3SZT9	Cytochrome c 2 OS=Bos taurus GN=CYCT PE=3 SV=3 - [CYC2_BOVIN]	12.8862	11.7321	9.43701
P62894	Cytochrome c OS=Bos taurus GN=CYCS PE=1 SV=2 - [CYC_BOVIN]	16.8291	11.6961	9.49561
Q3ZCK8	Cytochrome c oxidase assembly factor 5 OS=Bos taurus GN=COA5 PE=3 SV=1 - [COA5_BOVIN]	0	8.41114	8.86572
Q1RMH3	Cytochrome c oxidase assembly protein COX14 OS=Bos taurus GN=COX14 PE=3 SV=1 - [COX14_BOVIN]	0	6.46622	9.78857
Q08DG6	Cytochrome c oxidase assembly protein COX15 homolog OS=Bos taurus GN=COX15 PE=2 SV=1 - [COX15_BOVIN]	2.9568	46.0966	9.80322
P00396	Cytochrome c oxidase subunit 1 OS=Bos taurus GN=MT-CO1 PE=1 SV=1 - [COX1_BOVIN]	2.79242	56.9939	6.56592
P68530	Cytochrome c oxidase subunit 2 OS=Bos taurus GN=MT-CO2 PE=1 SV=1 - [COX2_BOVIN]	3.71034	26.0041	4.89404
Q6QTG5	Cytochrome c oxidase subunit 3 OS=Bos taurus GN=COX3 PE=3 SV=1 - [Q6QTG5_BOVIN]	0	29.8259	6.99072
P00423	Cytochrome c oxidase subunit 4 isoform 1, mitochondrial OS=Bos taurus GN=COX4I1 PE=1 SV=1 - [COX41_BOVIN]	7.83517	19.5591	9.30518
P00426	Cytochrome c oxidase subunit 5A, mitochondrial OS=Bos taurus GN=COX5A PE=1 SV=2 - [COX5A_BOVIN]	9.0343	16.7247	6.91748
P00428	Cytochrome c oxidase subunit 5B, mitochondrial OS=Bos taurus GN=COX5B PE=1 SV=2 - [COX5B_BOVIN]	20.1013	13.825	8.51416
F1MBC7	Cytochrome c oxidase subunit 6A, mitochondrial OS=Bos taurus PE=3 SV=1 - [F1MBC7_BOVIN]	28.2389	11.9179	7.6499
P00429	Cytochrome c oxidase subunit 6B1 OS=Bos taurus GN=COX6B1 PE=1 SV=2 - [CX6B1_BOVIN]	10.1245	10.1498	8.48486
P07470	Cytochrome c oxidase subunit 7A1, mitochondrial OS=Bos taurus GN=COX7A1 PE=1 SV=2 - [CX7A1_BOVIN]	10.5513	9.05672	9.99365
Q3T061	Cytochrome c oxidase subunit 7A-related protein, mitochondrial OS=Bos taurus GN=COX7A2L PE=3 SV=1 - [COX7R_BOVIN]	2.51455	12.5354	9.53955
P00430	Cytochrome c oxidase subunit 7C, mitochondrial OS=Bos taurus GN=COX7C PE=1 SV=3 - [COX7C_BOVIN]	5.61348	7.3259	11.3999
P00125	Cytochrome c1, heme protein, mitochondrial OS=Bos taurus GN=CYC1 PE=1 SV=2 - [CY1_BOVIN]	17.5919	35.2739	8.98291
Q5E980	Cytochrome P450 20A1 OS=Bos taurus GN=CYP20A1 PE=2 SV=1 - [CP20A_BOVIN]	14.862	52.6403	6.46826
Q2HJB3	Cytochrome P450, family 4, subfamily F, polypeptide 3 OS=Bos taurus GN=CYP4F3 PE=2 SV=1 - [Q2HJB3_BOVIN]	11.355	60.3783	7.37158
Q2TBX1	Cytokine induced protein 29 kDa OS=Bos taurus GN=CIP29 PE=2 SV=1 - [Q2TBX1_BOVIN]	0	23.6124	6.18896
F1MS05	Cytoplasmic aconitate hydratase OS=Bos taurus GN=ACO1 PE=4 SV=2 - [F1MS05_BOVIN]	17.0475	98.1697	7.97217
F1N7H7	Cytoplasmic dynein 1 intermediate chain 2 OS=Bos taurus GN=DYNC1I2 PE=2 SV=2 - [F1N7H7_BOVIN]	25.3646	68.6767	5.2876
G3N0I4	Cytosol aminopeptidase OS=Bos taurus GN=LAP3 PE=2 SV=1 - [G3N0I4_BOVIN]	49.2394	54.0465	5.80811
Q3ZC84	Cytosolic non-specific dipeptidase OS=Bos taurus GN=CNDP2 PE=2 SV=1 - [CNDP2_BOVIN]	39.6846	52.6217	5.87158
O46411	Cytosolic purine 5'-nucleotidase OS=Bos taurus GN=NT5C2 PE=1 SV=1 - [5NTC_BOVIN]	2.04134	64.7993	6.21436
Q5EAD2	D-3-phosphoglycerate dehydrogenase OS=Bos taurus GN=PHGDH PE=2 SV=3 - [SERA_BOVIN]	16.6999	56.4151	6.88818
A5D7U9	DCPS protein OS=Bos taurus GN=DCPS PE=2 SV=1 - [A5D7U9_BOVIN]	6.01813	38.4351	6.43018
A5PK65	D-dopachrome decarboxylase OS=Bos taurus GN=DDT PE=3 SV=1 - [DOPD_BOVIN]	7.82439	12.8688	7.1958
F1MK36	DDRGK domain-containing protein 1 OS=Bos taurus GN=DDRGK1 PE=4 SV=1 - [F1MK36_BOVIN]	2.73346	35.6756	5.17334
A7E307	DDX17 protein OS=Bos taurus GN=DDX17 PE=2 SV=1 - [A7E307_BOVIN]	7.7624	72.2659	8.5874
Q5E970	DEAD (Asp-Glu-Ala-Asp) box polypeptide 39 isoform 1 OS=Bos taurus GN=DDX39 PE=2 SV=1 - [Q5E970_BOVIN]	17.6069	49.112	5.68115
P21793	Decorin OS=Bos taurus GN=DCN PE=1 SV=2 - [PGS2_BOVIN]	55.6976	39.8539	8.51416
A7YWE4	Delta-1-pyrroline-5-carboxylate dehydrogenase, mitochondrial OS=Bos taurus GN=ALDH4A1 PE=2 SV=1 - [AL4A1_BOVIN]	38.4498	61.4564	8.104
P19427	Dermatopontin OS=Bos taurus GN=DPT PE=1 SV=3 - [DERM_BOVIN]	5.19407	23.9958	4.99561
O62654	Desmin OS=Bos taurus GN=DES PE=2 SV=3 - [DESM_BOVIN]	100.51	53.4992	5.2749
Q5E9D5	Destrin OS=Bos taurus GN=DSTN PE=2 SV=3 - [DEST_BOVIN]	7.45954	18.4935	7.85498
Q2NL36	Diablo homolog (Drosophila) OS=Bos taurus GN=DIABLO PE=2 SV=1 - [Q2NL36_BOVIN]	16.8348	26.9547	5.99854
Q9MZG3	Diazepam-binding inhibitor-like 5 OS=Bos taurus GN=DBIL5 PE=2 SV=1 - [DBIL5_BOVIN]	2.24958	9.78184	7.81104
Q2YDK6	Dickkopf-like 1 (Soggy) OS=Bos taurus GN=DKKL1 PE=2 SV=1 - [Q2YDK6_BOVIN]	12.6999	26.3356	7.37158
P00376	Dihydrofolate reductase OS=Bos taurus GN=DHFR PE=1 SV=3 - [DYR_BOVIN]	2.21202	21.5902	6.59521
F1N206	Dihydrolipoyl dehydrogenase OS=Bos taurus GN=DLD PE=3 SV=2 - [F1N206_BOVIN]	62.0316	54.1531	7.6792
F1N690	Dihydrolipoyllysine-residue acetyltransferase component of pyruvate dehydrogenase complex OS=Bos taurus GN=DLAT PE=2 SV=1 - [F1N690_BOVIN]	18.6444	69.0231	8.11865
P11179	Dihydrolipoyllysine-residue succinyltransferase component of 2-oxoglutarate dehydrogenase complex, mitochondrial OS=Bos taurus GN=DLST PE=1 SV=2 - [ODO2_BOVIN]	18.9708	48.9416	8.95361
Q5E9W3	Dihydroorotate dehydrogenase (quinone), mitochondrial OS=Bos taurus GN=DHODH PE=1 SV=1 - [PYRD_BOVIN]	5.41808	42.7498	9.46631
Q3T0Z7	Dihydropteridine reductase OS=Bos taurus GN=QDPR PE=2 SV=1 - [DHPR_BOVIN]	8.27602	25.488	7.37158
O02675	Dihydropyrimidinase-related protein 2 OS=Bos taurus GN=DPYSL2 PE=1 SV=1 - [DPYL2_BOVIN]	53.0112	62.2386	6.37939
A4IF87	Dihydroxyacetone phosphate acyltransferase OS=Bos taurus GN=GNPAT PE=2 SV=1 - [GNPAT_BOVIN]	0	77.6133	7.53271
Q3SZM7	Dipeptidase 1 OS=Bos taurus GN=DPEP1 PE=2 SV=1 - [DPEP1_BOVIN]	24.2327	45.0988	6.15088
A7MBH2	Diphosphoinositol polyphosphate phosphohydrolase 3-beta OS=Bos taurus GN=NUDT11 PE=2 SV=1 - [A7MBH2_BOVIN]	2.109	18.5064	6.354
O77780	Disintegrin and metalloproteinase domain-containing protein 2 OS=Bos taurus GN=ADAM2 PE=2 SV=1 - [ADAM2_BOVIN]	5.13282	83.0958	5.42725
A1A4K3	DNA damage-binding protein 1 OS=Bos taurus GN=DDB1 PE=2 SV=1 - [DDB1_BOVIN]	22.0497	126.849	5.26221
Q3MHE4	DNA mismatch repair protein Msh2 OS=Bos taurus GN=MSH2 PE=2 SV=1 - [MSH2_BOVIN]	1.98948	104.856	5.78271
A5D9H9	DNA polymerase delta interacting protein 2 OS=Bos taurus GN=POLDIP2 PE=2 SV=1 - [A5D9H9_BOVIN]	6.28234	41.9162	8.63135
A4FUD9	DNA replication licensing factor MCM3 OS=Bos taurus GN=MCM3 PE=2 SV=1 - [MCM3_BOVIN]	14.0362	90.801	5.75732
E1BH89	DNA replication licensing factor MCM6 OS=Bos taurus GN=MCM6 PE=3 SV=2 - [E1BH89_BOVIN]	0	83.0532	5.77002
Q3ZBH9	DNA replication licensing factor MCM7 OS=Bos taurus GN=MCM7 PE=2 SV=1 - [MCM7_BOVIN]	7.7665	81.2634	6.11279
P23196	DNA-(apurinic or apyrimidinic site) lyase OS=Bos taurus GN=APEX1 PE=1 SV=2 - [APEX1_BOVIN]	2.12464	35.5472	8.104
Q32P79	DNA-directed RNA polymerase II subunit RPB11 OS=Bos taurus GN=POLR2J PE=3 SV=1 - [RPB11_BOVIN]	5.9944	13.285	5.85889
F2Z4J4	DNA-directed RNA polymerases I, II, and III subunit RPABC1 OS=Bos taurus GN=POLR2E PE=3 SV=1 - [F2Z4J4_BOVIN]	3.43041	24.5957	5.94775
A1A4J9	DnaJ (Hsp40) homolog, subfamily A, member 3 OS=Bos taurus GN=DNAJA3 PE=2 SV=1 - [A1A4J9_BOVIN]	2.17952	49.223	9.48096
Q5E954	DnaJ homolog subfamily A member 1 OS=Bos taurus GN=DNAJA1 PE=2 SV=2 - [DNJA1_BOVIN]	20.6677	44.8535	7.07861
Q2HJ94	DnaJ homolog subfamily A member 2 OS=Bos taurus GN=DNAJA2 PE=2 SV=1 - [DNJA2_BOVIN]	18.0384	45.7326	6.48096
Q3MI00	DnaJ homolog subfamily B member 1 OS=Bos taurus GN=DNAJB1 PE=2 SV=3 - [DNJB1_BOVIN]	7.399	38.1934	8.63135
Q3ZBA6	DnaJ homolog subfamily B member 11 OS=Bos taurus GN=DNAJB11 PE=2 SV=1 - [DJB11_BOVIN]	13.3161	40.4786	6.31592
Q0III6	DnaJ homolog subfamily B member 6 OS=Bos taurus GN=DNAJB6 PE=2 SV=1 - [DNJB6_BOVIN]	2.94326	26.9272	7.60596
F1N036	DnaJ homolog subfamily C member 3 OS=Bos taurus GN=DNAJC3 PE=4 SV=1 - [F1N036_BOVIN]	5.83238	57.6952	5.8335
Q3ZC71	Dolichol-phosphate mannosyltransferase subunit 3 OS=Bos taurus GN=DPM3 PE=3 SV=1 - [DPM3_BOVIN]	3.13319	10.1352	7.07861
Q3SZI6	Dolichyl-diphosphooligosaccharide--protein glycosyltransferase subunit 2 OS=Bos taurus GN=RPN2 PE=2 SV=1 - [RPN2_BOVIN]	40.2294	69.1711	5.73193
Q5E9C2	Dolichyl-diphosphooligosaccharide--protein glycosyltransferase subunit DAD1 OS=Bos taurus GN=DAD1 PE=3 SV=3 - [DAD1_BOVIN]	3.03032	12.4866	7.07861
Q2KJI2	Dolichyl-diphosphooligosaccharide--protein glycosyltransferase subunit STT3A OS=Bos taurus GN=STT3A PE=2 SV=1 - [STT3A_BOVIN]	2.12235	80.603	8.104
A7U7N6	Doppel protein OS=Bos taurus GN=PRND PE=2 SV=1 - [A7U7N6_BOVIN]	0	20.6577	9.17334
A7MBI5	DPYSL3 protein OS=Bos taurus GN=DPYSL3 PE=2 SV=1 - [A7MBI5_BOVIN]	19.6402	73.9418	6.40479
Q1RMT6	Drebrin 1 OS=Bos taurus GN=DBN1 PE=2 SV=1 - [Q1RMT6_BOVIN]	6.32704	72.1169	4.42432
A6H7G2	Drebrin-like protein OS=Bos taurus GN=DBNL PE=2 SV=1 - [DBNL_BOVIN]	2.5332	47.6934	4.98291
Q3ZCF0	Dynactin subunit 2 OS=Bos taurus GN=DCTN2 PE=2 SV=1 - [DCTN2_BOVIN]	23.1899	44.2668	5.16064
Q148G7	Dynactin subunit 6 OS=Bos taurus GN=DCTN6 PE=2 SV=1 - [DCTN6_BOVIN]	2.64965	20.6616	6.52197
Q2KIA5	Dynamin-1-like protein OS=Bos taurus GN=DNM1L PE=2 SV=1 - [DNM1L_BOVIN]	9.7954	83.2999	7.07861
F1MTA8	Dynein assembly factor 1, axonemal OS=Bos taurus GN=DNAAF1 PE=4 SV=2 - [F1MTA8_BOVIN]	8.24804	71.7444	4.56396
Q2KID4	Dynein light chain 1, axonemal OS=Bos taurus GN=DNAL1 PE=2 SV=1 - [DNAL1_BOVIN]	0	21.5223	5.75732
P63171	Dynein light chain Tctex-type 1 OS=Bos taurus GN=DYNLT1 PE=1 SV=1 - [DYLT1_BOVIN]	2.68827	12.444	5.08447
Q2KII9	Dynein, cytoplasmic 1, light intermediate chain 1 OS=Bos taurus GN=DYNC1LI1 PE=2 SV=1 - [Q2KII9_BOVIN]	14.1337	56.4579	6.20166
F1N7D7	Dystroglycan OS=Bos taurus GN=DAG1 PE=4 SV=1 - [F1N7D7_BOVIN]	2.54271	97.2484	8.45557
F1MXS1	E3 SUMO-protein ligase RanBP2 OS=Bos taurus GN=RANBP2 PE=4 SV=1 - [F1MXS1_BOVIN]	0	336.569	5.78271
A2VEA3	E3 ubiquitin-protein ligase ARIH1 OS=Bos taurus GN=ARIH1 PE=2 SV=1 - [ARI1_BOVIN]	2.8665	63.9747	5.08447
F1MBH0	E3 ubiquitin-protein ligase MARCH5 (Fragment) OS=Bos taurus GN=MARCH5 PE=4 SV=2 - [F1MBH0_BOVIN]	3.32421	29.9406	8.93896
F1N5C8	Ectonucleotide pyrophosphatase/phosphodiesterase family member 6 OS=Bos taurus GN=ENPP6 PE=1 SV=2 - [ENPP6_BOVIN]	18.1583	50.4627	7.69385
A3KN48	EEFSEC protein OS=Bos taurus GN=EEFSEC PE=2 SV=1 - [A3KN48_BOVIN]	3.51176	63.5924	8.68994
Q17QM6	EF-hand domain-containing protein D1 OS=Bos taurus GN=EFHD1 PE=2 SV=1 - [EFHD1_BOVIN]	11.0445	26.5236	5.49072
A5D7A0	EF-hand domain-containing protein D2 OS=Bos taurus GN=EFHD2 PE=2 SV=1 - [EFHD2_BOVIN]	16.949	26.9016	5.14795
A0JND3	EGF domain-specific O-linked N-acetylglucosamine transferase OS=Bos taurus GN=EOGT PE=2 SV=1 - [EOGT_BOVIN]	0	61.7087	7.26904
F1N6N3	EH domain-containing protein 1 (Fragment) OS=Bos taurus GN=EHD1 PE=4 SV=2 - [F1N6N3_BOVIN]	13.8214	41.7049	6.56592
Q2KJ47	EH-domain containing 2 OS=Bos taurus GN=EHD2 PE=2 SV=1 - [Q2KJ47_BOVIN]	27.1535	61.1788	6.3667
Q3ZCE2	ELAV (Embryonic lethal, abnormal vision, Drosophila)-like 1 (Hu antigen R) OS=Bos taurus GN=ELAVL1 PE=2 SV=1 - [Q3ZCE2_BOVIN]	12.528	36.1402	9.0415
F1MWR3	Electron transfer flavoprotein subunit alpha, mitochondrial OS=Bos taurus GN=ETFA PE=4 SV=1 - [F1MWR3_BOVIN]	29.8921	34.9356	8.55811
Q2TBV3	Electron transfer flavoprotein subunit beta OS=Bos taurus GN=ETFB PE=2 SV=3 - [ETFB_BOVIN]	41.4018	27.6821	8.11865
Q2KIG0	Electron transfer flavoprotein-ubiquinone oxidoreductase, mitochondrial OS=Bos taurus GN=ETFDH PE=2 SV=1 - [ETFD_BOVIN]	7.51519	68.5678	7.40088
Q08DZ3	ELMO domain-containing protein 2 OS=Bos taurus GN=ELMOD2 PE=1 SV=1 - [ELMD2_BOVIN]	0	34.8078	8.73389
P68103	Elongation factor 1-alpha 1 OS=Bos taurus GN=EEF1A1 PE=2 SV=1 - [EF1A1_BOVIN]	62.71	50.1091	9.01221
Q5E983	Elongation factor 1-beta OS=Bos taurus GN=EEF1B PE=2 SV=3 - [EF1B_BOVIN]	12.097	24.7893	4.66553
A5D989	Elongation factor 1-delta OS=Bos taurus GN=EEF1D PE=2 SV=2 - [EF1D_BOVIN]	23.7416	31.1227	5.05908
F1MG05	Elongation factor 1-gamma OS=Bos taurus GN=EEF1G PE=2 SV=1 - [F1MG05_BOVIN]	66.5573	50.3303	6.7417
Q3SYU2	Elongation factor 2 OS=Bos taurus GN=EEF2 PE=2 SV=3 - [EF2_BOVIN]	55.1603	95.307	6.82959
P43896	Elongation factor Ts, mitochondrial OS=Bos taurus GN=TSFM PE=1 SV=1 - [EFTS_BOVIN]	5.02739	36.5789	7.47412
P49410	Elongation factor Tu, mitochondrial OS=Bos taurus GN=TUFM PE=1 SV=1 - [EFTU_BOVIN]	124.031	49.367	7.1958
Q3SZ32	Elongin B OS=Bos taurus GN=TCEB2 PE=4 SV=1 - [Q3SZ32_BOVIN]	13.1034	13.1616	5.0083
Q6XZP8	Emerin OS=Bos taurus GN=EMD PE=2 SV=1 - [Q6XZP8_BOVIN]	2.27261	29.3713	5.26221
P38447	Endonuclease G, mitochondrial OS=Bos taurus GN=ENDOG PE=1 SV=1 - [NUCG_BOVIN]	5.80051	32.2417	9.12939
F1N7B9	Endophilin-B1 OS=Bos taurus GN=SH3GLB1 PE=4 SV=2 - [F1N7B9_BOVIN]	5.843	37.2329	6.43018
P81623	Endoplasmic reticulum resident protein 29 OS=Bos taurus GN=ERP29 PE=1 SV=2 - [ERP29_BOVIN]	31.7371	28.7879	5.8208
Q3T0L2	Endoplasmic reticulum resident protein 44 OS=Bos taurus GN=ERP44 PE=2 SV=1 - [ERP44_BOVIN]	46.3456	46.8064	5.31299
Q95M18	Endoplasmin OS=Bos taurus GN=HSP90B1 PE=2 SV=1 - [ENPL_BOVIN]	353.021	92.3692	4.84326
F1MCQ5	Endoribonuclease Dicer OS=Bos taurus GN=DICER1 PE=4 SV=1 - [F1MCQ5_BOVIN]	0	217.893	5.75732
Q3T0V7	Endothelial differentiation-related factor 1 OS=Bos taurus GN=EDF1 PE=2 SV=1 - [EDF1_BOVIN]	2.60519	16.3589	9.94971
P42891	Endothelin-converting enzyme 1 OS=Bos taurus GN=ECE1 PE=1 SV=2 - [ECE1_BOVIN]	3.20693	85.4623	5.85889
Q3SZC0	Enhancer of rudimentary homolog OS=Bos taurus GN=ERH PE=3 SV=1 - [ERH_BOVIN]	2.09897	12.251	5.92236
Q0VD27	Enolase-phosphatase E1 OS=Bos taurus GN=ENOPH1 PE=2 SV=1 - [ENOPH_BOVIN]	7.17926	28.9115	4.91943
Q58DM8	Enoyl-CoA hydratase, mitochondrial OS=Bos taurus GN=ECHS1 PE=2 SV=1 - [ECHM_BOVIN]	20.2188	31.2233	8.57275
F1MEP6	Epithelial cell adhesion molecule OS=Bos taurus GN=EPCAM PE=4 SV=1 - [F1MEP6_BOVIN]	2.7879	34.8466	6.66846
A5PJA8	ER membrane protein complex subunit 7 OS=Bos taurus GN=EMC7 PE=2 SV=1 - [EMC7_BOVIN]	0	26.5434	9.24658
Q0IIJ1	ERGIC and golgi 2 OS=Bos taurus GN=ERGIC2 PE=2 SV=1 - [Q0IIJ1_BOVIN]	2.28425	42.5865	6.69775
Q1RMU4	Erlin-2 OS=Bos taurus GN=ERLIN2 PE=2 SV=1 - [ERLN2_BOVIN]	29.6429	37.7063	5.49072
A5PJN2	ERO1-like protein alpha OS=Bos taurus GN=ERO1L PE=2 SV=1 - [ERO1A_BOVIN]	0	54.2622	6.11279
E1BF52	Erv1-like growth factor-like OS=Bos taurus GN=GFER PE=4 SV=1 - [E1BF52_BOVIN]	2.66861	23.3943	7.60596
Q3T0U3	Es1 protein OS=Bos taurus GN=ES1 PE=2 SV=1 - [Q3T0U3_BOVIN]	38.0085	28.681	8.48486
A6H7H3	Estradiol 17-beta-dehydrogenase 12 OS=Bos taurus GN=LOC789567 PE=2 SV=1 - [A6H7H3_BOVIN]	13.881	34.9055	9.46631
Q3SZ54	Eukaryotic initiation factor 4A-I OS=Bos taurus GN=EIF4A1 PE=2 SV=1 - [IF4A1_BOVIN]	39.3675	46.1246	5.47803
Q3SZ65	Eukaryotic initiation factor 4A-II OS=Bos taurus GN=EIF4A2 PE=2 SV=1 - [IF4A2_BOVIN]	39.0624	46.3728	5.47803
Q2NL22	Eukaryotic initiation factor 4A-III OS=Bos taurus GN=EIF4A3 PE=2 SV=3 - [IF4A3_BOVIN]	10.2582	46.8112	6.72705
Q3SZ15	Eukaryotic translation elongation factor 1 epsilon 1 OS=Bos taurus GN=EEF1E1 PE=2 SV=1 - [Q3SZ15_BOVIN]	2.55382	19.7443	8.38232
Q32LC3	Eukaryotic translation initiation factor 1A, X-linked OS=Bos taurus GN=EIF1AX PE=2 SV=1 - [Q32LC3_BOVIN]	7.31769	16.4502	5.23682
Q32LJ9	Eukaryotic translation initiation factor 1B OS=Bos taurus GN=EIF1B PE=4 SV=1 - [Q32LJ9_BOVIN]	4.86226	12.8157	7.37158
P68102	Eukaryotic translation initiation factor 2 subunit 1 OS=Bos taurus GN=EIF2S1 PE=2 SV=2 - [IF2A_BOVIN]	8.26653	36.0854	5.08447
Q2KHU8	Eukaryotic translation initiation factor 2 subunit 3 OS=Bos taurus GN=EIF2S3 PE=2 SV=1 - [IF2G_BOVIN]	8.91073	51.0332	8.39697
E1B7R4	Eukaryotic translation initiation factor 3 subunit A OS=Bos taurus GN=EIF3A PE=3 SV=2 - [E1B7R4_BOVIN]	10.4427	166.176	6.7124
A7MB16	Eukaryotic translation initiation factor 3 subunit B OS=Bos taurus GN=EIF3B PE=2 SV=1 - [EIF3B_BOVIN]	4.62639	88.863	4.97021
Q3SYW6	Eukaryotic translation initiation factor 3 subunit C OS=Bos taurus GN=EIF3C PE=2 SV=1 - [EIF3C_BOVIN]	16.1555	105.3	5.80811
Q3T102	Eukaryotic translation initiation factor 3 subunit E OS=Bos taurus GN=EIF3E PE=2 SV=1 - [EIF3E_BOVIN]	2.79745	52.1574	6.03662
Q56JZ5	Eukaryotic translation initiation factor 3 subunit H OS=Bos taurus GN=EIF3H PE=2 SV=1 - [EIF3H_BOVIN]	22.1065	39.881	6.66846
Q5E966	Eukaryotic translation initiation factor 3 subunit I OS=Bos taurus GN=EIF3I PE=2 SV=1 - [EIF3I_BOVIN]	20.4014	36.4496	5.64307
Q3T0V3	Eukaryotic translation initiation factor 3 subunit K OS=Bos taurus GN=EIF3K PE=2 SV=1 - [EIF3K_BOVIN]	2.1435	25.0575	4.93213
Q3ZCK1	Eukaryotic translation initiation factor 3 subunit L OS=Bos taurus GN=EIF3L PE=2 SV=1 - [EIF3L_BOVIN]	11.7898	66.6844	6.34131
Q3T148	Eukaryotic translation initiation factor 3 subunit M OS=Bos taurus GN=EIF3M PE=2 SV=2 - [EIF3M_BOVIN]	11.8033	42.3888	5.63037
F2Z4C6	Eukaryotic translation initiation factor 4 gamma 2 (Fragment) OS=Bos taurus GN=EIF4G2 PE=2 SV=1 - [F2Z4C6_BOVIN]	5.21948	102.265	7.13721
Q9N0T5	Eukaryotic translation initiation factor 4E OS=Bos taurus GN=EIF4E PE=2 SV=2 - [IF4E_BOVIN]	9.65647	25.0635	6.15088
A7MBG9	Eukaryotic translation initiation factor 4H OS=Bos taurus GN=WBSCR1 PE=2 SV=1 - [A7MBG9_BOVIN]	2.6029	24.4572	8.104
Q9TU47	Eukaryotic translation initiation factor 6 OS=Bos taurus GN=EIF6 PE=2 SV=2 - [IF6_BOVIN]	8.4889	26.4961	4.71631
A8E651	EWSR1 protein OS=Bos taurus GN=EWSR1 PE=2 SV=1 - [A8E651_BOVIN]	9.79497	68.2506	9.33447
A6QLD1	EXOC4 protein OS=Bos taurus GN=EXOC4 PE=2 SV=1 - [A6QLD1_BOVIN]	2.26444	110.41	6.23975
A4IF89	Exocyst complex component 8 OS=Bos taurus GN=EXOC8 PE=2 SV=1 - [EXOC8_BOVIN]	0	81.7884	5.43994
A5D785	Exportin-2 OS=Bos taurus GN=CSE1L PE=2 SV=1 - [XPO2_BOVIN]	34.6596	110.305	5.77002
P31976	Ezrin OS=Bos taurus GN=EZR PE=1 SV=2 - [EZRI_BOVIN]	14.9922	68.7175	6.41748
A4FUA8	F-actin-capping protein subunit alpha-1 OS=Bos taurus GN=CAPZA1 PE=2 SV=1 - [CAZA1_BOVIN]	41.6909	32.9113	5.8208
Q5E997	F-actin-capping protein subunit alpha-2 OS=Bos taurus GN=CAPZA2 PE=1 SV=3 - [CAZA2_BOVIN]	25.7669	32.9587	5.84619
A0JN43	Family with sequence similarity 62 (C2 domain containing), member A OS=Bos taurus GN=FAM62A PE=2 SV=1 - [A0JN43_BOVIN]	5.38273	122.951	5.80811
A7MBD4	FARSA protein OS=Bos taurus GN=FARSA PE=2 SV=1 - [A7MBD4_BOVIN]	5.43383	57.4585	8.39697
A8E4P2	FARSB protein OS=Bos taurus GN=FARSB PE=2 SV=1 - [A8E4P2_BOVIN]	6.11507	66.2977	7.41553
Q2HJD0	FAS-associated factor 2 OS=Bos taurus GN=FAF2 PE=2 SV=1 - [FAF2_BOVIN]	7.28609	52.6306	5.70654
Q3MHK9	Fascin OS=Bos taurus GN=FSCN1 PE=2 SV=1 - [Q3MHK9_BOVIN]	17.5427	54.7511	7.00537
F1N647	Fatty acid synthase OS=Bos taurus GN=FASN PE=4 SV=2 - [F1N647_BOVIN]	52.6721	274.092	6.45557
Q3SX24	F-box only protein 6 OS=Bos taurus GN=FBXO6 PE=2 SV=1 - [FBX6_BOVIN]	2.34615	30.7473	7.40088
A4FV44	FCHO2 protein OS=Bos taurus GN=FCHO2 PE=2 SV=1 - [A4FV44_BOVIN]	0	35.7211	6.90283
G3MWS3	Ferritin light chain OS=Bos taurus GN=FTL PE=4 SV=1 - [G3MWS3_BOVIN]	0	17.5818	6.43018
G1K1K0	Ferritin OS=Bos taurus GN=FTH1 PE=2 SV=2 - [G1K1K0_BOVIN]	9.95881	20.9101	5.70654
P22600	Ferrochelatase, mitochondrial OS=Bos taurus GN=FECH PE=1 SV=3 - [HEMH_BOVIN]	16.6724	46.905	8.83643
Q95LA0	Fetal and adult testis-expressed transcript protein homolog OS=Bos taurus GN=FATE1 PE=2 SV=1 - [FATE1_BOVIN]	11.1101	20.3472	6.04932
F1N1J5	FGFR1 oncogene partner (Fragment) OS=Bos taurus GN=FGFR1OP PE=4 SV=2 - [F1N1J5_BOVIN]	3.17346	39.3098	4.77979
F1N4K8	Fibrillin-1 OS=Bos taurus GN=FBN1 PE=4 SV=2 - [F1N4K8_BOVIN]	24.3928	312.035	4.93213
A5PJE3	Fibrinogen alpha chain OS=Bos taurus GN=FGA PE=2 SV=1 - [A5PJE3_BOVIN]	2.92633	66.957	7.02002
P02676	Fibrinogen beta chain OS=Bos taurus GN=FGB PE=1 SV=2 - [FIBB_BOVIN]	2.11501	53.3061	8.19189
A6QPJ6	FKBP7 protein OS=Bos taurus GN=FKBP7 PE=2 SV=1 - [A6QPJ6_BOVIN]	50.5567	25.1376	6.03662
P52556	Flavin reductase (NADPH) OS=Bos taurus GN=BLVRB PE=1 SV=2 - [BLVRB_BOVIN]	8.85585	22.1184	7.10791
Q08DN8	Flotillin-1 OS=Bos taurus GN=FLOT1 PE=2 SV=1 - [FLOT1_BOVIN]	14.4055	47.3236	7.1665
G3X6T9	Flotillin-2 (Fragment) OS=Bos taurus GN=FLOT2 PE=2 SV=1 - [G3X6T9_BOVIN]	8.36835	42.3016	5.36377
Q3T173	Four and a half LIM domains 1 OS=Bos taurus GN=FHL1 PE=2 SV=1 - [Q3T173_BOVIN]	9.55732	22.0034	8.51416
F1N4M9	Fragile X mental retardation syndrome-related protein 1 OS=Bos taurus GN=FXR1 PE=2 SV=1 - [F1N4M9_BOVIN]	13.878	69.692	6.15088
Q0P592	Fructosamine 3 kinase related protein OS=Bos taurus GN=FN3KRP PE=2 SV=1 - [Q0P592_BOVIN]	5.99237	34.3924	7.13721
Q3SZB7	Fructose-1,6-bisphosphatase 1 OS=Bos taurus GN=FBP1 PE=2 SV=3 - [F16P1_BOVIN]	11.0874	36.7049	6.99072
A6QLL8	Fructose-bisphosphate aldolase OS=Bos taurus GN=ALDOA PE=2 SV=1 - [A6QLL8_BOVIN]	42.0162	39.4113	8.19189
Q3ZBY4	Fructose-bisphosphate aldolase OS=Bos taurus GN=ALDOC PE=2 SV=2 - [Q3ZBY4_BOVIN]	4.83302	39.3572	6.65381
A6QP83	FUBP3 protein OS=Bos taurus GN=FUBP3 PE=2 SV=1 - [A6QP83_BOVIN]	12.4984	61.3492	8.01611
A6QP44	FUK protein OS=Bos taurus GN=FUK PE=2 SV=1 - [A6QP44_BOVIN]	0	116.877	6.65381
Q148D3	Fumarate hydratase OS=Bos taurus GN=FH PE=2 SV=1 - [Q148D3_BOVIN]	40.7741	54.6564	8.99756
Q3ZBU5	FUS interacting protein (Serine/arginine-rich) 1 OS=Bos taurus GN=FUSIP1 PE=2 SV=1 - [Q3ZBU5_BOVIN]	5.39433	22.1079	10.3306
Q3MHZ5	FXYD domain-containing ion transport regulator 6 OS=Bos taurus GN=FXYD6 PE=3 SV=1 - [FXYD6_BOVIN]	10.0225	10.4584	5.09717
Q32LE2	G kinase-anchoring protein 1 OS=Bos taurus GN=GKAP1 PE=2 SV=2 - [GKAP1_BOVIN]	2.47016	41.8556	8.98291
F6Q087	G1 to S phase transition 1 OS=Bos taurus GN=GSPT1 PE=4 SV=1 - [F6Q087_BOVIN]	7.37002	65.9742	5.45264
A6H768	Galactokinase OS=Bos taurus GN=GALK1 PE=2 SV=2 - [GALK1_BOVIN]	24.5392	42.2006	6.15088
Q58CX1	Galactose-1-phosphate uridylyltransferase OS=Bos taurus GN=GALT PE=2 SV=1 - [Q58CX1_BOVIN]	0	41.2615	6.60986
A6QLZ0	Galectin OS=Bos taurus GN=LGALS3 PE=2 SV=1 - [A6QLZ0_BOVIN]	6.97325	27.6287	8.83643
E1BKC9	Galectin OS=Bos taurus GN=LGALSL PE=4 SV=1 - [E1BKC9_BOVIN]	3.01617	18.9436	5.35107
P11116	Galectin-1 OS=Bos taurus GN=LGALS1 PE=1 SV=2 - [LEG1_BOVIN]	26.8492	14.7343	5.50342
Q9GJW7	Gamma-aminobutyric acid receptor-associated protein OS=Bos taurus GN=GABARAP PE=3 SV=2 - [GBRAP_BOVIN]	0	13.9093	8.79248
P60519	Gamma-aminobutyric acid receptor-associated protein-like 2 OS=Bos taurus GN=GABARAPL2 PE=1 SV=1 - [GBRL2_BOVIN]	2.24125	13.6581	8.104
A7YWG4	Gamma-glutamyl hydrolase OS=Bos taurus GN=GGH PE=2 SV=1 - [GGH_BOVIN]	2.92333	35.6604	9.05615
Q32LE4	Gamma-glutamylcyclotransferase OS=Bos taurus GN=GGCT PE=2 SV=1 - [GGCT_BOVIN]	2.08768	21.1634	5.65576
P81127	Gamma-soluble NSF attachment protein OS=Bos taurus GN=NAPG PE=1 SV=3 - [SNAG_BOVIN]	10.241	34.6143	5.41455
A5D7A2	GARS protein OS=Bos taurus GN=GARS PE=2 SV=1 - [A5D7A2_BOVIN]	4.12279	83.0645	7.29834
Q0V8A3	GATS-like protein 3 OS=Bos taurus GN=GATSL3 PE=2 SV=1 - [GATL3_BOVIN]	2.58795	36.0186	5.26221
F1MJH1	Gelsolin OS=Bos taurus GN=GSN PE=2 SV=1 - [F1MJH1_BOVIN]	46.1319	80.6525	5.70654
P41541	General vesicular transport factor p115 OS=Bos taurus GN=USO1 PE=1 SV=1 - [USO1_BOVIN]	32.027	107.448	4.90674
Q0VCH9	GLI pathogenesis-related 2 OS=Bos taurus GN=GLIPR2 PE=2 SV=1 - [Q0VCH9_BOVIN]	0	17.1986	9.49561
P60984	Glia maturation factor beta OS=Bos taurus GN=GMFB PE=1 SV=2 - [GMFB_BOVIN]	2.5253	16.7025	5.2876
Q3SWX4	Glioblastoma amplified sequence OS=Bos taurus GN=GBAS PE=2 SV=1 - [Q3SWX4_BOVIN]	38.2895	33.398	9.33447
Q32LB5	GLIPR1-like protein 1 OS=Bos taurus GN=GLIPR1L1 PE=2 SV=1 - [GPRL1_BOVIN]	4.90767	27.1491	8.48486
A4FUZ1	GLO1 protein OS=Bos taurus GN=GLO1 PE=2 SV=1 - [A4FUZ1_BOVIN]	13.2468	20.7523	5.30029
A6QLZ6	GLRX5 protein OS=Bos taurus GN=GLRX5 PE=2 SV=1 - [A6QLZ6_BOVIN]	12.0559	16.7646	7.98682
Q08DV2	Glucosamine-phosphate N-acetyltransferase 1 OS=Bos taurus GN=GNPNAT1 PE=2 SV=1 - [Q08DV2_BOVIN]	0	20.7626	7.98682
F1MMK2	Glucose-6-phosphate 1-dehydrogenase OS=Bos taurus GN=G6PD PE=3 SV=1 - [F1MMK2_BOVIN]	87.0444	59.299	6.84424
Q3ZBD7	Glucose-6-phosphate isomerase OS=Bos taurus GN=GPI PE=2 SV=4 - [G6PI_BOVIN]	40.7153	62.815	7.7085
Q32L52	Glucose-induced degradation protein 8 homolog OS=Bos taurus GN=GID8 PE=2 SV=1 - [GID8_BOVIN]	2.69133	26.7816	4.91943
Q28034	Glucosidase 2 subunit beta OS=Bos taurus GN=PRKCSH PE=2 SV=1 - [GLU2B_BOVIN]	49.0534	60.1131	4.44971
Q2KHZ8	Glucosylceramidase OS=Bos taurus GN=GBA PE=2 SV=1 - [GLCM_BOVIN]	14.1745	59.8165	7.97217
P00366	Glutamate dehydrogenase 1, mitochondrial OS=Bos taurus GN=GLUD1 PE=1 SV=2 - [DHE3_BOVIN]	26.8179	61.4732	7.59131
P15103	Glutamine synthetase OS=Bos taurus GN=GLUL PE=2 SV=4 - [GLNA_BOVIN]	3.08813	42.0043	6.84424
Q3MHH4	Glutamine--tRNA ligase OS=Bos taurus GN=QARS PE=2 SV=1 - [SYQ_BOVIN]	2.69948	87.5877	6.88818
F1ML12	Glutaredoxin-3 OS=Bos taurus GN=GLRX3 PE=4 SV=2 - [F1ML12_BOVIN]	37.1408	37.2721	5.74463
Q2KHZ9	Glutaryl-CoA dehydrogenase, mitochondrial OS=Bos taurus GN=GCDH PE=2 SV=1 - [GCDH_BOVIN]	11.9234	48.4407	8.06006
P00435	Glutathione peroxidase 1 OS=Bos taurus GN=GPX1 PE=1 SV=3 - [GPX1_BOVIN]	2.51641	22.6454	7.18115
Q28035	Glutathione S-transferase A1 OS=Bos taurus GN=GSTA1 PE=2 SV=3 - [GSTA1_BOVIN]	10.7392	25.4354	8.57275
Q5E9G0	Glutathione S-transferase A4 OS=Bos taurus GN=GSTA4 PE=2 SV=1 - [GSTA4_BOVIN]	11.6699	25.6427	7.7085
Q9N0V4	Glutathione S-transferase Mu 1 OS=Bos taurus GN=GSTM1 PE=1 SV=3 - [GSTM1_BOVIN]	59.7362	25.6182	7.38623
P28801	Glutathione S-transferase P OS=Bos taurus GN=GSTP1 PE=1 SV=2 - [GSTP1_BOVIN]	36.0315	23.598	7.35693
Q2NL00	Glutathione S-transferase theta-1 OS=Bos taurus GN=GSTT1 PE=2 SV=3 - [GSTT1_BOVIN]	19.3804	27.1315	8.41162
Q0VCS8	Glutathione S-transferase, theta 3 OS=Bos taurus GN=GSTT3 PE=2 SV=1 - [Q0VCS8_BOVIN]	7.8148	27.2592	7.09326
P10096	Glyceraldehyde-3-phosphate dehydrogenase OS=Bos taurus GN=GAPDH PE=1 SV=4 - [G3P_BOVIN]	37.2364	35.8453	8.35303
Q2KJE5	Glyceraldehyde-3-phosphate dehydrogenase, testis-specific OS=Bos taurus GN=GAPDHS PE=2 SV=1 - [G3PT_BOVIN]	31.9362	43.2603	8.11865
Q2NKZ8	Glycerol kinase OS=Bos taurus GN=LOC538702 PE=2 SV=1 - [Q2NKZ8_BOVIN]	3.22975	60.5628	6.37939
Q5EA88	Glycerol-3-phosphate dehydrogenase [NAD(+)], cytoplasmic OS=Bos taurus GN=GPD1 PE=2 SV=3 - [GPDA_BOVIN]	9.36216	37.6234	6.88818
A6QLU1	Glycerol-3-phosphate dehydrogenase, mitochondrial OS=Bos taurus GN=GPD2 PE=2 SV=1 - [GPDM_BOVIN]	5.64127	80.7115	7.04932
Q2HJ74	Glycine amidinotransferase, mitochondrial OS=Bos taurus GN=GATM PE=2 SV=1 - [GATM_BOVIN]	8.52206	48.3262	7.88428
A7MB78	Glycogen [starch] synthase, muscle OS=Bos taurus GN=GYS1 PE=2 SV=1 - [GYS1_BOVIN]	2.29538	83.7605	6.03662
Q0VCM4	Glycogen phosphorylase, liver form OS=Bos taurus GN=PYGL PE=2 SV=1 - [PYGL_BOVIN]	2.89844	97.3942	7.12256
A7MBH9	GNAI2 protein OS=Bos taurus GN=GNAI2 PE=2 SV=1 - [A7MBH9_BOVIN]	24.0985	40.4511	5.5415
Q1RMW9	Golgi phosphoprotein 3 (Coat-protein) OS=Bos taurus GN=GOLPH3 PE=2 SV=1 - [Q1RMW9_BOVIN]	0	33.7044	6.21436
G5E571	Golgi SNAP receptor complex member 1 (Fragment) OS=Bos taurus GN=GOSR1 PE=3 SV=1 - [G5E571_BOVIN]	2.86248	27.9014	9.64209
A6QQR7	GPD1L protein OS=Bos taurus GN=GPD1L PE=2 SV=1 - [A6QQR7_BOVIN]	5.89382	38.2139	6.53662
Q3T0F9	Growth factor receptor-bound protein 2 OS=Bos taurus GN=GRB2 PE=2 SV=1 - [Q3T0F9_BOVIN]	0	25.1904	6.31592
Q3SZK3	Growth hormone inducible transmembrane protein OS=Bos taurus GN=GHITM PE=2 SV=1 - [Q3SZK3_BOVIN]	4.30345	37.0046	9.86182
Q3SZC1	GrpE protein homolog 1, mitochondrial OS=Bos taurus GN=GRPEL1 PE=1 SV=1 - [GRPE1_BOVIN]	31.6835	24.2908	8.1333
P08760	GTP:AMP phosphotransferase AK3, mitochondrial OS=Bos taurus GN=AK3 PE=1 SV=3 - [KAD3_BOVIN]	27.393	25.6555	9.0415
Q2KJ17	GTPase activating protein (SH3 domain) binding protein 2 OS=Bos taurus GN=G3BP2 PE=2 SV=1 - [Q2KJ17_BOVIN]	5.5812	50.6501	5.37646
A5D794	GTPase-activating protein and VPS9 domain-containing protein 1 OS=Bos taurus GN=GAPVD1 PE=2 SV=1 - [GAPD1_BOVIN]	2.50591	157.277	5.18604
Q3T054	GTP-binding nuclear protein Ran OS=Bos taurus GN=RAN PE=2 SV=3 - [RAN_BOVIN]	21.2292	24.4076	7.48877
Q3T0D7	GTP-binding protein SAR1a OS=Bos taurus GN=SAR1A PE=2 SV=1 - [SAR1A_BOVIN]	13.666	22.3945	6.68311
Q2TBQ3	Guanidinoacetate N-methyltransferase OS=Bos taurus GN=GAMT PE=2 SV=1 - [GAMT_BOVIN]	2.88203	26.5933	6.0874
Q28024	Guanine nucleotide-binding protein G(I)/G(S)/G(O) subunit gamma-12 OS=Bos taurus GN=GNG12 PE=1 SV=2 - [GBG12_BOVIN]	4.34729	8.05206	8.96826
P62871	Guanine nucleotide-binding protein G(I)/G(S)/G(T) subunit beta-1 OS=Bos taurus GN=GNB1 PE=1 SV=3 - [GBB1_BOVIN]	17.0102	37.353	5.99854
P08239	Guanine nucleotide-binding protein G(o) subunit alpha OS=Bos taurus GN=GNAO1 PE=1 SV=4 - [GNAO_BOVIN]	13.9349	40.0409	5.52881
P38409	Guanine nucleotide-binding protein subunit alpha-11 OS=Bos taurus GN=GNA11 PE=2 SV=2 - [GNA11_BOVIN]	2.1477	42.0435	6.16357
P38408	Guanine nucleotide-binding protein subunit alpha-14 OS=Bos taurus GN=GNA14 PE=2 SV=1 - [GNA14_BOVIN]	2.92467	41.4722	6.07471
P63243	Guanine nucleotide-binding protein subunit beta-2-like 1 OS=Bos taurus GN=GNB2L1 PE=2 SV=3 - [GBLP_BOVIN]	24.0165	35.0546	7.69385
G3MYD3	Guanine nucleotide-binding protein subunit gamma OS=Bos taurus PE=3 SV=1 - [G3MYD3_BOVIN]	2.62488	7.32881	9.49561
P46195	Guanylate kinase OS=Bos taurus GN=GUK1 PE=1 SV=2 - [KGUA_BOVIN]	0	21.8963	7.43018
Q3SZ00	HADHA protein OS=Bos taurus GN=HADHA PE=2 SV=1 - [Q3SZ00_BOVIN]	45.9917	83.1956	9.05615
G5E5K3	Haloacid dehalogenase-like hydrolase domain-containing protein 2 (Fragment) OS=Bos taurus GN=HDHD2 PE=2 SV=1 - [G5E5K3_BOVIN]	2.89503	13.9172	6.52197
G3X6K8	Haptoglobin OS=Bos taurus GN=HP PE=2 SV=1 - [G3X6K8_BOVIN]	7.84216	44.8446	7.7085
F1MC83	HCLS1-associated protein X-1 OS=Bos taurus GN=HAX1 PE=4 SV=1 - [F1MC83_BOVIN]	2.47513	31.3288	4.79248
Q0P565	HD domain-containing protein 2 OS=Bos taurus GN=HDDC2 PE=2 SV=1 - [HDDC2_BOVIN]	3.18892	23.3086	5.16064
Q27965	Heat shock 70 kDa protein 1B OS=Bos taurus GN=HSPA1B PE=2 SV=1 - [HS71B_BOVIN]	82.882	70.1852	5.92236
P0CB32	Heat shock 70 kDa protein 1-like OS=Bos taurus GN=HSPA1L PE=3 SV=1 - [HS71L_BOVIN]	36.7328	70.3452	6.20166
A7E3S8	Heat shock 70kD protein binding protein OS=Bos taurus GN=ST13 PE=2 SV=1 - [A7E3S8_BOVIN]	36.6053	41.4185	5.31299
P19120	Heat shock cognate 71 kDa protein OS=Bos taurus GN=HSPA8 PE=1 SV=2 - [HSP7C_BOVIN]	82.0646	71.1964	5.51611
Q3ZC22	Heat shock factor-binding protein 1 OS=Bos taurus GN=HSBP1 PE=3 SV=1 - [HSBP1_BOVIN]	3.0033	8.52416	4.36084
Q0IIM3	Heat shock protein 105 kDa OS=Bos taurus GN=HSPH1 PE=2 SV=1 - [HS105_BOVIN]	5.23896	96.6645	5.35107
Q2TBI4	Heat shock protein 75 kDa, mitochondrial OS=Bos taurus GN=TRAP1 PE=2 SV=1 - [TRAP1_BOVIN]	45.3435	79.331	7.13721
Q3T149	Heat shock protein beta-1 OS=Bos taurus GN=HSPB1 PE=2 SV=1 - [HSPB1_BOVIN]	66.1264	22.3793	6.40479
Q148F8	Heat shock protein beta-6 OS=Bos taurus GN=HSPB6 PE=2 SV=1 - [HSPB6_BOVIN]	17.4908	17.4581	6.40479
Q76LV2	Heat shock protein HSP 90-alpha OS=Bos taurus GN=HSP90AA1 PE=2 SV=3 - [HS90A_BOVIN]	343.767	84.6777	5.0083
Q76LV1	Heat shock protein HSP 90-beta OS=Bos taurus GN=HSP90AB1 PE=2 SV=3 - [HS90B_BOVIN]	207.893	83.2011	5.03369
P34933	Heat shock-related 70 kDa protein 2 OS=Bos taurus GN=HSPA2 PE=2 SV=2 - [HSP72_BOVIN]	126.595	69.6967	5.59229
Q05B85	Hematological and neurological expressed 1-like OS=Bos taurus GN=HN1L PE=2 SV=1 - [Q05B85_BOVIN]	3.08561	19.0576	8.74854
Q3T0J4	Heme oxygenase (Decycling) 2 OS=Bos taurus GN=HMOX2 PE=2 SV=1 - [Q3T0J4_BOVIN]	30.6864	22.3403	6.44287
Q148C9	Heme-binding protein 1 OS=Bos taurus GN=HEBP1 PE=2 SV=1 - [HEBP1_BOVIN]	10.3875	21.2164	5.47803
P02081	Hemoglobin fetal subunit beta OS=Bos taurus PE=1 SV=1 - [HBBF_BOVIN]	29.2538	15.8493	7.03467
P01966	Hemoglobin subunit alpha OS=Bos taurus GN=HBA PE=1 SV=2 - [HBA_BOVIN]	207.112	15.1749	8.44092
P02070	Hemoglobin subunit beta OS=Bos taurus GN=HBB PE=1 SV=1 - [HBB_BOVIN]	229.981	15.9443	7.59131
Q3SZV7	Hemopexin OS=Bos taurus GN=HPX PE=2 SV=1 - [HEMO_BOVIN]	2.95488	52.1758	7.79639
Q32LK8	Hepatoma derived growth factor-like 1 OS=Bos taurus GN=HDGFL1 PE=2 SV=1 - [Q32LK8_BOVIN]	10.2598	26.2406	4.61475
G3X6L4	Hepatoma-derived growth factor OS=Bos taurus GN=HDGF PE=4 SV=1 - [G3X6L4_BOVIN]	4.72602	26.6569	4.75439
Q08DU9	Heterochromatin protein 1-binding protein 3 OS=Bos taurus GN=HP1BP3 PE=2 SV=1 - [HP1B3_BOVIN]	0	61.4395	9.67139
Q3ZC44	Heterogeneous nuclear ribonucleoprotein A/B OS=Bos taurus GN=HNRNPAB PE=2 SV=1 - [Q3ZC44_BOVIN]	11.7632	30.6341	7.91357
P09867	Heterogeneous nuclear ribonucleoprotein A1 OS=Bos taurus GN=HNRNPA1 PE=1 SV=2 - [ROA1_BOVIN]	74.3764	34.1753	9.23193
Q3SX47	Heterogeneous nuclear ribonucleoprotein C (C1/C2) OS=Bos taurus GN=HNRPC PE=2 SV=1 - [Q3SX47_BOVIN]	7.86488	32.4079	5.08447
A5D9H5	Heterogeneous nuclear ribonucleoprotein D OS=Bos taurus GN=HNRPD PE=2 SV=1 - [A5D9H5_BOVIN]	31.6302	32.8281	8.1626
Q5E9J1	Heterogeneous nuclear ribonucleoprotein F OS=Bos taurus GN=HNRNPF PE=2 SV=3 - [HNRPF_BOVIN]	24.8877	45.6599	5.49072
Q3T0D0	Heterogeneous nuclear ribonucleoprotein K OS=Bos taurus GN=HNRNPK PE=2 SV=1 - [HNRPK_BOVIN]	62.2787	50.9874	5.26221
Q2HJ60	Heterogeneous nuclear ribonucleoproteins A2/B1 OS=Bos taurus GN=HNRNPA2B1 PE=2 SV=1 - [ROA2_BOVIN]	105.37	35.9839	8.646
F1N5A4	Hexaprenyldihydroxybenzoate methyltransferase, mitochondrial OS=Bos taurus GN=COQ3 PE=4 SV=2 - [F1N5A4_BOVIN]	0	41.4601	6.62451
Q5W5U3	Hexokinase 1 OS=Bos taurus GN=HK1 PE=2 SV=1 - [Q5W5U3_BOVIN]	5.03362	102.141	6.7124
Q0VC27	High mobility group AT-hook 1 OS=Bos taurus GN=HMGA1 PE=2 SV=1 - [Q0VC27_BOVIN]	2.4479	10.6426	10.3159
P29105	Hippocalcin-like protein 1 OS=Bos taurus GN=HPCAL1 PE=1 SV=4 - [HPCL1_BOVIN]	5.71685	22.271	5.35107
P62958	Histidine triad nucleotide-binding protein 1 OS=Bos taurus GN=HINT1 PE=1 SV=2 - [HINT1_BOVIN]	9.41639	13.7701	6.78564
Q8SQ21	Histidine triad nucleotide-binding protein 2, mitochondrial OS=Bos taurus GN=HINT2 PE=2 SV=1 - [HINT2_BOVIN]	6.78021	17.1362	7.50342
Q2YDJ4	Histidine triad nucleotide-binding protein 3 OS=Bos taurus GN=HINT3 PE=2 SV=1 - [HINT3_BOVIN]	0	20.4571	6.25244
Q2KI84	Histidine--tRNA ligase, cytoplasmic OS=Bos taurus GN=HARS PE=2 SV=1 - [SYHC_BOVIN]	5.57122	57.2492	6.03662
Q3T022	Histone deacetylase complex subunit SAP18 OS=Bos taurus GN=SAP18 PE=2 SV=1 - [SAP18_BOVIN]	2.33077	17.568	9.34912
Q0IIJ2	Histone H1.0 OS=Bos taurus GN=H1F0 PE=2 SV=3 - [H10_BOVIN]	14.2399	20.9382	10.9019
P02253	Histone H1.2 OS=Bos taurus GN=HIST1H1C PE=1 SV=2 - [H12_BOVIN]	26.8389	21.3427	11.0044
A7MAZ5	Histone H1.3 OS=Bos taurus GN=HIST1H1D PE=1 SV=1 - [H13_BOVIN]	24.5647	22.1402	10.9604
E1BH22	Histone H2A (Fragment) OS=Bos taurus GN=LOC100299831 PE=3 SV=2 - [E1BH22_BOVIN]	5.82943	14.5412	10.8872
Q17QG8	Histone H2A OS=Bos taurus GN=H2AFX PE=2 SV=1 - [Q17QG8_BOVIN]	22.0966	15.1194	10.7407
Q2HJ65	Histone H2A OS=Bos taurus GN=H2AFY PE=2 SV=1 - [Q2HJ65_BOVIN]	8.03806	39.5084	9.77393
Q1LZ92	Histone H2A OS=Bos taurus GN=H2AFY2 PE=2 SV=1 - [Q1LZ92_BOVIN]	5.03261	40.0474	9.68604
F1MLQ1	Histone H2A OS=Bos taurus GN=HIST1H2AE PE=3 SV=2 - [F1MLQ1_BOVIN]	23.7544	14.2039	10.5649
A1A4R1	Histone H2A type 2-C OS=Bos taurus GN=HIST2H2AC PE=2 SV=1 - [H2A2C_BOVIN]	27.982	13.9798	10.9019
P0C0S4	Histone H2A.Z OS=Bos taurus GN=H2AFZ PE=1 SV=2 - [H2AZ_BOVIN]	30	13.5446	10.5796
G5E6I9	Histone H2B OS=Bos taurus GN=100850700 PE=3 SV=1 - [G5E6I9_BOVIN]	111.884	13.9926	10.2134
A6QQ28	Histone H2B OS=Bos taurus GN=H2B PE=2 SV=1 - [A6QQ28_BOVIN]	105.855	7.3909	9.87646
E1BK75	Histone H2B OS=Bos taurus GN=HIST1H2BA PE=3 SV=2 - [E1BK75_BOVIN]	149.305	14.2177	10.2427
G8JL06	Histone H2B OS=Bos taurus GN=HIST1H2BB PE=3 SV=1 - [G8JL06_BOVIN]	190.575	14.9671	10.2427
G3N1C9	Histone H2B OS=Bos taurus GN=LOC520487 PE=3 SV=1 - [G3N1C9_BOVIN]	144.732	13.9136	10.3599
Q32L48	Histone H2B type 1-N OS=Bos taurus GN=HIST1H2BN PE=1 SV=3 - [H2B1N_BOVIN]	158.802	13.9145	10.3159
E1BGN3	Histone H3 OS=Bos taurus GN=LOC531990 PE=3 SV=1 - [E1BGN3_BOVIN]	23.1328	15.4085	11.2681
G3X807	Histone H4 (Fragment) OS=Bos taurus GN=LOC616167 PE=3 SV=1 - [G3X807_BOVIN]	97.8736	10.9422	11.356
Q3MHL3	Histone-binding protein RBBP4 OS=Bos taurus GN=RBBP4 PE=1 SV=3 - [RBBP4_BOVIN]	32.2854	47.6261	4.89404
Q3SWX8	Histone-binding protein RBBP7 OS=Bos taurus GN=RBBP7 PE=2 SV=1 - [RBBP7_BOVIN]	20.2224	47.8142	5.04639
Q3SX02	HIV-1 Tat interactive protein 2, 30kDa OS=Bos taurus GN=HTATIP2 PE=2 SV=1 - [Q3SX02_BOVIN]	8.06958	27.1151	8.36768
Q5E949	HMT1 hnRNP methyltransferase-like 2 isoform 3 OS=Bos taurus GN=HRMT1L2 PE=2 SV=1 - [Q5E949_BOVIN]	20.3336	40.522	5.50342
A3KMV6	HNRNPR protein OS=Bos taurus GN=HNRNPR PE=2 SV=1 - [A3KMV6_BOVIN]	2.28484	70.9122	8.1333
A4FUC2	HNRNPUL1 protein OS=Bos taurus GN=HNRNPUL1 PE=2 SV=1 - [A4FUC2_BOVIN]	9.72381	95.9714	6.69775
Q5EAC6	Hsp90 co-chaperone Cdc37 OS=Bos taurus GN=CDC37 PE=2 SV=1 - [CDC37_BOVIN]	6.39504	44.5519	5.17334
Q2KJ77	HSPA (Heat shock 70kDa) binding protein, cytoplasmic cochaperone 1 OS=Bos taurus GN=HSPBP1 PE=2 SV=1 - [Q2KJ77_BOVIN]	3.33272	39.1945	5.14795
F1MTV1	Hyaluronidase OS=Bos taurus GN=SPAM1 PE=3 SV=1 - [F1MTV1_BOVIN]	2.55554	62.2412	8.48486
Q29448	Hydroxymethylglutaryl-CoA lyase, mitochondrial OS=Bos taurus GN=HMGCL PE=2 SV=2 - [HMGCL_BOVIN]	2.27578	34.1459	8.67529
Q2KIS5	Hydroxysteroid (17-beta) dehydrogenase 11 OS=Bos taurus GN=HSD17B11 PE=2 SV=1 - [Q2KIS5_BOVIN]	12.2516	35.0717	9.27588
Q0IIL6	Hydroxysteroid (17-beta) dehydrogenase 4 OS=Bos taurus GN=HSD17B4 PE=2 SV=1 - [Q0IIL6_BOVIN]	92.2915	79.5084	8.67529
A4FUZ6	Hydroxysteroid dehydrogenase-like protein 2 OS=Bos taurus GN=HSDL2 PE=2 SV=1 - [HSDL2_BOVIN]	18.1711	45.1202	8.25049
Q3SZ18	Hypoxanthine-guanine phosphoribosyltransferase OS=Bos taurus GN=HPRT1 PE=2 SV=3 - [HPRT_BOVIN]	16.0297	24.4827	7.81104
A7MBC5	IARS protein OS=Bos taurus GN=IARS PE=2 SV=1 - [A7MBC5_BOVIN]	0	144.55	6.06201
G5E536	Importin subunit alpha (Fragment) OS=Bos taurus GN=KPNA6 PE=3 SV=1 - [G5E536_BOVIN]	0	59.7123	4.94482
C1JZ67	Importin subunit alpha OS=Bos taurus GN=KPNA4 PE=2 SV=1 - [C1JZ67_BOVIN]	9.54377	57.8647	4.95752
F1MJR8	Inactive serine/threonine-protein kinase TEX14 OS=Bos taurus GN=TEX14 PE=3 SV=2 - [TEX14_BOVIN]	5.77889	165.152	5.41455
P07994	Inhibin alpha chain OS=Bos taurus GN=INHA PE=1 SV=1 - [INHA_BOVIN]	0	38.7847	7.1665
P37980	Inorganic pyrophosphatase OS=Bos taurus GN=PPA1 PE=1 SV=2 - [IPYR_BOVIN]	11.2102	32.7932	5.46533
Q2KIC5	Inosine triphosphate pyrophosphatase OS=Bos taurus GN=ITPA PE=2 SV=1 - [ITPA_BOVIN]	13.9455	23.0466	5.66846
Q3SWY3	Inosine-5'-monophosphate dehydrogenase 2 OS=Bos taurus GN=IMPDH2 PE=2 SV=1 - [IMDH2_BOVIN]	21.8215	55.7277	7.31299
F1N137	Inositol 1,4,5-trisphosphate receptor type 2 OS=Bos taurus GN=ITPR2 PE=4 SV=2 - [F1N137_BOVIN]	7.6193	308.167	6.60986
E1BKE7	Inositol 1,4,5-trisphosphate receptor type 3 OS=Bos taurus GN=ITPR3 PE=4 SV=2 - [E1BKE7_BOVIN]	34.5792	303.091	6.53662
P20456	Inositol monophosphatase 1 OS=Bos taurus GN=IMPA1 PE=1 SV=1 - [IMPA1_BOVIN]	15.5439	30.0362	5.17334
Q2KJ53	Inositol monophosphatase 3 OS=Bos taurus GN=IMPAD1 PE=2 SV=1 - [IMPA3_BOVIN]	4.13086	38.8991	6.80029
Q2NL29	Inositol-3-phosphate synthase 1 OS=Bos taurus GN=ISYNA1 PE=2 SV=1 - [INO1_BOVIN]	58.8651	60.7229	5.99854
A6QNM5	INPP5K protein OS=Bos taurus GN=INPP5K PE=2 SV=1 - [A6QNM5_BOVIN]	3.26134	48.3494	5.14795
E1BAS5	Insulin-like 3 OS=Bos taurus GN=RLF PE=4 SV=2 - [E1BAS5_BOVIN]	0	217.32	6.68311
Q32L79	Insulin-like peptide INSL6 OS=Bos taurus GN=INSL6 PE=2 SV=1 - [INSL6_BOVIN]	2.97259	23.9863	8.95361
F1MK32	Integrin beta (Fragment) OS=Bos taurus GN=ITGB5 PE=2 SV=2 - [F1MK32_BOVIN]	6.34263	82.5426	6.15088
E1B864	Integrin beta OS=Bos taurus PE=3 SV=2 - [E1B864_BOVIN]	2.18578	200.182	5.97314
P53712	Integrin beta-1 OS=Bos taurus GN=ITGB1 PE=1 SV=3 - [ITB1_BOVIN]	18.2397	88.0359	5.42725
G5E505	Integrin-linked protein kinase OS=Bos taurus GN=ILK PE=4 SV=1 - [G5E505_BOVIN]	5.76408	51.4608	7.75244
F1MI38	Intercellular adhesion molecule 1 OS=Bos taurus GN=ICAM1 PE=4 SV=1 - [F1MI38_BOVIN]	0	58.362	6.41748
A4IFB8	IPO4 protein OS=Bos taurus GN=IPO4 PE=2 SV=1 - [A4IFB8_BOVIN]	16.5137	118.228	5.05908
Q2TBG7	Iron-sulfur cluster assembly 2 homolog, mitochondrial OS=Bos taurus GN=ISCA2 PE=2 SV=1 - [ISCA2_BOVIN]	2.17755	16.4253	6.53662
Q17QE6	Iron-sulfur cluster scaffold homolog (E. coli) OS=Bos taurus GN=ISCU PE=2 SV=1 - [Q17QE6_BOVIN]	6.42352	17.8405	9.40771
Q3SZ16	Isoamyl acetate-hydrolyzing esterase 1 homolog OS=Bos taurus GN=IAH1 PE=2 SV=1 - [IAH1_BOVIN]	6.08542	27.561	5.90967
Q32LE5	Isoaspartyl peptidase/L-asparaginase OS=Bos taurus GN=ASRGL1 PE=2 SV=1 - [ASGL1_BOVIN]	23.7281	32.0303	7.40088
A6QLY4	Isochorismatase domain-containing protein 1 OS=Bos taurus GN=ISOC1 PE=2 SV=1 - [ISOC1_BOVIN]	2.19381	32.0951	7.38623
F1N6A0	Isochorismatase domain-containing protein 2, mitochondrial OS=Bos taurus GN=ISOC2 PE=4 SV=1 - [F1N6A0_BOVIN]	8.59955	22.3738	8.36768
F1MN74	Isocitrate dehydrogenase [NAD] subunit alpha, mitochondrial OS=Bos taurus GN=IDH3A PE=3 SV=1 - [F1MN74_BOVIN]	51.1015	39.6441	6.97607
O77784	Isocitrate dehydrogenase [NAD] subunit beta, mitochondrial OS=Bos taurus GN=IDH3B PE=2 SV=2 - [IDH3B_BOVIN]	30.2796	42.4699	8.67529
Q9XSG3	Isocitrate dehydrogenase [NADP] cytoplasmic OS=Bos taurus GN=IDH1 PE=2 SV=1 - [IDHC_BOVIN]	61.7399	46.7555	6.55127
Q04467	Isocitrate dehydrogenase [NADP], mitochondrial OS=Bos taurus GN=IDH2 PE=1 SV=2 - [IDHP_BOVIN]	30.3254	50.7068	8.68994
Q58D96	Isocitrate dehydrogenase 3 (NAD+) gamma isoform a OS=Bos taurus GN=IDH3G PE=2 SV=1 - [Q58D96_BOVIN]	40.1968	42.3659	8.88037
Q2KI42-2	Isoform 2 of 26S proteasome non-ATPase regulatory subunit 11 OS=Bos taurus GN=PSMD11 - [PSD11_BOVIN]	21.8224	42.4454	6.88818
Q32PC9-2	Isoform 2 of ADP-ribosylation factor-like protein 2-binding protein OS=Bos taurus GN=ARL2BP - [AR2BP_BOVIN]	0	17.5775	4.43701
Q58CU3-2	Isoform 2 of HSPB1-associated protein 1 OS=Bos taurus GN=HSPBAP1 - [HBAP1_BOVIN]	2.87802	10.7294	9.78857
Q3B7M2-2	Isoform 2 of Hydroxyacylglutathione hydrolase, mitochondrial OS=Bos taurus GN=HAGH - [GLO2_BOVIN]	27.3583	29.1378	7.1665
E1BP36-2	Isoform 2 of MMS19 nucleotide excision repair protein homolog OS=Bos taurus GN=MMS19 - [MMS19_BOVIN]	3.2062	81.2779	5.63037
Q08D83-2	Isoform 2 of Reticulon-3 OS=Bos taurus GN=RTN3 - [RTN3_BOVIN]	11.406	25.4796	8.51416
Q3ZCE8-2	Isoform 2 of RNA-binding protein 8A OS=Bos taurus GN=RBM8A - [RBM8A_BOVIN]	5.14713	19.7477	5.92236
A6QQS3-2	Isoform 2 of Spermatid-associated protein OS=Bos taurus GN=SPERT - [SPERT_BOVIN]	56.3821	48.2797	6.72705
Q5KR47-2	Isoform 2 of Tropomyosin alpha-3 chain OS=Bos taurus GN=TPM3 - [TPM3_BOVIN]	81.8749	29.0147	4.77979
Q5KR48-2	Isoform 2 of Tropomyosin beta chain OS=Bos taurus GN=TPM2 - [TPM2_BOVIN]	123.465	32.9916	4.69092
Q27966-2	Isoform 2 of Unconventional myosin-Ic OS=Bos taurus GN=MYO1C - [MYO1C_BOVIN]	12.0195	118.074	9.24658
Q9GLM3-2	Isoform 2 of X-linked retinitis pigmentosa GTPase regulator-interacting protein 1 OS=Bos taurus GN=RPGRIP1 - [RPGR1_BOVIN]	0	101.046	4.95752
Q599T9-3	Isoform 3 of Myeloid differentiation primary response protein MyD88 OS=Bos taurus GN=MYD88 - [MYD88_BOVIN]	1.91295	24.2125	6.34131
P41500-2	Isoform ACY1 of Acylphosphatase-1 OS=Bos taurus GN=ACYP1 - [ACYP1_BOVIN]	10.4867	11.2068	8.39697
P08166-2	Isoform AK2B of Adenylate kinase 2, mitochondrial OS=Bos taurus GN=AK2 - [KAD2_BOVIN]	19.9621	25.6174	8.23584
P12234-2	Isoform B of Phosphate carrier protein, mitochondrial OS=Bos taurus GN=SLC25A3 - [MPCP_BOVIN]	9.3536	39.9776	9.29053
P79136-2	Isoform Beta-2 of F-actin-capping protein subunit beta OS=Bos taurus GN=CAPZB - [CAPZB_BOVIN]	23.8949	30.6094	5.99854
Q29455-2	Isoform CSP2 of DnaJ homolog subfamily C member 5 OS=Bos taurus GN=DNAJC5 - [DNJC5_BOVIN]	15.0702	18.8028	5.59229
Q9N2J2-2	Isoform Cytoplasmic of Phospholipid hydroperoxide glutathione peroxidase, mitochondrial OS=Bos taurus GN=GPX4 - [GPX4_BOVIN]	25.9174	19.4245	8.27979
Q9BGI1-2	Isoform Cytoplasmic+peroxisomal of Peroxiredoxin-5, mitochondrial OS=Bos taurus GN=PRDX5 - [PRDX5_BOVIN]	29.7459	17.3512	6.31592
P04896-2	Isoform Gnas-2 of Guanine nucleotide-binding protein G(s) subunit alpha isoforms short OS=Bos taurus GN=GNAS - [GNAS2_BOVIN]	8.48489	44.2523	6.12549
P05631-2	Isoform Heart of ATP synthase subunit gamma, mitochondrial OS=Bos taurus GN=ATP5C1 - [ATPG_BOVIN]	7.91272	32.9363	9.40771
P01045-2	Isoform LMW of Kininogen-2 OS=Bos taurus GN=KNG2 - [KNG2_BOVIN]	2.56518	48.1176	6.01123
P04973-2	Isoform Non-brain of Clathrin light chain A OS=Bos taurus GN=CLTA - [CLCA_BOVIN]	1.86702	23.2943	4.52588
P04975-2	Isoform Non-brain of Clathrin light chain B OS=Bos taurus GN=CLTB - [CLCB_BOVIN]	5.32035	23.0591	4.64014
P68250-2	Isoform Short of 14-3-3 protein beta/alpha OS=Bos taurus GN=YWHAB - [1433B_BOVIN]	57.9363	27.8318	4.86865
Q95114-2	Isoform Short of Lactadherin OS=Bos taurus GN=MFGE8 - [MFGM_BOVIN]	2.53656	41.546	6.44287
P29172-8	Isoform Tau-H of Microtubule-associated protein tau OS=Bos taurus GN=MAPT - [TAU_BOVIN]	0	31.4007	10.0962
Q3SZI8	Isovaleryl-CoA dehydrogenase, mitochondrial OS=Bos taurus GN=IVD PE=2 SV=1 - [IVD_BOVIN]	7.20493	46.4676	7.41553
F1MXJ5	IST1 homolog OS=Bos taurus GN=IST1 PE=4 SV=2 - [F1MXJ5_BOVIN]	5.18708	39.7736	5.35107
A7YW22	JAM3 protein OS=Bos taurus GN=JAM3 PE=2 SV=1 - [A7YW22_BOVIN]	0	33.8033	6.88818
Q9XT56	Junctional adhesion molecule A OS=Bos taurus GN=F11R PE=2 SV=1 - [JAM1_BOVIN]	0	32.4352	7.97217
A6QLV6	KCTD10 protein OS=Bos taurus GN=KCTD10 PE=2 SV=1 - [A6QLV6_BOVIN]	0	35.695	6.34131
Q0VD36	KDEL (Lys-Asp-Glu-Leu) containing 1 OS=Bos taurus GN=KDELC1 PE=2 SV=1 - [Q0VD36_BOVIN]	2.08119	58.1995	7.56201
A6QNZ7	Keratin 10 (Epidermolytic hyperkeratosis; keratosis palmaris et plantaris) OS=Bos taurus GN=KRT10 PE=2 SV=1 - [A6QNZ7_BOVIN]	8.21627	54.8162	5.07178
Q29S21	Keratin, type II cytoskeletal 7 OS=Bos taurus GN=KRT7 PE=2 SV=1 - [K2C7_BOVIN]	27.1648	51.5465	5.97314
Q2KHX6	Ketimine reductase mu-crystallin OS=Bos taurus GN=CRYM PE=2 SV=1 - [CRYM_BOVIN]	0	33.7253	5.50342
Q29RQ2	KH domain containing, RNA binding, signal transduction associated 1 OS=Bos taurus GN=KHDRBS1 PE=2 SV=1 - [Q29RQ2_BOVIN]	15.0501	48.1772	8.66064
Q3SYS9	KIF1-binding protein OS=Bos taurus GN=KBP PE=2 SV=1 - [KBP_BOVIN]	6.01033	71.9944	5.52881
F1N7N7	KN motif and ankyrin repeat domain-containing protein 2 (Fragment) OS=Bos taurus GN=KANK2 PE=4 SV=2 - [F1N7N7_BOVIN]	1.85007	74.4094	5.21143
P24627	Lactotransferrin OS=Bos taurus GN=LTF PE=1 SV=2 - [TRFL_BOVIN]	3.01736	78.0062	8.32373
A6QPG6	LANCL2 protein OS=Bos taurus GN=LANCL2 PE=2 SV=1 - [A6QPG6_BOVIN]	3.43146	49.1347	7.59131
Q3T0U1	LDLR chaperone MESD OS=Bos taurus GN=MESDC2 PE=2 SV=1 - [MESD_BOVIN]	6.86982	25.9602	6.34131
F1N3R4	LETM1 and EF-hand domain-containing protein 1, mitochondrial OS=Bos taurus GN=LETM1 PE=4 SV=1 - [F1N3R4_BOVIN]	6.33774	81.6994	6.65381
Q3T0H0	Leucine carboxyl methyltransferase 1 OS=Bos taurus GN=LCMT1 PE=2 SV=1 - [LCMT1_BOVIN]	0	37.984	5.61768
F1MNG7	Leucine zipper transcription factor-like protein 1 (Fragment) OS=Bos taurus GN=LZTFL1 PE=4 SV=2 - [F1MNG7_BOVIN]	44.1594	29.6115	5.05908
F1N124	Leucine-rich repeat-containing protein 23 OS=Bos taurus GN=LRRC23 PE=4 SV=2 - [F1N124_BOVIN]	14.7877	39.5868	4.69092
Q5E9X4	Leucine-rich repeat-containing protein 59 OS=Bos taurus GN=LRRC59 PE=2 SV=1 - [LRC59_BOVIN]	4.7728	34.8578	9.5249
Q3SZH7	Leukotriene A-4 hydrolase OS=Bos taurus GN=LTA4H PE=2 SV=3 - [LKHA4_BOVIN]	11.8388	69.2622	6.3667
Q3B7M5	LIM and SH3 domain protein 1 OS=Bos taurus GN=LASP1 PE=2 SV=1 - [LASP1_BOVIN]	13.0725	29.6581	7.03467
P11181	Lipoamide acyltransferase component of branched-chain alpha-keto acid dehydrogenase complex, mitochondrial OS=Bos taurus GN=DBT PE=1 SV=2 - [ODB2_BOVIN]	4.64304	53.376	8.25049
P19858	L-lactate dehydrogenase A chain OS=Bos taurus GN=LDHA PE=2 SV=2 - [LDHA_BOVIN]	25.2774	36.5743	8.00146
Q5E9B1	L-lactate dehydrogenase B chain OS=Bos taurus GN=LDHB PE=2 SV=4 - [LDHB_BOVIN]	29.789	36.7002	6.44287
F1MK19	L-lactate dehydrogenase OS=Bos taurus GN=LDHC PE=2 SV=1 - [F1MK19_BOVIN]	10.5265	25.9885	6.29053
A6QP36	LMAN2 protein OS=Bos taurus GN=LMAN2 PE=2 SV=1 - [A6QP36_BOVIN]	31.8791	40.3763	7.57666
A8E4L8	LMO7 protein OS=Bos taurus GN=LMO7 PE=2 SV=1 - [A8E4L8_BOVIN]	0	157.475	7.85498
A6QLG1	LOC515358 protein OS=Bos taurus GN=LOC515358 PE=2 SV=1 - [A6QLG1_BOVIN]	2.13792	20.5768	9.01221
A6QR15	LOC535277 protein OS=Bos taurus GN=LOC535277 PE=2 SV=1 - [A6QR15_BOVIN]	100.675	32.8036	4.729
A1A4P8	LOC784495 protein OS=Bos taurus GN=LOC784495 PE=2 SV=1 - [A1A4P8_BOVIN]	3.06608	19.3468	9.30518
Q59HJ6	Lon protease homolog, mitochondrial OS=Bos taurus GN=LONP1 PE=1 SV=1 - [LONM_BOVIN]	26.7839	106.604	6.65381
A4IFM2	Long-chain fatty acid transport protein 1 OS=Bos taurus GN=SLC27A1 PE=2 SV=1 - [A4IFM2_BOVIN]	3.64594	70.9786	8.52881
Q2KHW5	Long-chain-fatty-acid--CoA ligase ACSBG1 OS=Bos taurus GN=ACSBG1 PE=2 SV=1 - [ACBG1_BOVIN]	8.58554	80.5338	6.01123
P11064	Low molecular weight phosphotyrosine protein phosphatase OS=Bos taurus GN=ACP1 PE=1 SV=3 - [PPAC_BOVIN]	17.4825	18.0429	7.10791
A6QR01	LRRC47 protein OS=Bos taurus GN=LRRC47 PE=2 SV=1 - [A6QR01_BOVIN]	0	63.5958	8.25049
A6QQV3	LSM2 protein OS=Bos taurus GN=LSM2 PE=4 SV=1 - [A6QQV3_BOVIN]	0	10.8276	6.52197
A0JND6	LSS protein OS=Bos taurus GN=LSS PE=2 SV=1 - [A0JND6_BOVIN]	6.58401	77.7004	6.94678
Q3SX41	Luc7-like protein 3 OS=Bos taurus GN=LUC7L3 PE=2 SV=1 - [LC7L3_BOVIN]	0	51.4651	9.78857
Q05443	Lumican OS=Bos taurus GN=LUM PE=1 SV=1 - [LUM_BOVIN]	25.0824	38.7319	6.354
P10881	Lupus La protein homolog OS=Bos taurus GN=SSB PE=2 SV=2 - [LA_BOVIN]	5.75326	46.505	8.45557
A5PK90	LYPLAL1 protein OS=Bos taurus GN=LYPLAL1 PE=2 SV=1 - [A5PK90_BOVIN]	10.3337	25.605	8.104
A5D7J1	LYR motif-containing protein 9 OS=Bos taurus GN=LYRM9 PE=3 SV=1 - [LYRM9_BOVIN]	3.006	9.29588	9.20264
F1MMK8	Lysine--tRNA ligase OS=Bos taurus GN=KARS PE=3 SV=1 - [F1MMK8_BOVIN]	7.77894	71.3015	6.78564
Q9MYM4	Lysosomal alpha-glucosidase OS=Bos taurus GN=GAA PE=2 SV=1 - [LYAG_BOVIN]	3.06939	104.69	5.52881
Q3MI05	Lysosomal protective protein OS=Bos taurus GN=CTSA PE=2 SV=1 - [PPGB_BOVIN]	12.1094	53.9458	6.3667
F1MAU4	Lysosomal Pro-X carboxypeptidase OS=Bos taurus GN=PRCP PE=4 SV=1 - [F1MAU4_BOVIN]	7.02966	56.5902	7.82568
Q05204	Lysosome-associated membrane glycoprotein 1 OS=Bos taurus GN=LAMP1 PE=1 SV=2 - [LAMP1_BOVIN]	9.98607	44.1253	8.104
P80177	Macrophage migration inhibitory factor OS=Bos taurus GN=MIF PE=1 SV=6 - [MIF_BOVIN]	2.1243	12.3352	7.81104
Q865V6	Macrophage-capping protein OS=Bos taurus GN=CAPG PE=2 SV=1 - [CAPG_BOVIN]	0	38.8518	6.62451
P10279	Major prion protein OS=Bos taurus GN=PRNP PE=1 SV=2 - [PRIO_BOVIN]	3.31294	28.5959	9.34912
Q3T145	Malate dehydrogenase, cytoplasmic OS=Bos taurus GN=MDH1 PE=2 SV=3 - [MDHC_BOVIN]	30.7664	36.415	6.58057
Q32LG3	Malate dehydrogenase, mitochondrial OS=Bos taurus GN=MDH2 PE=1 SV=1 - [MDHM_BOVIN]	130.611	35.6458	8.54346
F1N3V0	Malic enzyme OS=Bos taurus GN=ME1 PE=3 SV=2 - [F1N3V0_BOVIN]	24.7754	63.7458	6.78564
Q08DM3	Malic enzyme OS=Bos taurus GN=ME2 PE=2 SV=1 - [Q08DM3_BOVIN]	20.2054	65.3709	7.6499
F1MPH4	Malic enzyme OS=Bos taurus GN=ME3 PE=2 SV=2 - [F1MPH4_BOVIN]	2.09806	66.9982	7.25439
Q3SX32	Mannose 6 phosphate receptor binding protein 1 OS=Bos taurus GN=M6PRBP1 PE=2 SV=1 - [Q3SX32_BOVIN]	4.95585	47.5734	6.12549
Q0VD16	MAP2K1 protein OS=Bos taurus GN=MAP2K1 PE=2 SV=2 - [Q0VD16_BOVIN]	0	43.4113	6.62451
Q0VBZ9	MARCKS-related protein OS=Bos taurus GN=MARCKSL1 PE=2 SV=1 - [MRP_BOVIN]	6.0675	19.8134	4.69092
Q0VCD4	Mediator of RNA polymerase II transcription subunit 18 OS=Bos taurus GN=MED18 PE=2 SV=1 - [MED18_BOVIN]	2.82113	23.666	6.53662
Q3SZB4	Medium-chain specific acyl-CoA dehydrogenase, mitochondrial OS=Bos taurus GN=ACADM PE=2 SV=1 - [ACADM_BOVIN]	8.30299	46.5437	8.104
G5E5L5	Melanoma inhibitory activity protein 3 (Fragment) OS=Bos taurus GN=MIA3 PE=4 SV=1 - [G5E5L5_BOVIN]	0	206.635	4.91943
G5E5M5	Membrane-associated progesterone receptor component 1 OS=Bos taurus GN=PGRMC1 PE=4 SV=1 - [G5E5M5_BOVIN]	2.8304	21.6097	4.65283
P80513	Mesencephalic astrocyte-derived neurotrophic factor OS=Bos taurus GN=MANF PE=1 SV=2 - [MANF_BOVIN]	20.9058	20.3436	8.54346
Q24JZ4	Metadherin OS=Bos taurus GN=MTDH PE=2 SV=1 - [Q24JZ4_BOVIN]	0	64.0159	9.23193
F1N430	Metalloproteinase inhibitor 2 OS=Bos taurus GN=TIMP2 PE=2 SV=1 - [F1N430_BOVIN]	2.76687	24.371	7.47412
F1N1D6	Metaxin-1 OS=Bos taurus GN=MTX1 PE=4 SV=2 - [F1N1D6_BOVIN]	3.27152	35.6362	6.29053
F1N4Q2	Methionine aminopeptidase OS=Bos taurus GN=METAP2 PE=3 SV=1 - [F1N4Q2_BOVIN]	11.4371	52.7601	5.92236
F1N0S3	Methionine synthase OS=Bos taurus GN=MTR PE=3 SV=2 - [F1N0S3_BOVIN]	0	140.397	5.31299
F1MDW1	Methionine--tRNA ligase, cytoplasmic OS=Bos taurus GN=MARS PE=3 SV=1 - [F1MDW1_BOVIN]	9.57936	100.57	6.41748
F1N7K8	Methylmalonate-semialdehyde dehydrogenase [acylating], mitochondrial OS=Bos taurus GN=ALDH6A1 PE=3 SV=1 - [F1N7K8_BOVIN]	19.9351	58.0097	8.07471
Q0III1	Methylmalonyl Coenzyme A mutase OS=Bos taurus GN=MUT PE=2 SV=1 - [Q0III1_BOVIN]	7.89759	83.2038	7.34229
G5E5H0	Methylosome protein 50 OS=Bos taurus GN=WDR77 PE=4 SV=1 - [G5E5H0_BOVIN]	3.27801	36.78	5.36377
Q2NL31	Methylthioribose-1-phosphate isomerase OS=Bos taurus GN=MRI1 PE=2 SV=1 - [MTNA_BOVIN]	9.74101	37.8026	5.65576
Q0VCJ2	Methylthioribulose-1-phosphate dehydratase OS=Bos taurus GN=APIP PE=2 SV=1 - [MTNB_BOVIN]	3.03051	27.0773	6.90283
A4IFE7	MGC139367 protein OS=Bos taurus GN=MGC139367 PE=2 SV=1 - [A4IFE7_BOVIN]	5.82604	40.1512	7.85498
A4FV50	MGC142792 protein OS=Bos taurus GN=MGC142792 PE=2 SV=1 - [A4FV50_BOVIN]	3.21146	38.3954	8.04541
A6QPW2	MGC157332 protein OS=Bos taurus GN=MGC157332 PE=2 SV=1 - [A6QPW2_BOVIN]	11.1511	30.5556	5.78271
A5PK88	MGC159500 protein OS=Bos taurus GN=MGC159500 PE=2 SV=1 - [A5PK88_BOVIN]	3.72522	24.1017	5.71924
A5PK67	MGC165862 protein OS=Bos taurus GN=MGC165862 PE=4 SV=1 - [A5PK67_BOVIN]	3.89635	9.60121	9.89111
P55918	Microfibril-associated glycoprotein 4 OS=Bos taurus GN=MFAP4 PE=1 SV=2 - [MFAP4_BOVIN]	7.83897	28.5399	5.2876
F1MWK6	Microfibrillar-associated protein 2 OS=Bos taurus GN=MFAP2 PE=4 SV=2 - [F1MWK6_BOVIN]	2.47474	20.7039	4.97021
Q28022	Microfibrillar-associated protein 5 OS=Bos taurus GN=MFAP5 PE=1 SV=1 - [MFAP5_BOVIN]	0	19.0675	7.1958
F1MEW3	Microtubule-associated protein OS=Bos taurus GN=MAP2 PE=2 SV=1 - [F1MEW3_BOVIN]	0	199.228	4.83057
F1MAZ1	Microtubule-associated protein OS=Bos taurus GN=MAP4 PE=2 SV=2 - [F1MAZ1_BOVIN]	8.72798	111.772	4.91943
F1MHV5	Microtubule-associated protein RP/EB family member 1 OS=Bos taurus GN=MAPRE1 PE=4 SV=2 - [F1MHV5_BOVIN]	24.3702	30.1782	5.31299
Q0VC55	Microtubule-associated protein, RP/EB family, member 3 OS=Bos taurus GN=MAPRE3 PE=2 SV=1 - [Q0VC55_BOVIN]	16.2879	30.3751	5.30029
O41515	Microtubule-associated proteins 1A/1B light chain 3B OS=Bos taurus GN=MAP1LC3B PE=1 SV=4 - [MLP3B_BOVIN]	3.65081	14.6947	8.66064
A5D9E8	Mimecan OS=Bos taurus GN=OGN PE=2 SV=1 - [A5D9E8_BOVIN]	28.7315	34.1749	5.61768
E1BLK7	Mitochondria-eating protein OS=Bos taurus GN=SPATA18 PE=3 SV=1 - [MIEAP_BOVIN]	2.63448	60.5457	8.74854
Q08DK7	Mitochondrial carnitine/acylcarnitine carrier protein CACL OS=Bos taurus GN=SLC25A29 PE=2 SV=1 - [MCATL_BOVIN]	3.09294	31.8457	8.77783
Q9N285	Mitochondrial carrier homolog 2 OS=Bos taurus GN=MTCH2 PE=2 SV=2 - [MTCH2_BOVIN]	25.2306	33.2717	8.04541
Q08DK4	Mitochondrial glutamate carrier 1 OS=Bos taurus GN=SLC25A22 PE=2 SV=1 - [GHC1_BOVIN]	3.96846	34.5092	9.29053
A4IFL0	Mitochondrial import inner membrane translocase subunit Tim23 OS=Bos taurus GN=TIMM23 PE=2 SV=1 - [TIM23_BOVIN]	2.65295	21.8129	8.60205
F6PR67	Mitochondrial import inner membrane translocase subunit TIM50 OS=Bos taurus GN=TIMM50 PE=2 SV=1 - [F6PR67_BOVIN]	7.15457	39.9847	8.36768
Q3ZBS8	Mitochondrial import inner membrane translocase subunit Tim8 A OS=Bos taurus GN=TIMM8A PE=3 SV=1 - [TIM8A_BOVIN]	2.7576	11.0073	5.16064
Q2KIV2	Mitochondrial import inner membrane translocase subunit Tim9 OS=Bos taurus GN=TIMM9 PE=3 SV=1 - [TIM9_BOVIN]	11.3441	10.3711	7.21045
A6QPI6	Mitochondrial import receptor subunit TOM22 homolog OS=Bos taurus GN=TOMM22 PE=2 SV=1 - [TOM22_BOVIN]	5.0404	15.2827	4.37354
Q1LZB5	Mitochondrial import receptor subunit TOM40 homolog OS=Bos taurus GN=TOMM40 PE=2 SV=1 - [TOM40_BOVIN]	7.0797	37.7011	7.25439
Q3SYV3	Mitochondrial inner membrane protein OXA1L OS=Bos taurus GN=OXA1L PE=2 SV=1 - [OXA1L_BOVIN]	5.53182	48.9556	9.67139
Q3SZ13	Mitochondrial nucleoid factor 1 OS=Bos taurus GN=MNF1 PE=2 SV=1 - [MNF1_BOVIN]	6.17987	15.965	8.98291
P54149	Mitochondrial peptide methionine sulfoxide reductase OS=Bos taurus GN=MSRA PE=1 SV=2 - [MSRA_BOVIN]	7.35618	25.8018	7.57666
Q05B74	Mitochondrial ribosomal protein L39 OS=Bos taurus GN=MRPL39 PE=2 SV=1 - [Q05B74_BOVIN]	2.19626	38.4348	8.47021
Q0P5M8	Mitochondrial-processing peptidase subunit alpha OS=Bos taurus GN=PMPCA PE=2 SV=1 - [MPPA_BOVIN]	16.4373	58.0974	7.07861
Q3SZ71	Mitochondrial-processing peptidase subunit beta OS=Bos taurus GN=PMPCB PE=2 SV=1 - [MPPB_BOVIN]	17.2569	54.2024	6.43018
F1MI27	Mitogen-activated protein kinase 1 (Fragment) OS=Bos taurus GN=MAPK1 PE=2 SV=2 - [F1MI27_BOVIN]	26.626	37.3173	7.15186
Q1JQB2	Mitotic checkpoint protein BUB3 OS=Bos taurus GN=BUB3 PE=2 SV=1 - [BUB3_BOVIN]	0	36.9311	6.84424
A6H797	MLEC protein OS=Bos taurus GN=MLEC PE=2 SV=1 - [A6H797_BOVIN]	15.1206	31.5463	5.5415
A5PJC5	MLYCD protein OS=Bos taurus GN=MLYCD PE=2 SV=1 - [A5PJC5_BOVIN]	0	55.381	9.15869
Q2HJ49	Moesin OS=Bos taurus GN=MSN PE=2 SV=3 - [MOES_BOVIN]	9.93269	67.9329	6.16357
Q3MHW6	Monocarboxylate transporter 1 OS=Bos taurus GN=SLC16A1 PE=2 SV=2 - [MOT1_BOVIN]	5.88076	54.2621	8.03076
E1B884	Monofunctional C1-tetrahydrofolate synthase, mitochondrial OS=Bos taurus GN=MTHFD1L PE=3 SV=1 - [E1B884_BOVIN]	5.84824	102.69	8.06006
Q5E9A4	mRNA export factor OS=Bos taurus GN=RAE1 PE=2 SV=1 - [RAE1L_BOVIN]	3.22277	40.9408	7.82568
A7YY65	MTCH1 protein OS=Bos taurus GN=MTCH1 PE=2 SV=1 - [A7YY65_BOVIN]	2.17412	41.4902	9.23193
Q32PA8	Mth938 domain-containing protein OS=Bos taurus GN=AAMDC PE=2 SV=1 - [AAMDC_BOVIN]	9.16055	13.3798	7.28369
A4FUD0	MTHFD1 protein OS=Bos taurus GN=MTHFD1 PE=2 SV=1 - [A4FUD0_BOVIN]	15.8582	101.113	7.31299
A6QLL2	MTX2 protein OS=Bos taurus GN=MTX2 PE=2 SV=1 - [A6QLL2_BOVIN]	8.40011	29.66	6.29053
Q2TBT6	Multiple inositol polyphosphate histidine phosphatase, 1 OS=Bos taurus GN=MINPP1 PE=2 SV=1 - [Q2TBT6_BOVIN]	2.53795	41.4081	7.82568
Q5E9H9	Mycophenolic acid acyl-glucuronide esterase, mitochondrial OS=Bos taurus GN=ABHD10 PE=2 SV=1 - [ABHDA_BOVIN]	9.18534	33.9608	8.71924
A6QQP0	MYEF2 protein OS=Bos taurus GN=MYEF2 PE=2 SV=1 - [A6QQP0_BOVIN]	6.18681	58.635	8.76318
Q32PI9	Myelin protein zero-like protein 1 OS=Bos taurus GN=MPZL1 PE=2 SV=1 - [MPZL1_BOVIN]	3.73191	29.2961	8.79248
Q28824	Myosin light chain kinase, smooth muscle OS=Bos taurus GN=MYLK PE=1 SV=1 - [MYLK_BOVIN]	23.4295	128.745	6.50732
P60661	Myosin light polypeptide 6 OS=Bos taurus GN=MYL6 PE=2 SV=2 - [MYL6_BOVIN]	60.3162	16.9191	4.65283
A4IF97	Myosin regulatory light chain 12B OS=Bos taurus GN=MYL12B PE=2 SV=1 - [ML12B_BOVIN]	34.299	19.6795	4.84326
Q1LZF9	Myosin regulatory light polypeptide 9 OS=Bos taurus GN=MYL9 PE=2 SV=1 - [Q1LZF9_BOVIN]	45.8335	19.8324	4.91943
Q27991	Myosin-10 OS=Bos taurus GN=MYH10 PE=2 SV=2 - [MYH10_BOVIN]	110.26	228.958	5.5415
Q3T0F7	Myotrophin OS=Bos taurus GN=MTPN PE=1 SV=3 - [MTPN_BOVIN]	10.2064	12.8866	5.51611
F1N2N5	Myristoylated alanine-rich C-kinase substrate OS=Bos taurus GN=MARCKS PE=2 SV=1 - [F1N2N5_BOVIN]	7.18444	31.6719	4.38623
P56965	N(G),N(G)-dimethylarginine dimethylaminohydrolase 1 OS=Bos taurus GN=DDAH1 PE=1 SV=3 - [DDAH1_BOVIN]	36.2404	31.2691	6.01123
Q3SX44	N(G),N(G)-dimethylarginine dimethylaminohydrolase 2 OS=Bos taurus GN=DDAH2 PE=2 SV=1 - [DDAH2_BOVIN]	32.8794	29.7615	6.01123
Q3SZK8	Na(+)/H(+) exchange regulatory cofactor NHE-RF1 OS=Bos taurus GN=SLC9A3R1 PE=2 SV=1 - [NHRF1_BOVIN]	3.03771	39.5789	5.38916
F1MXZ0	N-acetylglucosamine-6-sulfatase OS=Bos taurus GN=GNS PE=4 SV=1 - [F1MXZ0_BOVIN]	1.677	62.7594	8.42627
Q1RMX7	N-acetylneuraminic acid synthase OS=Bos taurus GN=NANS PE=2 SV=1 - [Q1RMX7_BOVIN]	2.23073	40.1915	6.94678
Q2KIS1	N-acylglucosamine 2-epimerase OS=Bos taurus GN=RENBP PE=2 SV=2 - [RENBP_BOVIN]	2.32147	49.3484	6.0874
P11024	NAD(P) transhydrogenase, mitochondrial OS=Bos taurus GN=NNT PE=1 SV=3 - [NNTM_BOVIN]	19.8754	113.78	8.1626
Q3ZBH2	NAD(P)H dehydrogenase, quinone 1 OS=Bos taurus GN=NQO1 PE=2 SV=1 - [Q3ZBH2_BOVIN]	2.75679	31.0031	9.02686
Q6QRN6	NAD(P)H-hydrate epimerase OS=Bos taurus GN=APOA1BP PE=2 SV=1 - [NNRE_BOVIN]	10.087	31.3431	7.15186
A7YVD7	NADH dehydrogenase (ubiquinone) complex I, assembly factor 6 OS=Bos taurus GN=NDUFAF6 PE=2 SV=1 - [NDUF6_BOVIN]	10.163	38.079	9.74463
A4FUH5	NADH dehydrogenase [ubiquinone] 1 alpha subcomplex assembly factor 4 OS=Bos taurus GN=NDUFAF4 PE=2 SV=1 - [NDUF4_BOVIN]	7.57291	20.0956	9.14404
P34942	NADH dehydrogenase [ubiquinone] 1 alpha subcomplex subunit 10, mitochondrial OS=Bos taurus GN=NDUFA10 PE=1 SV=1 - [NDUAA_BOVIN]	7.57904	39.2391	6.99072
O97725	NADH dehydrogenase [ubiquinone] 1 alpha subcomplex subunit 12 OS=Bos taurus GN=NDUFA12 PE=1 SV=1 - [NDUAC_BOVIN]	4.02539	17.0786	9.67139
Q95KV7	NADH dehydrogenase [ubiquinone] 1 alpha subcomplex subunit 13 OS=Bos taurus GN=NDUFA13 PE=1 SV=3 - [NDUAD_BOVIN]	2.81311	16.6625	9.23193
F1MB80	NADH dehydrogenase [ubiquinone] 1 alpha subcomplex subunit 2 (Fragment) OS=Bos taurus PE=3 SV=2 - [F1MB80_BOVIN]	2.32502	10.8967	9.29053
Q01321	NADH dehydrogenase [ubiquinone] 1 alpha subcomplex subunit 4 OS=Bos taurus GN=NDUFA4 PE=1 SV=1 - [NDUA4_BOVIN]	13.3419	9.31888	9.5835
P23935	NADH dehydrogenase [ubiquinone] 1 alpha subcomplex subunit 5 OS=Bos taurus GN=NDUFA5 PE=1 SV=3 - [NDUA5_BOVIN]	14.4543	13.3072	8.104
Q02366	NADH dehydrogenase [ubiquinone] 1 alpha subcomplex subunit 6 OS=Bos taurus GN=NDUFA6 PE=1 SV=2 - [NDUA6_BOVIN]	0	15.044	10.0376
Q05752	NADH dehydrogenase [ubiquinone] 1 alpha subcomplex subunit 7 OS=Bos taurus GN=NDUFA7 PE=1 SV=2 - [NDUA7_BOVIN]	3.5416	12.6686	10.0522
P42029	NADH dehydrogenase [ubiquinone] 1 alpha subcomplex subunit 8 OS=Bos taurus GN=NDUFA8 PE=1 SV=2 - [NDUA8_BOVIN]	11.8505	20.0781	7.89893
P34943	NADH dehydrogenase [ubiquinone] 1 alpha subcomplex subunit 9, mitochondrial OS=Bos taurus GN=NDUFA9 PE=1 SV=1 - [NDUA9_BOVIN]	15.9487	42.8217	9.56885
Q02378	NADH dehydrogenase [ubiquinone] 1 beta subcomplex subunit 1 OS=Bos taurus GN=NDUFB1 PE=1 SV=1 - [NDUB1_BOVIN]	2.2913	6.96168	9.46631
Q02373	NADH dehydrogenase [ubiquinone] 1 beta subcomplex subunit 10 OS=Bos taurus GN=NDUFB10 PE=1 SV=2 - [NDUBA_BOVIN]	9.09425	20.9515	8.51416
Q8HXG5	NADH dehydrogenase [ubiquinone] 1 beta subcomplex subunit 11, mitochondrial OS=Bos taurus GN=NDUFB11 PE=1 SV=2 - [NDUBB_BOVIN]	2.61291	17.5618	5.41455
Q02374	NADH dehydrogenase [ubiquinone] 1 beta subcomplex subunit 2, mitochondrial OS=Bos taurus GN=NDUFB2 PE=1 SV=1 - [NDUB2_BOVIN]	2.28004	12.2741	7.57666
Q02368	NADH dehydrogenase [ubiquinone] 1 beta subcomplex subunit 7 OS=Bos taurus GN=NDUFB7 PE=1 SV=2 - [NDUB7_BOVIN]	2.54473	16.3871	8.17725
Q02372	NADH dehydrogenase [ubiquinone] 1 beta subcomplex subunit 8, mitochondrial OS=Bos taurus GN=NDUFB8 PE=1 SV=1 - [NDUB8_BOVIN]	4.8107	21.6385	6.11279
Q02369	NADH dehydrogenase [ubiquinone] 1 beta subcomplex subunit 9 OS=Bos taurus GN=NDUFB9 PE=1 SV=2 - [NDUB9_BOVIN]	2.5069	21.7749	8.63135
P25708	NADH dehydrogenase [ubiquinone] flavoprotein 1, mitochondrial OS=Bos taurus GN=NDUFV1 PE=1 SV=2 - [NDUV1_BOVIN]	32.0409	50.6197	8.07471
P04394	NADH dehydrogenase [ubiquinone] flavoprotein 2, mitochondrial OS=Bos taurus GN=NDUFV2 PE=1 SV=3 - [NDUV2_BOVIN]	22.211	27.2901	8.06006
E1BME9	NADH dehydrogenase [ubiquinone] flavoprotein 3, mitochondrial OS=Bos taurus GN=NDUFV3 PE=2 SV=2 - [E1BME9_BOVIN]	4.74854	51.5497	9.37842
P17694	NADH dehydrogenase [ubiquinone] iron-sulfur protein 2, mitochondrial OS=Bos taurus GN=NDUFS2 PE=1 SV=2 - [NDUS2_BOVIN]	9.81618	52.5215	6.99072
F1MS25	NADH dehydrogenase [ubiquinone] iron-sulfur protein 3, mitochondrial (Fragment) OS=Bos taurus GN=NDUFS3 PE=3 SV=2 - [F1MS25_BOVIN]	26.5747	27.8854	6.41748
Q02375	NADH dehydrogenase [ubiquinone] iron-sulfur protein 4, mitochondrial OS=Bos taurus GN=NDUFS4 PE=1 SV=1 - [NDUS4_BOVIN]	4.36101	19.7993	10.1401
P23934	NADH dehydrogenase [ubiquinone] iron-sulfur protein 6, mitochondrial OS=Bos taurus GN=NDUFS6 PE=1 SV=2 - [NDUS6_BOVIN]	4.88381	13.4048	9.0708
A8WFQ0	NADH dehydrogenase [ubiquinone] iron-sulfur protein 7, mitochondrial OS=Bos taurus GN=NDUFS7 PE=2 SV=1 - [A8WFQ0_BOVIN]	2.65375	20.1083	9.68604
P42028	NADH dehydrogenase [ubiquinone] iron-sulfur protein 8, mitochondrial OS=Bos taurus GN=NDUFS8 PE=1 SV=1 - [NDUS8_BOVIN]	5.58585	23.8808	6.87354
G5E5N5	NADH-cytochrome b5 reductase 1 (Fragment) OS=Bos taurus GN=CYB5R1 PE=4 SV=1 - [G5E5N5_BOVIN]	6.01994	33.657	9.15869
P07514	NADH-cytochrome b5 reductase 3 OS=Bos taurus GN=CYB5R3 PE=1 SV=3 - [NB5R3_BOVIN]	41.5991	34.0997	7.28369
P15690	NADH-ubiquinone oxidoreductase 75 kDa subunit, mitochondrial OS=Bos taurus GN=NDUFS1 PE=1 SV=1 - [NDUS1_BOVIN]	63.0674	79.3914	6.15088
F1N6V9	NADPH:adrenodoxin oxidoreductase, mitochondrial OS=Bos taurus GN=FDXR PE=2 SV=2 - [F1N6V9_BOVIN]	5.15203	54.0249	8.95361
Q3SYT8	NADPH--cytochrome P450 reductase OS=Bos taurus GN=POR PE=2 SV=3 - [NCPR_BOVIN]	10.3061	76.9723	5.70654
Q3ZCE0	N-alpha-acetyltransferase 38, NatC auxiliary subunit OS=Bos taurus GN=NAA38 PE=3 SV=3 - [NAA38_BOVIN]	7.43516	10.3963	4.4751
Q5E9A1	Nascent polypeptide-associated complex subunit alpha OS=Bos taurus GN=NACA PE=1 SV=1 - [NACA_BOVIN]	2.19733	23.3557	4.56396
Q1LZB2	NCK adaptor protein 1 OS=Bos taurus GN=NCK1 PE=2 SV=1 - [Q1LZB2_BOVIN]	2.65919	42.8785	6.66846
Q0VCK8	NDRG family member 4 OS=Bos taurus GN=NDRG4 PE=2 SV=1 - [Q0VCK8_BOVIN]	3.80731	37.2846	6.3667
G8JKV8	NEDD8 (Fragment) OS=Bos taurus GN=NEDD8 PE=2 SV=1 - [G8JKV8_BOVIN]	5.75463	8.89385	7.25439
A3KN22	NEDD8-conjugating enzyme Ubc12 OS=Bos taurus GN=UBE2M PE=2 SV=1 - [UBC12_BOVIN]	6.7179	20.8866	7.69385
P61602	Neurocalcin-delta OS=Bos taurus GN=NCALD PE=1 SV=2 - [NCALD_BOVIN]	2.01351	22.2309	5.35107
Q1JQE6	Neutral cholesterol ester hydrolase 1 OS=Bos taurus GN=NCEH1 PE=2 SV=2 - [NCEH1_BOVIN]	2.55474	45.9966	6.65381
Q95KU9	NF-kappa-B essential modulator OS=Bos taurus GN=IKBKG PE=1 SV=1 - [NEMO_BOVIN]	2.50027	48.5393	5.89697
A1XG22	NF-kappaB transcription factor p65 subunit OS=Bos taurus GN=RELA PE=2 SV=1 - [A1XG22_BOVIN]	0	60.3494	5.68115
A5PKG4	NFS1 protein OS=Bos taurus GN=NFS1 PE=2 SV=1 - [A5PKG4_BOVIN]	12.8448	50.312	8.104
Q2KJF3	NFU1 iron-sulfur cluster scaffold homolog (S. cerevisiae) OS=Bos taurus GN=NFU1 PE=2 SV=1 - [Q2KJF3_BOVIN]	6.49097	28.1271	4.80518
Q3B8S0	NHP2-like protein 1 OS=Bos taurus GN=NHP2L1 PE=2 SV=3 - [NH2L1_BOVIN]	3.00433	14.1646	8.45557
Q1LZC3	Nicalin homolog (Zebrafish) OS=Bos taurus GN=NCLN PE=2 SV=1 - [Q1LZC3_BOVIN]	8.96668	63.0685	6.53662
Q0P585	N-lysine methyltransferase SMYD2 OS=Bos taurus GN=SMYD2 PE=2 SV=1 - [SMYD2_BOVIN]	3.68635	49.8275	6.43018
P02316	Non-histone chromosomal protein HMG-14 OS=Bos taurus GN=HMGN1 PE=1 SV=2 - [HMGN1_BOVIN]	2.91493	10.8246	9.49561
F2Z4H2	Non-histone chromosomal protein HMG-17 OS=Bos taurus GN=HMGN2 PE=4 SV=1 - [F2Z4H2_BOVIN]	2.03233	9.37304	9.99365
F1MLW0	Non-muscle caldesmon OS=Bos taurus GN=CALD1 PE=4 SV=2 - [F1MLW0_BOVIN]	62.6526	62.0387	6.48096
Q2KJ42	Non-POU domain containing, octamer-binding OS=Bos taurus GN=NONO PE=2 SV=1 - [Q2KJ42_BOVIN]	2.84059	54.0872	8.95361
F1MV74	Non-specific lipid-transfer protein OS=Bos taurus GN=SCP2 PE=4 SV=1 - [F1MV74_BOVIN]	58.3607	58.5558	8.20654
B0JYK2	NPC1 protein OS=Bos taurus GN=NPC1 PE=2 SV=1 - [B0JYK2_BOVIN]	2.76601	141.748	5.22412
Q3SZC4	NSFL1 cofactor p47 OS=Bos taurus GN=NSFL1C PE=2 SV=1 - [NSF1C_BOVIN]	31.9125	40.6293	5.18604
Q2T9P4	Nuclear autoantigenic sperm protein OS=Bos taurus GN=NASP PE=2 SV=2 - [NASP_BOVIN]	32.1206	83.6374	4.33545
A4FUE1	Nuclear inhibitor of protein phosphatase 1 OS=Bos taurus GN=PPP1R8 PE=2 SV=1 - [A4FUE1_BOVIN]	2.23349	38.4548	7.37158
Q17QG2	Nuclear migration protein nudC OS=Bos taurus GN=NUDC PE=2 SV=1 - [NUDC_BOVIN]	29.388	38.2192	5.31299
A5PJZ5	Nuclear pore complex protein Nup93 OS=Bos taurus GN=NUP93 PE=2 SV=1 - [NUP93_BOVIN]	0	93.3996	5.71924
Q3SZ17	Nuclear protein 1 OS=Bos taurus GN=NUPR1 PE=4 SV=1 - [Q3SZ17_BOVIN]	1.75937	9.06166	10.0815
Q08DY5	Nuclear receptor binding protein 1 OS=Bos taurus GN=NRBP1 PE=2 SV=1 - [Q08DY5_BOVIN]	3.19913	59.8472	5.08447
Q32KP9	Nuclear transport factor 2 OS=Bos taurus GN=NUTF2 PE=2 SV=1 - [NTF2_BOVIN]	7.53953	14.469	5.37646
Q29S11	Nuclear ubiquitous casein and cyclin-dependent kinase substrate 1 OS=Bos taurus GN=NUCKS1 PE=2 SV=1 - [NUCKS_BOVIN]	3.05104	27.2211	5.08447
F1MZ92	Nuclease-sensitive element-binding protein 1 OS=Bos taurus GN=YBX1 PE=4 SV=2 - [F1MZ92_BOVIN]	18.3501	35.9597	9.90576
Q0IIH5	Nucleobindin 2 OS=Bos taurus GN=NUCB2 PE=2 SV=1 - [Q0IIH5_BOVIN]	14.4646	49.1577	5.24951
Q0P569	Nucleobindin-1 OS=Bos taurus GN=NUCB1 PE=2 SV=1 - [NUCB1_BOVIN]	65.6483	54.9488	5.21143
F1MW06	Nucleolar protein 56 OS=Bos taurus GN=NOP56 PE=4 SV=2 - [F1MW06_BOVIN]	0	66.2632	9.23193
A7YY75	Nucleoporin SEH1 OS=Bos taurus GN=SEH1L PE=2 SV=1 - [SEH1_BOVIN]	3.07932	39.6154	8.08936
A6QLU8	Nucleoredoxin OS=Bos taurus GN=NXN PE=2 SV=1 - [NXN_BOVIN]	5.61333	48.3007	5.03369
Q5E9Y9	Nucleoside diphosphate kinase 7 OS=Bos taurus GN=NME7 PE=2 SV=1 - [NDK7_BOVIN]	0	42.5713	6.11279
P52175	Nucleoside diphosphate kinase A 2 OS=Bos taurus GN=NME1-2 PE=1 SV=3 - [NDKA2_BOVIN]	28.3634	17.2868	7.98682
Q3T0Q4	Nucleoside diphosphate kinase B OS=Bos taurus GN=NME2 PE=1 SV=1 - [NDKB_BOVIN]	26.0969	17.305	7.97217
A5PK70	Nucleoside diphosphate kinase OS=Bos taurus GN=NME3 PE=2 SV=1 - [A5PK70_BOVIN]	5.32468	19.067	7.91357
A6H767	Nucleosome assembly protein 1-like 1 OS=Bos taurus GN=NAP1L1 PE=2 SV=1 - [NP1L1_BOVIN]	25.2885	45.3479	4.4624
F1N7X3	Nucleosome assembly protein 1-like 4 OS=Bos taurus GN=NAP1L4 PE=3 SV=1 - [F1N7X3_BOVIN]	20.7891	43.9574	4.66553
Q32KV6	Nucleotide exchange factor SIL1 OS=Bos taurus GN=SIL1 PE=2 SV=1 - [SIL1_BOVIN]	3.28458	52.5482	5.74463
Q3MHX9	Nudix (Nucleoside diphosphate linked moiety X)-type motif 16-like 1 OS=Bos taurus GN=NUDT16L1 PE=2 SV=1 - [Q3MHX9_BOVIN]	6.65913	23.3833	9.29053
A7MBI8	NUDT9 protein OS=Bos taurus GN=NUDT9 PE=2 SV=1 - [A7MBI8_BOVIN]	5.31489	38.5884	8.45557
Q2KHU5	O-acetyl-ADP-ribose deacetylase MACROD1 OS=Bos taurus GN=MACROD1 PE=2 SV=1 - [MACD1_BOVIN]	0	35.5466	9.31982
Q2HJ33	Obg-like ATPase 1 OS=Bos taurus GN=OLA1 PE=2 SV=1 - [OLA1_BOVIN]	10.1021	44.7153	7.81104
Q5E948	OCIA domain-containing protein 1 OS=Bos taurus GN=Ociad1 PE=2 SV=1 - [OCAD1_BOVIN]	9.53143	27.8117	7.1665
A2VE52	Oligoribonuclease, mitochondrial OS=Bos taurus GN=REXO2 PE=2 SV=1 - [ORN_BOVIN]	2.26387	26.8676	7.45947
F1MJ59	Omega-amidase NIT2 OS=Bos taurus GN=NIT2 PE=4 SV=1 - [F1MJ59_BOVIN]	0	30.4145	6.88818
Q3ZC32	Optineurin OS=Bos taurus GN=OPTN PE=2 SV=1 - [Q3ZC32_BOVIN]	3.51225	65.1981	5.21143
E1BPX0	Orexin-A OS=Bos taurus GN=PPOX PE=4 SV=1 - [E1BPX0_BOVIN]	4.44121	50.5807	8.00146
F1MYG0	Ornithine aminotransferase, mitochondrial OS=Bos taurus GN=OAT PE=3 SV=1 - [F1MYG0_BOVIN]	48.4432	48.088	6.69775
Q3T0Y1	OTU domain, ubiquitin aldehyde binding 1 OS=Bos taurus GN=OTUB1 PE=2 SV=1 - [Q3T0Y1_BOVIN]	36.992	31.2885	4.99561
F1MZM5	Outer dense fiber protein 1 OS=Bos taurus GN=ODF1 PE=3 SV=1 - [F1MZM5_BOVIN]	10.4296	29.3846	7.97217
Q2T9U2	Outer dense fiber protein 2 OS=Bos taurus GN=ODF2 PE=2 SV=1 - [ODFP2_BOVIN]	110.894	75.4506	7.59131
G3X6A7	Outer dense fiber protein 3 OS=Bos taurus GN=ODF3 PE=4 SV=1 - [G3X6A7_BOVIN]	0	27.6252	9.87646
E1BPW1	Oxysterol-binding protein (Fragment) OS=Bos taurus GN=OSBP PE=3 SV=2 - [E1BPW1_BOVIN]	0	78.7596	6.99072
F6Q615	Oxysterol-binding protein OS=Bos taurus GN=OSBPL9 PE=3 SV=1 - [F6Q615_BOVIN]	0	84.3202	6.62451
A6H7J6	P4HB protein OS=Bos taurus GN=P4HB PE=2 SV=1 - [A6H7J6_BOVIN]	148.075	57.1678	4.90674
A4IFC3	PABPC4 protein OS=Bos taurus GN=PABPC4 PE=2 SV=1 - [A4IFC3_BOVIN]	13.2335	70.7931	9.26123
A5PKG2	PAIP1 protein OS=Bos taurus GN=PAIP1 PE=2 SV=1 - [A5PKG2_BOVIN]	2.24934	45.5749	4.53857
F1MSA1	Palmitoyl-protein thioesterase 1 OS=Bos taurus GN=PPT1 PE=2 SV=2 - [F1MSA1_BOVIN]	4.70522	34.0673	6.60986
Q1LZD9	Paraspeckle component 1 OS=Bos taurus GN=PSPC1 PE=2 SV=1 - [PSPC1_BOVIN]	8.304	58.2381	6.99072
P08814	Parathymosin OS=Bos taurus GN=PTMS PE=1 SV=2 - [PTMS_BOVIN]	4.64306	11.4501	4.11963
Q8MJG1	PC4 and SFRS1-interacting protein OS=Bos taurus GN=PSIP1 PE=2 SV=2 - [PSIP1_BOVIN]	5.23449	60.0626	9.12939
Q1LZ81	PDCD6 protein OS=Bos taurus GN=PDCD6 PE=2 SV=1 - [Q1LZ81_BOVIN]	5.98823	21.7237	5.40186
A5D7E8	PDIA3 protein OS=Bos taurus GN=PDIA3 PE=2 SV=1 - [A5D7E8_BOVIN]	235.433	56.8939	6.81494
A6QNL5	PDIA6 protein (Fragment) OS=Bos taurus GN=PDIA6 PE=2 SV=1 - [A6QNL5_BOVIN]	74.5004	49.5931	5.24951
A6QLG3	PDK3 protein OS=Bos taurus GN=PDK3 PE=2 SV=1 - [A6QLG3_BOVIN]	2.06544	47.8826	8.82178
A6H7E3	PDZ and LIM domain 1 OS=Bos taurus GN=PDLIM1 PE=2 SV=1 - [A6H7E3_BOVIN]	10.0281	35.798	7.1958
Q3ZBU0	PDZ and LIM domain 5 OS=Bos taurus GN=PDLIM5 PE=2 SV=1 - [Q3ZBU0_BOVIN]	9.06625	25.9094	9.72998
Q3SYZ8	PDZ and LIM domain protein 3 OS=Bos taurus GN=PDLIM3 PE=2 SV=1 - [PDLI3_BOVIN]	31.1558	34.3312	7.92822
Q3SX40	PDZ and LIM domain protein 7 OS=Bos taurus GN=PDLIM7 PE=2 SV=1 - [PDLI7_BOVIN]	0	46.4029	8.33838
E1B9G4	Peptidyl-prolyl cis-trans isomerase (Fragment) OS=Bos taurus GN=PPIL3 PE=3 SV=2 - [E1B9G4_BOVIN]	0	17.9549	7.09326
P62935	Peptidyl-prolyl cis-trans isomerase A OS=Bos taurus GN=PPIA PE=1 SV=2 - [PPIA_BOVIN]	38.7138	17.8578	8.1626
P80311	Peptidyl-prolyl cis-trans isomerase B OS=Bos taurus GN=PPIB PE=1 SV=4 - [PPIB_BOVIN]	51.6556	23.7285	9.31982
P26882	Peptidyl-prolyl cis-trans isomerase D OS=Bos taurus GN=PPID PE=1 SV=6 - [PPID_BOVIN]	23.9204	40.5946	6.55127
P30404	Peptidyl-prolyl cis-trans isomerase F, mitochondrial OS=Bos taurus GN=PPIF PE=1 SV=3 - [PPIF_BOVIN]	6.53669	22.0051	9.26123
P18203	Peptidyl-prolyl cis-trans isomerase FKBP1A OS=Bos taurus GN=FKBP1A PE=1 SV=2 - [FKB1A_BOVIN]	3.34639	11.9021	8.14795
Q32PA9	Peptidyl-prolyl cis-trans isomerase FKBP2 OS=Bos taurus GN=FKBP2 PE=2 SV=1 - [FKBP2_BOVIN]	8.32847	15.3942	8.88037
P26884	Peptidyl-prolyl cis-trans isomerase FKBP3 OS=Bos taurus GN=FKBP3 PE=1 SV=2 - [FKBP3_BOVIN]	13.4373	25.1753	9.27588
F1MU79	Peptidyl-prolyl cis-trans isomerase FKBP4 OS=Bos taurus GN=FKBP4 PE=4 SV=2 - [F1MU79_BOVIN]	30.9157	51.5271	5.38916
Q2KJC8	Peptidyl-prolyl cis-trans isomerase FKBP9 OS=Bos taurus GN=FKBP9 PE=2 SV=1 - [FKBP9_BOVIN]	14.4125	63.4947	5.09717
Q0P5D0	Peptidyl-prolyl cis-trans isomerase H OS=Bos taurus GN=PPIH PE=2 SV=1 - [PPIH_BOVIN]	3.71022	19.1956	8.07471
F1MNV8	Peptidyl-prolyl cis-trans isomerase OS=Bos taurus GN=FKBP15 PE=4 SV=2 - [F1MNV8_BOVIN]	4.53538	130.766	4.98291
Q5E992	Peptidyl-prolyl cis-trans isomerase-like 1 OS=Bos taurus GN=PPIL1 PE=2 SV=1 - [PPIL1_BOVIN]	2.22642	18.2251	7.98682
Q3ZBL5	Peptidyl-tRNA hydrolase 2, mitochondrial OS=Bos taurus GN=PTRH2 PE=2 SV=1 - [PTH2_BOVIN]	6.86306	19.2781	8.44092
Q2HJ56	Periodic tryptophan protein 1 homolog OS=Bos taurus GN=PWP1 PE=2 SV=1 - [PWP1_BOVIN]	0	55.8301	4.77979
Q2KJC7	Periostin variant 7 OS=Bos taurus GN=POSTN PE=2 SV=1 - [Q2KJC7_BOVIN]	3.49111	86.8045	7.50342
Q5E947	Peroxiredoxin-1 OS=Bos taurus GN=PRDX1 PE=2 SV=1 - [PRDX1_BOVIN]	39.5812	22.1954	8.39697
Q9BGI3	Peroxiredoxin-2 OS=Bos taurus GN=PRDX2 PE=2 SV=1 - [PRDX2_BOVIN]	35.4738	21.9321	5.60498
Q9BGI2	Peroxiredoxin-4 OS=Bos taurus GN=PRDX4 PE=2 SV=1 - [PRDX4_BOVIN]	75.3219	30.722	6.44287
O77834	Peroxiredoxin-6 OS=Bos taurus GN=PRDX6 PE=1 SV=3 - [PRDX6_BOVIN]	23.0489	25.0511	6.37939
Q3SZP5	Peroxisomal acyl-coenzyme A oxidase 1 OS=Bos taurus GN=ACOX1 PE=2 SV=1 - [ACOX1_BOVIN]	6.26251	74.332	7.75244
O19094	Peroxisomal carnitine O-octanoyltransferase OS=Bos taurus GN=CROT PE=1 SV=1 - [OCTC_BOVIN]	0	70.2182	6.7417
Q865R1	Peroxisomal N(1)-acetyl-spermine/spermidine oxidase OS=Bos taurus GN=PAOX PE=1 SV=3 - [PAOX_BOVIN]	7.3988	56.2892	5.50342
Q1RMV0	Peroxisomal targeting signal 1 receptor OS=Bos taurus GN=PEX5 PE=2 SV=1 - [PEX5_BOVIN]	3.18846	70.8337	4.55127
Q3T094	Persulfide dioxygenase ETHE1, mitochondrial OS=Bos taurus GN=ETHE1 PE=2 SV=1 - [ETHE1_BOVIN]	11.0786	27.882	6.72705
A6QQ11	PGM2 protein (Fragment) OS=Bos taurus GN=PGM2 PE=2 SV=1 - [A6QQ11_BOVIN]	23.1872	69.5381	6.72705
A5PKH8	PGM2L1 protein OS=Bos taurus GN=PGM2L1 PE=2 SV=1 - [A5PKH8_BOVIN]	5.31808	70.3743	6.43018
A6QNJ7	PGM5 protein OS=Bos taurus GN=PGM5 PE=2 SV=1 - [A6QNJ7_BOVIN]	9.04221	62.1377	7.18115
A5PJQ6	PGRMC2 protein OS=Bos taurus GN=PGRMC2 PE=2 SV=1 - [A5PJQ6_BOVIN]	7.05689	23.6957	4.86865
Q08DR0	PHD finger protein 6 OS=Bos taurus GN=PHF6 PE=2 SV=1 - [PHF6_BOVIN]	0	41.263	8.73389
Q08D87	Phenylalanyl-tRNA synthetase 2, mitochondrial OS=Bos taurus GN=FARS2 PE=2 SV=1 - [Q08D87_BOVIN]	0	51.3712	7.73779
Q32LN3	Phosducin-like protein 2 OS=Bos taurus GN=PDCL2 PE=2 SV=1 - [PDCL2_BOVIN]	3.35405	27.9952	4.84326
A0JNC1	Phosphatidate cytidylyltransferase 2 OS=Bos taurus GN=CDS2 PE=1 SV=1 - [CDS2_BOVIN]	0	51.323	7.6499
P13696	Phosphatidylethanolamine-binding protein 1 OS=Bos taurus GN=PEBP1 PE=1 SV=2 - [PEBP1_BOVIN]	79.3007	20.9727	7.48877
G3X6D7	Phosphatidylinositol 5-phosphate 4-kinase type-2 gamma (Fragment) OS=Bos taurus GN=PIP4K2C PE=2 SV=1 - [G3X6D7_BOVIN]	7.7959	41.1808	6.11279
F1N7B6	Phosphatidylinositol N-acetylglucosaminyltransferase subunit Y OS=Bos taurus GN=PIGY PE=4 SV=1 - [F1N7B6_BOVIN]	0	12.5425	8.32373
Q2HJ54	Phosphatidylinositol transfer protein alpha isoform OS=Bos taurus GN=PITPNA PE=1 SV=3 - [PIPNA_BOVIN]	4.95133	31.8291	6.55127
Q58DH2	Phosphatidylserine decarboxylase proenzyme OS=Bos taurus GN=PISD PE=2 SV=1 - [PISD_BOVIN]	2.29489	47.2143	10.0522
Q3T0P6	Phosphoglycerate kinase 1 OS=Bos taurus GN=PGK1 PE=2 SV=3 - [PGK1_BOVIN]	82.5034	44.5091	8.26514
Q3SZ62	Phosphoglycerate mutase 1 OS=Bos taurus GN=PGAM1 PE=2 SV=3 - [PGAM1_BOVIN]	49.9085	28.8338	7.18115
F1N2F2	Phosphoglycerate mutase 2 OS=Bos taurus GN=PGAM2 PE=3 SV=2 - [F1N2F2_BOVIN]	28.7423	28.6808	8.89502
Q2T9S4	Phosphoglycolate phosphatase OS=Bos taurus GN=PGP PE=2 SV=1 - [PGP_BOVIN]	18.273	34.2985	5.33838
Q2KJJ8	Phospholipase D3 OS=Bos taurus GN=PLD3 PE=2 SV=1 - [PLD3_BOVIN]	3.03956	54.5845	6.65381
G3N1K0	Phospholipase DDHD1 OS=Bos taurus GN=DDHD1 PE=4 SV=1 - [G3N1K0_BOVIN]	8.37245	92.9449	5.77002
Q0VD18	Phospholysine phosphohistidine inorganic pyrophosphate phosphatase OS=Bos taurus GN=LHPP PE=1 SV=1 - [LHPP_BOVIN]	6.15097	29.1618	5.5415
Q3SZJ9	Phosphomannomutase 2 OS=Bos taurus GN=PMM2 PE=2 SV=1 - [PMM2_BOVIN]	2.31714	27.9791	6.37939
Q0VCY8	Phosphoprotein enriched in astrocytes 15 OS=Bos taurus GN=PEA15 PE=2 SV=1 - [Q0VCY8_BOVIN]	28.9244	15.0308	5.021
Q08DW2	Phosphoribosyl pyrophosphate synthase-associated protein 1 OS=Bos taurus GN=PRPSAP1 PE=2 SV=1 - [KPRA_BOVIN]	3.12223	39.3986	6.94678
Q2HJ26	Phosphoribosylaminoimidazole carboxylase, phosphoribosylaminoimidazole succinocarboxamide synthetase OS=Bos taurus GN=PAICS PE=2 SV=1 - [Q2HJ26_BOVIN]	4.49868	47.0923	7.50342
Q2KJ16	Phosphorylase b kinase gamma catalytic chain, liver/testis isoform OS=Bos taurus GN=PHKG2 PE=2 SV=1 - [PHKG2_BOVIN]	2.68353	46.5127	6.26514
F1MJ28	Phosphorylase OS=Bos taurus GN=PYGM PE=3 SV=2 - [F1MJ28_BOVIN]	3.07908	97.2178	7.10791
A6QR28	Phosphoserine aminotransferase OS=Bos taurus GN=PSAT1 PE=2 SV=1 - [A6QR28_BOVIN]	14.5966	40.5028	7.6499
F1MSW9	Phytanoyl-CoA dioxygenase domain-containing protein 1 OS=Bos taurus GN=PHYHD1 PE=4 SV=1 - [F1MSW9_BOVIN]	12.5036	32.5444	6.17627
F1N3M1	Pinin OS=Bos taurus GN=PNN PE=4 SV=1 - [F1N3M1_BOVIN]	7.00384	82.0221	6.91748
Q0VCK2	PKIB protein OS=Bos taurus GN=PKIB PE=4 SV=1 - [Q0VCK2_BOVIN]	0	8.54835	5.04639
A7Z055	PLAA protein OS=Bos taurus GN=PLAA PE=2 SV=1 - [A7Z055_BOVIN]	5.76427	87.0655	6.40479
A7E3Q8	Plastin-3 OS=Bos taurus GN=PLS3 PE=2 SV=1 - [PLST_BOVIN]	7.7741	70.7532	5.60498
A5D7P3	Platelet-activating factor acetylhydrolase IB subunit alpha OS=Bos taurus GN=PAFAH1B1 PE=2 SV=1 - [A5D7P3_BOVIN]	14.4755	46.6401	7.37158
P68401	Platelet-activating factor acetylhydrolase IB subunit beta OS=Bos taurus GN=PAFAH1B2 PE=1 SV=1 - [PA1B2_BOVIN]	3.54859	25.5531	5.92236
Q29460	Platelet-activating factor acetylhydrolase IB subunit gamma OS=Bos taurus GN=PAFAH1B3 PE=1 SV=1 - [PA1B3_BOVIN]	8.57871	25.8493	6.96143
Q7YRE6	POFUT1 protein OS=Bos taurus GN=pofut1 PE=2 SV=1 - [Q7YRE6_BOVIN]	6.91584	39.5502	8.6167
F1MU08	Poly [ADP-ribose] polymerase 1 OS=Bos taurus GN=PARP1 PE=4 SV=2 - [F1MU08_BOVIN]	3.11733	113.296	8.83643
F1MWJ3	Poly(ADP-ribose) glycohydrolase ARH3 OS=Bos taurus GN=ADPRHL2 PE=4 SV=2 - [F1MWJ3_BOVIN]	2.43595	39.1722	4.88135
Q3SYT9	Poly(RC) binding protein 2 OS=Bos taurus GN=PCBP2 PE=2 SV=1 - [Q3SYT9_BOVIN]	21.6724	36.7777	7.06396
Q5E9A3	Poly(rC)-binding protein 1 OS=Bos taurus GN=PCBP1 PE=2 SV=1 - [PCBP1_BOVIN]	19.5334	37.4739	7.09326
F1N238	Poly(U)-binding-splicing factor PUF60 OS=Bos taurus GN=PUF60 PE=4 SV=1 - [F1N238_BOVIN]	5.38297	57.0072	5.2749
P61286	Polyadenylate-binding protein 1 OS=Bos taurus GN=PABPC1 PE=2 SV=1 - [PABP1_BOVIN]	48.3979	70.6259	9.49561
Q1JQ91	Polymerase (RNA) II (DNA directed) polypeptide D OS=Bos taurus GN=POLR2D PE=2 SV=1 - [Q1JQ91_BOVIN]	2.29757	16.3171	4.79248
P0CG53	Polyubiquitin-B OS=Bos taurus GN=UBB PE=1 SV=1 - [UBB_BOVIN]	40.8896	34.2874	7.47412
Q2KIN5	Porphobilinogen deaminase OS=Bos taurus GN=HMBS PE=2 SV=1 - [HEM3_BOVIN]	2.61831	39.4908	6.91748
A8E658	PPIG protein OS=Bos taurus GN=PPIG PE=2 SV=1 - [A8E658_BOVIN]	0	88.5161	10.272
Q2KHX3	PRA1 family protein 2 OS=Bos taurus GN=PRAF2 PE=2 SV=1 - [PRAF2_BOVIN]	2.07134	19.1614	9.18799
Q5E9M1	PRA1 family protein 3 OS=Bos taurus GN=ARL6IP5 PE=2 SV=1 - [PRAF3_BOVIN]	12.6213	21.6514	9.49561
A6QLY7	Pre-B-cell leukemia transcription factor-interacting protein 1 OS=Bos taurus GN=PBXIP1 PE=2 SV=1 - [PBIP1_BOVIN]	0	80.209	5.08447
Q3SZE2	Prefoldin subunit 1 OS=Bos taurus GN=PFDN1 PE=2 SV=1 - [PFD1_BOVIN]	2.95866	14.2145	6.81494
A1A4P5	Prefoldin subunit 2 OS=Bos taurus GN=PFDN2 PE=2 SV=1 - [PFD2_BOVIN]	7.90988	16.6376	6.58057
F1MYY3	Prefoldin subunit 4 (Fragment) OS=Bos taurus GN=PFDN4 PE=4 SV=2 - [F1MYY3_BOVIN]	0	15.2935	4.41162
Q8HYI9	Prefoldin subunit 5 OS=Bos taurus GN=PFDN5 PE=2 SV=1 - [PFD5_BOVIN]	7.11719	17.3741	6.80029
Q17Q89	Prefoldin subunit 6 OS=Bos taurus GN=PFDN6 PE=2 SV=1 - [PFD6_BOVIN]	2.12935	14.5458	8.32373
Q08E38	Pre-mRNA-processing factor 19 OS=Bos taurus GN=PRPF19 PE=2 SV=1 - [PRP19_BOVIN]	8.96045	55.1604	6.60986
P26779	Proactivator polypeptide OS=Bos taurus GN=PSAP PE=1 SV=3 - [SAP_BOVIN]	37.4129	58.0126	5.19873
Q2KIG4	Probable allantoicase OS=Bos taurus GN=ALLC PE=2 SV=1 - [ALLC_BOVIN]	16.6508	46.0551	5.96045
Q0P5H7	Probable arginine--tRNA ligase, mitochondrial OS=Bos taurus GN=RARS2 PE=2 SV=1 - [SYRM_BOVIN]	2.75772	65.5898	7.60596
F1MYC6	Probable ATP-dependent RNA helicase DDX4 OS=Bos taurus GN=DDX4 PE=2 SV=2 - [F1MYC6_BOVIN]	11.2809	79.434	6.20166
Q2NKZ5	Probable cystatin-15 OS=Bos taurus PE=2 SV=1 - [CST15_BOVIN]	0	14.9454	7.12256
O77588	Procollagen-lysine,2-oxoglutarate 5-dioxygenase 1 OS=Bos taurus GN=PLOD1 PE=2 SV=2 - [PLOD1_BOVIN]	2.57371	83.4344	6.62451
P02584	Profilin-1 OS=Bos taurus GN=PFN1 PE=1 SV=2 - [PROF1_BOVIN]	24.8145	15.0475	8.27979
Q32PB1	Profilin-3 OS=Bos taurus GN=PFN3 PE=2 SV=1 - [PROF3_BOVIN]	12.311	14.6196	8.68994
Q2HJH9	Programmed cell death protein 5 OS=Bos taurus GN=PDCD5 PE=2 SV=3 - [PDCD5_BOVIN]	7.99518	14.2173	6.58057
Q3T165	Prohibitin OS=Bos taurus GN=PHB PE=2 SV=1 - [PHB_BOVIN]	58.7464	29.7859	5.75732
Q2HJ97	Prohibitin-2 OS=Bos taurus GN=PHB2 PE=2 SV=1 - [PHB2_BOVIN]	49.1808	33.3369	9.84717
Q9GKN8	Prolargin OS=Bos taurus GN=PRELP PE=2 SV=1 - [PRELP_BOVIN]	78.9682	43.6552	9.5249
F1MX63	Prolargin OS=Bos taurus GN=PRELP PE=4 SV=1 - [F1MX63_BOVIN]	81.074	43.7032	9.5249
Q3ZBW4	Proliferating cell nuclear antigen OS=Bos taurus GN=PCNA PE=2 SV=1 - [PCNA_BOVIN]	6.27885	28.7303	4.69092
Q3ZBH5	Proliferation-associated 2G4, 38kDa OS=Bos taurus GN=PA2G4 PE=2 SV=1 - [Q3ZBH5_BOVIN]	11.6102	43.7752	6.55127
Q3T0G5	Proline synthase co-transcribed bacterial homolog protein OS=Bos taurus GN=PROSC PE=2 SV=1 - [PROSC_BOVIN]	9.78131	29.9244	7.2251
F6QHN4	Prolyl endopeptidase (Fragment) OS=Bos taurus GN=PREP PE=4 SV=1 - [F6QHN4_BOVIN]	8.18455	79.7085	5.96045
A1A4Q2	Prolyl-tRNA synthetase associated domain-containing protein 1 OS=Bos taurus GN=PRORSD1 PE=2 SV=1 - [PRXD1_BOVIN]	3.57496	18.9597	6.52197
Q2TBR0	Propionyl-CoA carboxylase beta chain, mitochondrial OS=Bos taurus GN=PCCB PE=2 SV=1 - [PCCB_BOVIN]	27.798	58.2738	7.44482
Q29626	Prostacyclin synthase OS=Bos taurus GN=PTGIS PE=1 SV=1 - [PTGIS_BOVIN]	5.87304	56.5937	7.26904
F1N1J6	Prostaglandin E synthase 2 OS=Bos taurus GN=PTGES2 PE=4 SV=2 - [F1N1J6_BOVIN]	2.34527	41.7115	9.39307
Q3ZBF7	Prostaglandin E synthase 3 OS=Bos taurus GN=PTGES3 PE=1 SV=1 - [TEBP_BOVIN]	25.8785	18.6854	4.53857
F1N2W0	Prostaglandin reductase 1 OS=Bos taurus GN=PTGR1 PE=4 SV=1 - [F1N2W0_BOVIN]	15.9058	35.6637	7.81104
Q32L99	Prostaglandin reductase 2 OS=Bos taurus GN=PTGR2 PE=2 SV=1 - [PTGR2_BOVIN]	5.15915	38.3752	5.52881
Q58CY6	Prostamide/prostaglandin F synthase OS=Bos taurus GN=FAM213B PE=2 SV=1 - [PGFS_BOVIN]	2.55995	21.4832	6.32861
A4FUZ3	Proteasome (Prosome, macropain) 26S subunit, ATPase, 1 OS=Bos taurus GN=PSMC1 PE=2 SV=1 - [A4FUZ3_BOVIN]	10.7521	49.1537	6.21436
Q17QP9	Proteasome (Prosome, macropain) 26S subunit, non-ATPase, 14 OS=Bos taurus GN=PSMD14 PE=2 SV=1 - [Q17QP9_BOVIN]	0	34.5546	6.52197
Q2KJE7	Proteasome (Prosome, macropain) activator subunit 1 (PA28 alpha) OS=Bos taurus GN=PSME1 PE=2 SV=1 - [Q2KJE7_BOVIN]	27.7168	28.6751	6.03662
Q5E9G3	Proteasome activator complex subunit 2 OS=Bos taurus GN=PSME2 PE=1 SV=3 - [PSME2_BOVIN]	7.51586	27.3623	5.42725
Q3SX30	Proteasome inhibitor PI31 subunit OS=Bos taurus GN=PSMF1 PE=2 SV=2 - [PSMF1_BOVIN]	2.55405	29.6859	5.71924
G5E5C3	Proteasome subunit alpha type OS=Bos taurus GN=PSMA6 PE=2 SV=1 - [G5E5C3_BOVIN]	29.5124	27.2668	7.1958
E1BD83	Proteasome subunit alpha type OS=Bos taurus GN=PSMA8 PE=3 SV=2 - [E1BD83_BOVIN]	8.66753	29.1844	9.11475
Q3T0X5	Proteasome subunit alpha type-1 OS=Bos taurus GN=PSMA1 PE=1 SV=1 - [PSA1_BOVIN]	32.1491	29.5669	6.60986
Q3T0Y5	Proteasome subunit alpha type-2 OS=Bos taurus GN=PSMA2 PE=1 SV=3 - [PSA2_BOVIN]	14.0745	25.8823	7.43018
Q58DU5	Proteasome subunit alpha type-3 OS=Bos taurus GN=PSMA3 PE=1 SV=3 - [PSA3_BOVIN]	30.4942	28.3871	5.32568
Q3ZCK9	Proteasome subunit alpha type-4 OS=Bos taurus GN=PSMA4 PE=1 SV=1 - [PSA4_BOVIN]	18.5461	29.4652	7.72314
Q5E987	Proteasome subunit alpha type-5 OS=Bos taurus GN=PSMA5 PE=1 SV=1 - [PSA5_BOVIN]	11.9805	26.3942	4.79248
Q3ZBG0	Proteasome subunit alpha type-7 OS=Bos taurus GN=PSMA7 PE=1 SV=1 - [PSA7_BOVIN]	21.0168	27.8516	8.45557
G5E589	Proteasome subunit beta type OS=Bos taurus GN=PSMB1 PE=3 SV=1 - [G5E589_BOVIN]	7.52985	26.3013	7.81104
F1MBI1	Proteasome subunit beta type OS=Bos taurus GN=PSMB7 PE=3 SV=2 - [F1MBI1_BOVIN]	5.57578	29.9772	7.6792
Q3T0T1	Proteasome subunit beta type-10 OS=Bos taurus GN=PSMB10 PE=1 SV=1 - [PSB10_BOVIN]	5.34467	29.0808	6.39209
Q5E9K0	Proteasome subunit beta type-2 OS=Bos taurus GN=PSMB2 PE=1 SV=1 - [PSB2_BOVIN]	4.56175	22.8817	7.03467
P33672	Proteasome subunit beta type-3 OS=Bos taurus GN=PSMB3 PE=1 SV=3 - [PSB3_BOVIN]	10.3871	22.9775	6.55127
Q3T108	Proteasome subunit beta type-4 OS=Bos taurus GN=PSMB4 PE=1 SV=1 - [PSB4_BOVIN]	5.06849	29.0125	5.66846
Q32KL2	Proteasome subunit beta type-5 OS=Bos taurus GN=PSMB5 PE=1 SV=1 - [PSB5_BOVIN]	8.81669	28.5913	7.44482
Q3MHN0	Proteasome subunit beta type-6 OS=Bos taurus GN=PSMB6 PE=1 SV=1 - [PSB6_BOVIN]	2.52175	25.5257	5.021
Q3T112	Proteasome subunit beta type-8 OS=Bos taurus GN=PSMB8 PE=1 SV=2 - [PSB8_BOVIN]	2.62404	30.2486	7.45947
Q3SZC2	Proteasome subunit beta type-9 OS=Bos taurus GN=PSMB9 PE=1 SV=1 - [PSB9_BOVIN]	1.82054	23.3896	5.23682
Q2YDE7	Protein archease OS=Bos taurus GN=ZBTB8OS PE=2 SV=2 - [ARCH_BOVIN]	0	19.4195	4.56396
A7YW45	Protein arginine N-methyltransferase 5 OS=Bos taurus GN=PRMT5 PE=2 SV=1 - [ANM5_BOVIN]	0	72.5825	6.29053
Q3SWX1	Protein canopy homolog 4 OS=Bos taurus GN=CNPY4 PE=2 SV=1 - [CNPY4_BOVIN]	12.3302	27.3515	4.75439
A5D7H5	Protein CASC3 OS=Bos taurus GN=CASC3 PE=2 SV=1 - [CASC3_BOVIN]	2.4073	76.1004	6.40479
A2VE10	Protein CASC4 OS=Bos taurus GN=CASC4 PE=2 SV=1 - [CASC4_BOVIN]	2.41603	43.1731	6.81494
F1MTI7	Protein CutA OS=Bos taurus GN=CUTA PE=2 SV=1 - [F1MTI7_BOVIN]	3.21628	16.4356	5.47803
F1MEN8	Protein disulfide-isomerase A4 OS=Bos taurus GN=PDIA4 PE=2 SV=1 - [F1MEN8_BOVIN]	30.2963	72.4527	5.09717
Q2KIL5	Protein disulfide-isomerase A5 OS=Bos taurus GN=PDIA5 PE=2 SV=1 - [PDIA5_BOVIN]	30.8179	59.6352	7.78174
Q5E946	Protein DJ-1 OS=Bos taurus GN=PARK7 PE=2 SV=1 - [PARK7_BOVIN]	35.3271	20.0226	7.32764
E1BFB9	Protein FAM114A2 OS=Bos taurus GN=FAM114A1 PE=4 SV=1 - [E1BFB9_BOVIN]	4.72057	60.9661	4.61475
Q2HJI3	Protein FAM136A OS=Bos taurus GN=FAM136A PE=2 SV=1 - [F136A_BOVIN]	5.62059	15.6726	7.59131
A6QLZ5	Protein FAM177A1 OS=Bos taurus GN=FAM177A1 PE=2 SV=1 - [F177A_BOVIN]	1.63387	23.8474	4.50049
Q2KJI3	Protein FAM49B OS=Bos taurus GN=FAM49B PE=2 SV=1 - [FA49B_BOVIN]	5.75619	36.7246	6.06201
F1N081	Protein farnesyltransferase/geranylgeranyltransferase type-1 subunit alpha OS=Bos taurus GN=FNTA PE=2 SV=1 - [F1N081_BOVIN]	3.08457	43.8359	4.99561
A4FV37	Protein kinase C delta-binding protein OS=Bos taurus GN=PRKCDBP PE=2 SV=1 - [PRDBP_BOVIN]	41.2218	27.4705	6.56592
Q32LM6	Protein lin-7 homolog A OS=Bos taurus GN=LIN7A PE=2 SV=1 - [LIN7A_BOVIN]	10.8269	25.9806	8.71924
Q0VCF9	Protein LSM12 homolog OS=Bos taurus GN=LSM12 PE=2 SV=2 - [LSM12_BOVIN]	2.21134	21.6871	7.73779
Q3ZBV3	Protein mago nashi homolog OS=Bos taurus GN=MAGOH PE=2 SV=1 - [MGN_BOVIN]	6.45752	17.1528	6.11279
A5D9D4	Protein misato homolog 1 OS=Bos taurus GN=MSTO1 PE=2 SV=2 - [MSTO1_BOVIN]	3.19056	62.2366	6.07471
F1MS38	Protein NDRG1 OS=Bos taurus GN=NDRG1 PE=4 SV=1 - [F1MS38_BOVIN]	9.07879	41.6302	5.49072
F1MTZ1	Protein NDRG2 OS=Bos taurus GN=NDRG2 PE=4 SV=2 - [F1MTZ1_BOVIN]	5.06989	39.1444	5.92236
A7MB28	Protein NDRG3 OS=Bos taurus GN=NDRG3 PE=2 SV=1 - [NDRG3_BOVIN]	6.91296	41.2255	5.31299
F1MX65	Protein OS-9 OS=Bos taurus GN=OS9 PE=2 SV=1 - [F1MX65_BOVIN]	2.73719	75.76	4.90674
Q58DV0	Protein pelota homolog OS=Bos taurus GN=PELO PE=2 SV=2 - [PELO_BOVIN]	2.1672	43.394	6.21436
P07516	Protein phosphatase 1 regulatory subunit 1B OS=Bos taurus GN=PPP1R1B PE=1 SV=1 - [PPR1B_BOVIN]	5.68482	22.6008	4.65283
F1N1E1	Protein phosphatase 1 regulatory subunit 32 OS=Bos taurus GN=PPP1R32 PE=4 SV=1 - [F1N1E1_BOVIN]	5.17073	47.6556	8.35303
Q3T0W4	Protein phosphatase 1 regulatory subunit 7 OS=Bos taurus GN=PPP1R7 PE=1 SV=1 - [PP1R7_BOVIN]	12.1526	41.3624	4.95752
O62830	Protein phosphatase 1B OS=Bos taurus GN=PPM1B PE=2 SV=2 - [PPM1B_BOVIN]	6.85235	53.3967	5.08447
P79126	Protein phosphatase 1G OS=Bos taurus GN=PPM1G PE=2 SV=2 - [PPM1G_BOVIN]	4.79882	58.5703	4.36084
F1MTZ0	Protein phosphatase inhibitor 2 OS=Bos taurus GN=PPP1R2 PE=4 SV=1 - [F1MTZ0_BOVIN]	14.6639	22.981	4.729
Q58DN4	Protein phosphatase methylesterase 1 OS=Bos taurus GN=PPME1 PE=2 SV=3 - [PPME1_BOVIN]	13.5853	41.6829	5.97314
P60902	Protein S100-A10 OS=Bos taurus GN=S100A10 PE=1 SV=2 - [S10AA_BOVIN]	10.0939	11.1955	7.37158
P35466	Protein S100-A4 OS=Bos taurus GN=S100A4 PE=1 SV=2 - [S10A4_BOVIN]	5.58593	11.7988	6.11279
P02638	Protein S100-B OS=Bos taurus GN=S100B PE=1 SV=2 - [S100B_BOVIN]	9.21862	10.6611	4.58936
A1A4J8	Protein SCO1 homolog, mitochondrial OS=Bos taurus GN=SCO1 PE=2 SV=1 - [SCO1_BOVIN]	3.90663	33.6363	8.04541
Q3ZCC9	Protein SEC13 homolog OS=Bos taurus GN=SEC13 PE=2 SV=1 - [SEC13_BOVIN]	2.41531	35.4491	5.47803
F1MVW5	Protein transport protein Sec23A OS=Bos taurus GN=SEC23A PE=2 SV=2 - [F1MVW5_BOVIN]	9.16986	86.4893	7.04932
Q3SZN2	Protein transport protein Sec23B OS=Bos taurus GN=SEC23B PE=2 SV=1 - [SC23B_BOVIN]	0	86.4066	7.09326
Q3SYR2	Protein unc-119 homolog A OS=Bos taurus GN=UNC119 PE=1 SV=1 - [U119A_BOVIN]	5.11257	26.9704	6.0874
P51176	Protein-glutamine gamma-glutamyltransferase 2 OS=Bos taurus GN=TGM2 PE=1 SV=1 - [TGM2_BOVIN]	51.3601	77.0634	5.26221
P15246	Protein-L-isoaspartate(D-aspartate) O-methyltransferase OS=Bos taurus GN=PCMT1 PE=1 SV=2 - [PIMT_BOVIN]	8.30496	24.5496	7.57666
P01252	Prothymosin alpha OS=Bos taurus GN=PTMA PE=1 SV=2 - [PTMA_BOVIN]	18.3122	12.0649	3.78955
A7Z025	PRPF8 protein OS=Bos taurus GN=PRPF8 PE=2 SV=1 - [A7Z025_BOVIN]	2.37714	273.427	8.83643
A7MBA2	PSMD1 protein OS=Bos taurus GN=PSMD1 PE=2 SV=1 - [A7MBA2_BOVIN]	23.8108	105.819	5.38916
A8YXY5	PTBP1 protein OS=Bos taurus GN=PTBP1 PE=2 SV=1 - [A8YXY5_BOVIN]	17.6026	46.9985	9.40771
Q3ZBD3	Pterin-4-alpha-carbinolamine dehydratase OS=Bos taurus GN=PCBD1 PE=3 SV=2 - [PHS_BOVIN]	2.98837	11.978	6.80029
P55859	Purine nucleoside phosphorylase OS=Bos taurus GN=PNP PE=1 SV=3 - [PNPH_BOVIN]	33.9278	32.0159	6.34131
Q2KHU4	Putative ATP-dependent Clp protease proteolytic subunit, mitochondrial OS=Bos taurus GN=CLPP PE=2 SV=1 - [CLPP_BOVIN]	5.63747	29.6854	8.1626
A7MBC0	Putative N-acetylglucosamine-6-phosphate deacetylase OS=Bos taurus GN=AMDHD2 PE=2 SV=1 - [NAGA_BOVIN]	3.10598	43.4685	6.39209
Q3SZ85	Putative peptidyl-tRNA hydrolase PTRHD1 OS=Bos taurus GN=PTRHD1 PE=2 SV=2 - [PTRD1_BOVIN]	0	15.9624	9.29053
F1MIH9	Putative phospholipase B-like 2 OS=Bos taurus GN=PLBD2 PE=4 SV=2 - [F1MIH9_BOVIN]	17.5985	65.6811	8.08936
Q32LA3	Putative uncharacterized protein MGC134473 OS=Bos taurus GN=MGC134473 PE=2 SV=1 - [Q32LA3_BOVIN]	3.34638	22.3208	4.85596
F1MN72	Pyridine nucleotide-disulfide oxidoreductase domain-containing protein 2 OS=Bos taurus GN=PYROXD2 PE=4 SV=1 - [F1MN72_BOVIN]	2.18846	62.9616	8.29443
Q0II59	Pyridoxal kinase OS=Bos taurus GN=PDXK PE=2 SV=1 - [PDXK_BOVIN]	6.48763	34.7946	5.93506
F1MW60	Pyridoxal phosphate phosphatase OS=Bos taurus GN=PDXP PE=4 SV=1 - [F1MW60_BOVIN]	5.40537	31.7302	5.84619
A7MBC2	Pyridoxal-dependent decarboxylase domain-containing protein 1 OS=Bos taurus GN=PDXDC1 PE=2 SV=1 - [PDXD1_BOVIN]	5.5157	86.5603	5.38916
Q5E9K3	Pyridoxine-5'-phosphate oxidase OS=Bos taurus GN=PNPO PE=2 SV=1 - [PNPO_BOVIN]	2.70412	30.3462	8.01611
Q2KIV7	Pyrophosphatase (Inorganic) 2 OS=Bos taurus GN=PPA2 PE=2 SV=1 - [Q2KIV7_BOVIN]	43.5292	36.9396	6.84424
Q17QJ7	Pyrroline-5-carboxylate reductase 2 OS=Bos taurus GN=PYCR2 PE=2 SV=1 - [P5CR2_BOVIN]	2.69059	33.6087	8.03076
Q58D08	Pyrroline-5-carboxylate reductase 3 OS=Bos taurus GN=PYCRL PE=2 SV=1 - [P5CR3_BOVIN]	4.91506	32.0144	7.23975
Q29RK2	Pyruvate carboxylase, mitochondrial OS=Bos taurus GN=PC PE=2 SV=2 - [PYC_BOVIN]	25.6856	129.616	6.84424
A7MB35	Pyruvate dehydrogenase E1 component subunit alpha, somatic form, mitochondrial OS=Bos taurus GN=PDHA1 PE=2 SV=1 - [ODPA_BOVIN]	17.9767	43.3597	8.03076
P11966	Pyruvate dehydrogenase E1 component subunit beta, mitochondrial OS=Bos taurus GN=PDHB PE=1 SV=2 - [ODPB_BOVIN]	12.5627	39.1012	6.65381
F1N4M3	Pyruvate dehydrogenase phosphatase regulatory subunit, mitochondrial OS=Bos taurus GN=PDPR PE=3 SV=2 - [F1N4M3_BOVIN]	20.3303	98.7778	6.53662
P22439	Pyruvate dehydrogenase protein X component OS=Bos taurus GN=PDHX PE=1 SV=3 - [ODPX_BOVIN]	8.57832	53.8525	8.44092
A5D984	Pyruvate kinase OS=Bos taurus GN=PKM2 PE=2 SV=1 - [A5D984_BOVIN]	71.0783	57.912	7.85498
Q59A28	Quinone oxidoreductase-like protein 1 OS=Bos taurus GN=CRYZL1 PE=2 SV=1 - [QORL1_BOVIN]	2.04142	38.7871	5.66846
P21856	Rab GDP dissociation inhibitor alpha OS=Bos taurus GN=GDI1 PE=1 SV=1 - [GDIA_BOVIN]	25.9027	50.5331	5.13525
P50397	Rab GDP dissociation inhibitor beta OS=Bos taurus GN=GDI2 PE=2 SV=3 - [GDIB_BOVIN]	32.8482	50.4557	6.25244
A4FUG8	Rab GTPase-binding effector protein 2 OS=Bos taurus GN=RABEP2 PE=2 SV=1 - [RABE2_BOVIN]	2.0995	65.5624	4.86865
A6QLS9	RAB10 protein OS=Bos taurus GN=RAB10 PE=2 SV=1 - [A6QLS9_BOVIN]	15.0107	22.5266	8.38232
Q3ZBG1	RAB14 protein OS=Bos taurus GN=RAB14 PE=2 SV=2 - [Q3ZBG1_BOVIN]	15.3156	23.8819	6.21436
A1L528	RAB1A, member RAS oncogene family OS=Bos taurus GN=RAB1A PE=2 SV=1 - [A1L528_BOVIN]	26.0973	22.6634	6.21436
Q148J4	RAB2A, member RAS oncogene family OS=Bos taurus GN=RAB2A PE=2 SV=1 - [Q148J4_BOVIN]	14.8816	20.8374	7.50342
Q0VCB4	RAB9B, member RAS oncogene family OS=Bos taurus GN=RAB9B PE=2 SV=1 - [Q0VCB4_BOVIN]	1.7904	22.691	4.86865
Q08DA0	Rab-like protein 6 OS=Bos taurus GN=RABL6 PE=2 SV=1 - [RABL6_BOVIN]	3.29139	77.0496	5.26221
F1MJJ8	Radixin (Fragment) OS=Bos taurus GN=RDX PE=2 SV=1 - [F1MJJ8_BOVIN]	8.12494	68.5413	6.16357
Q17QQ1	Ragulator complex protein LAMTOR3 OS=Bos taurus GN=LAMTOR3 PE=2 SV=1 - [LTOR3_BOVIN]	3.2613	13.6413	7.34229
Q3SZ68	Ragulator complex protein LAMTOR5 OS=Bos taurus GN=LAMTOR5 PE=3 SV=1 - [LTOR5_BOVIN]	5.84958	9.60772	4.86865
A5D977	RALB protein OS=Bos taurus GN=RALB PE=2 SV=1 - [A5D977_BOVIN]	10.2644	23.424	6.62451
Q24K04	RAN binding protein 3 OS=Bos taurus GN=RANBP3 PE=2 SV=1 - [Q24K04_BOVIN]	6.86071	55.397	4.85596
Q3T0M7	Ran-specific GTPase-activating protein OS=Bos taurus GN=RANBP1 PE=2 SV=1 - [RANG_BOVIN]	21.8289	23.6977	5.021
F6RPT3	Rap1 GTPase-GDP dissociation stimulator 1 (Fragment) OS=Bos taurus GN=RAP1GDS1 PE=2 SV=1 - [F6RPT3_BOVIN]	12.2472	60.8509	5.32568
Q32LC7	Ras GTPase-activating protein-binding protein 1 OS=Bos taurus GN=G3BP PE=2 SV=1 - [G3BP1_BOVIN]	6.39057	52.0901	5.51611
Q5E9C0	Ras suppressor protein 1 OS=Bos taurus GN=RSU1 PE=2 SV=1 - [RSU1_BOVIN]	6.72383	31.5177	8.63135
F1MNG3	Ras-related C3 botulinum toxin substrate 1 (Fragment) OS=Bos taurus GN=RAC1 PE=2 SV=1 - [F1MNG3_BOVIN]	2.01355	20.2356	8.5874
F2Z4D5	Ras-related protein Rab-11A OS=Bos taurus GN=RAB11A PE=3 SV=1 - [F2Z4D5_BOVIN]	23.1971	24.3784	6.56592
Q0IIG8	Ras-related protein Rab-18 OS=Bos taurus GN=RAB18 PE=2 SV=1 - [RAB18_BOVIN]	7.34101	22.9767	5.23682
Q2HJH2	Ras-related protein Rab-1B OS=Bos taurus GN=RAB1B PE=2 SV=1 - [RAB1B_BOVIN]	26.1479	22.1882	5.73193
F1MPP1	Ras-related protein Rab-21 (Fragment) OS=Bos taurus GN=RAB21 PE=3 SV=2 - [F1MPP1_BOVIN]	2.32977	23.5059	7.63525
Q2TBH7	Ras-related protein Rab-4A OS=Bos taurus GN=RAB4A PE=2 SV=3 - [RAB4A_BOVIN]	5.18562	24.3772	6.07471
Q0IIG7	Ras-related protein Rab-5A OS=Bos taurus GN=RAB5A PE=2 SV=1 - [RAB5A_BOVIN]	5.70563	23.6738	8.14795
Q58DS9	Ras-related protein Rab-5C OS=Bos taurus GN=RAB5C PE=2 SV=1 - [RAB5C_BOVIN]	5.70563	23.4518	8.41162
F1MJQ1	Ras-related protein Rab-7a OS=Bos taurus GN=RAB7A PE=3 SV=1 - [F1MJQ1_BOVIN]	17.7767	23.5009	6.69775
P61223	Ras-related protein Rap-1b OS=Bos taurus GN=RAP1B PE=2 SV=1 - [RAP1B_BOVIN]	12.4252	20.8116	5.78271
A4FUZ2	RAVER1 protein OS=Bos taurus GN=RAVER1 PE=2 SV=1 - [A4FUZ2_BOVIN]	4.84489	75.3543	8.63135
Q3MHF0	RBM45 protein OS=Bos taurus GN=RBM45 PE=2 SV=2 - [Q3MHF0_BOVIN]	3.6014	53.4158	7.15186
F1MDM4	Receptor expression-enhancing protein 5 OS=Bos taurus GN=REEP5 PE=4 SV=1 - [F1MDM4_BOVIN]	6.9384	21.415	8.11865
Q3ZBK2	Redox-regulatory protein FAM213A OS=Bos taurus GN=FAM213A PE=2 SV=1 - [F213A_BOVIN]	1.96201	24.3397	8.63135
Q2TBH2	Related RAS viral (R-ras) oncogene homolog OS=Bos taurus GN=RRAS PE=2 SV=1 - [Q2TBH2_BOVIN]	18.0834	23.596	6.93213
Q29RS9	Replication factor C (Activator 1) 4, 37kDa OS=Bos taurus GN=RFC4 PE=2 SV=1 - [Q29RS9_BOVIN]	2.47294	37.0745	8.07471
Q0VCV0	Replication protein A1, 70kDa OS=Bos taurus GN=RPA1 PE=2 SV=1 - [Q0VCV0_BOVIN]	2.1342	68.1712	7.72314
Q2KI86	Replication protein A2, 32kDa OS=Bos taurus GN=RPA2 PE=2 SV=1 - [Q2KI86_BOVIN]	0	29.1455	5.78271
Q0VCQ9	Reticulocalbin 2, EF-hand calcium binding domain OS=Bos taurus GN=RCN2 PE=2 SV=1 - [Q0VCQ9_BOVIN]	42.4264	36.8865	4.39893
Q7YRW9	Reticulon OS=Bos taurus GN=RTN4 PE=2 SV=2 - [Q7YRW9_BOVIN]	12.9106	22.3813	9.30518
P48644	Retinal dehydrogenase 1 OS=Bos taurus GN=ALDH1A1 PE=2 SV=3 - [AL1A1_BOVIN]	54.1364	54.7706	6.65381
Q0P5D6	Retinoic acid receptor responder (Tazarotene induced) 1 OS=Bos taurus GN=RARRES1 PE=2 SV=1 - [Q0P5D6_BOVIN]	3.46287	32.7508	8.38232
P02694	Retinol-binding protein 1 OS=Bos taurus GN=RBP1 PE=1 SV=4 - [RET1_BOVIN]	7.3807	15.8129	5.021
Q3SZP4	RFK protein (Fragment) OS=Bos taurus GN=RFK PE=2 SV=1 - [Q3SZP4_BOVIN]	3.16852	25.3606	7.21045
P19803	Rho GDP-dissociation inhibitor 1 OS=Bos taurus GN=ARHGDIA PE=1 SV=3 - [GDIR1_BOVIN]	10.7982	23.4068	5.19873
Q9TU03	Rho GDP-dissociation inhibitor 2 OS=Bos taurus GN=ARHGDIB PE=2 SV=3 - [GDIR2_BOVIN]	5.41992	22.7795	5.19873
Q08DP6	Rho GTPase-activating protein 10 OS=Bos taurus GN=ARHGAP10 PE=2 SV=1 - [RHG10_BOVIN]	3.06319	89.3488	7.43018
P08904	Ribonuclease K6 OS=Bos taurus GN=RNASE6 PE=1 SV=3 - [RNAS6_BOVIN]	0	17.6488	8.55811
Q3T114	Ribonuclease UK114 OS=Bos taurus GN=HRSP12 PE=2 SV=3 - [UK114_BOVIN]	2.29026	14.2635	6.65381
E1BKD0	Ribosomal protein OS=Bos taurus PE=3 SV=2 - [E1BKD0_BOVIN]	2.3555	24.7055	9.979
Q3T076	Ribosomal protein S14 OS=Bos taurus GN=RPS14 PE=2 SV=1 - [Q3T076_BOVIN]	3.06546	16.7657	10.0083
Q0VC24	Ribosome biogenesis protein WDR12 OS=Bos taurus GN=WDR12 PE=2 SV=1 - [WDR12_BOVIN]	2.39694	47.6787	5.79541
Q3SWZ6	Ribosome maturation protein SBDS OS=Bos taurus GN=SBDS PE=2 SV=1 - [SBDS_BOVIN]	4.54107	28.7003	8.74854
Q2HJ88	RNA 3'-terminal phosphate cyclase OS=Bos taurus GN=RTCA PE=2 SV=1 - [RTCA_BOVIN]	2.2481	39.2263	7.98682
Q29RT0	RNA-binding motif protein, X chromosome OS=Bos taurus GN=RBMX PE=2 SV=1 - [RBMX_BOVIN]	0	42.3438	10.2866
F1MI47	RNA-binding protein 14 OS=Bos taurus GN=RBM14 PE=4 SV=1 - [F1MI47_BOVIN]	12.0295	69.5319	9.67139
E1BC15	RNA-binding protein 44 OS=Bos taurus GN=RBM44 PE=3 SV=1 - [RBM44_BOVIN]	0	117.887	5.79541
Q28009	RNA-binding protein FUS OS=Bos taurus GN=FUS PE=2 SV=2 - [FUS_BOVIN]	9.04725	52.2794	9.36377
A6QR16	RNA-binding protein with serine-rich domain 1 OS=Bos taurus GN=RNPS1 PE=2 SV=1 - [RNPS1_BOVIN]	2.22	34.1757	11.8394
A4IFC2	RNF185 protein OS=Bos taurus GN=RNF185 PE=2 SV=1 - [A4IFC2_BOVIN]	0	20.4149	6.52197
A6QLQ0	RNF2 protein OS=Bos taurus GN=RNF2 PE=2 SV=1 - [A6QLQ0_BOVIN]	0	37.6297	6.84424
C3V9V7	RNP24 OS=Bos taurus GN=TMED2 PE=3 SV=1 - [C3V9V7_BOVIN]	27.9225	22.7183	5.17334
F1N058	Ropporin-1 OS=Bos taurus GN=ROPN1 PE=4 SV=1 - [F1N058_BOVIN]	19.6517	23.9624	5.42725
F1N7K1	Ropporin-1-like protein OS=Bos taurus GN=ROPN1L PE=4 SV=1 - [F1N7K1_BOVIN]	10.273	24.4065	6.53662
A3KN04	RPN1 protein OS=Bos taurus GN=RPN1 PE=2 SV=1 - [A3KN04_BOVIN]	93.6234	68.3097	6.37939
A6QLW3	RPRD1B protein OS=Bos taurus GN=RPRD1B PE=2 SV=1 - [A6QLW3_BOVIN]	3.70159	36.8772	5.97314
A5PKL2	RRAS2 protein OS=Bos taurus GN=RRAS2 PE=2 SV=1 - [A5PKL2_BOVIN]	12.9622	23.3847	6.01123
A7MBG8	RUVBL1 protein OS=Bos taurus GN=RUVBL1 PE=2 SV=1 - [A7MBG8_BOVIN]	37.9644	50.1223	6.41748
F1MSD2	RuvB-like 2 OS=Bos taurus GN=RUVBL2 PE=4 SV=1 - [F1MSD2_BOVIN]	50.9932	51.1105	5.64307
A7E3T7	S-adenosylmethionine synthase OS=Bos taurus GN=MAT2A PE=2 SV=1 - [A7E3T7_BOVIN]	2.69801	43.6633	6.48096
F1MGE7	Sarcoplasmic/endoplasmic reticulum calcium ATPase 1 OS=Bos taurus GN=ATP2A1 PE=3 SV=2 - [F1MGE7_BOVIN]	2.07708	109.187	5.2749
A6QR35	SCAMP2 protein OS=Bos taurus GN=SCAMP2 PE=2 SV=1 - [A6QR35_BOVIN]	3.13063	36.6794	6.18896
A6QQP4	SCARB2 protein OS=Bos taurus GN=SCARB2 PE=2 SV=1 - [A6QQP4_BOVIN]	23.1826	53.9505	5.23682
Q17QZ6	SDPR protein (Fragment) OS=Bos taurus GN=SDPR PE=2 SV=1 - [Q17QZ6_BOVIN]	11.1784	51.3186	5.37646
A5PKH5	SDSL protein OS=Bos taurus GN=SDSL PE=2 SV=1 - [A5PKH5_BOVIN]	3.35177	34.405	6.52197
P83939	Secernin-1 OS=Bos taurus GN=SCRN1 PE=1 SV=2 - [SCRN1_BOVIN]	2.55655	46.1725	4.75439
Q3T0D2	Secretory carrier membrane protein 1 OS=Bos taurus GN=SCAMP1 PE=2 SV=1 - [Q3T0D2_BOVIN]	3.3597	39.9608	7.94287
E1BHS9	Secretory carrier-associated membrane protein 3 OS=Bos taurus GN=SCAMP3 PE=4 SV=2 - [E1BHS9_BOVIN]	2.20604	38.2873	7.28369
Q2KJ32	Selenium-binding protein 1 OS=Bos taurus GN=SELENBP1 PE=1 SV=1 - [SBP1_BOVIN]	35.1345	52.5216	6.48096
Q17QK8	Sepiapterin reductase OS=Bos taurus GN=SPR PE=2 SV=1 - [SPRE_BOVIN]	18.475	28.921	5.52881
Q3T008	Septin 4 OS=Bos taurus GN=SEPT4 PE=2 SV=1 - [Q3T008_BOVIN]	2.1135	43.7753	6.75635
F1MDV8	Septin-10 (Fragment) OS=Bos taurus GN=SEPT10 PE=3 SV=2 - [F1MDV8_BOVIN]	17.6142	52.7156	7.02002
A2VE99	Septin-11 OS=Bos taurus GN=SEPT11 PE=2 SV=1 - [SEP11_BOVIN]	15.4086	48.961	6.81494
A6QQL3	Septin-14 OS=Bos taurus GN=SEPT14 PE=2 SV=1 - [SEP14_BOVIN]	0	50.1141	6.66846
Q2NKY7	Septin-2 OS=Bos taurus GN=SEPT2 PE=2 SV=1 - [SEPT2_BOVIN]	12.6544	41.5453	6.59521
F1MBT8	Septin-7 OS=Bos taurus GN=SEPT7 PE=2 SV=1 - [F1MBT8_BOVIN]	21.7936	48.8712	8.63135
Q0VCP4	Septin-8 OS=Bos taurus GN=SEPT8 PE=2 SV=3 - [SEPT8_BOVIN]	13.2058	51.218	6.11279
P83095	Serine beta-lactamase-like protein LACTB, mitochondrial OS=Bos taurus GN=LACTB PE=1 SV=2 - [LACTB_BOVIN]	27.4712	61.6436	8.6167
Q3SZ20	Serine hydroxymethyltransferase, mitochondrial OS=Bos taurus GN=SHMT2 PE=2 SV=1 - [GLYM_BOVIN]	10.2971	55.5704	7.7085
A0JNK3	Serine protease HTRA2, mitochondrial OS=Bos taurus GN=HTRA2 PE=2 SV=1 - [HTRA2_BOVIN]	9.16194	49.1332	9.96436
A0JNI4	Serine racemase OS=Bos taurus GN=SRR PE=2 SV=1 - [SRR_BOVIN]	17.6811	36.1579	6.03662
Q32LA8	Serine threonine kinase 39 (STE20/SPS1 homolog, yeast) OS=Bos taurus GN=STK39 PE=2 SV=1 - [Q32LA8_BOVIN]	5.91874	24.8768	6.66846
Q0VCY7	Serine/arginine-rich splicing factor 1 OS=Bos taurus GN=SRSF1 PE=2 SV=1 - [SRSF1_BOVIN]	10.9972	27.7278	10.3599
Q3MHR5	Serine/arginine-rich splicing factor 2 OS=Bos taurus GN=SRSF2 PE=2 SV=3 - [SRSF2_BOVIN]	13.767	25.4612	11.854
Q3T106	Serine/arginine-rich splicing factor 7 OS=Bos taurus GN=SRSF7 PE=2 SV=1 - [SRSF7_BOVIN]	0	26.9249	11.8687
F1MXY9	Serine/arginine-rich-splicing factor 6 OS=Bos taurus GN=SRSF6 PE=4 SV=2 - [F1MXY9_BOVIN]	5.36861	39.6955	11.4731
Q0VD22	Serine/threonine-protein kinase 33 OS=Bos taurus GN=STK33 PE=2 SV=1 - [STK33_BOVIN]	0	54.5922	7.57666
F1N6B7	Serine/threonine-protein phosphatase (Fragment) OS=Bos taurus GN=PPP3CB PE=3 SV=2 - [F1N6B7_BOVIN]	2.1159	42.5529	5.10986
Q2KJ44	Serine/threonine-protein phosphatase 2A activator OS=Bos taurus GN=PPP2R4 PE=2 SV=1 - [PTPA_BOVIN]	35.2664	36.8587	6.354
P67774	Serine/threonine-protein phosphatase 2A catalytic subunit alpha isoform OS=Bos taurus GN=PPP2CA PE=1 SV=1 - [PP2AA_BOVIN]	12.3785	35.5714	5.5415
F1N719	Serine/threonine-protein phosphatase OS=Bos taurus GN=PPP5C PE=2 SV=1 - [F1N719_BOVIN]	2.45257	56.8453	6.37939
Q2KIC7	Serine/threonine-protein phosphatase OS=Bos taurus GN=PPP6C PE=2 SV=2 - [Q2KIC7_BOVIN]	5.32626	35.1215	5.69385
P61287	Serine/threonine-protein phosphatase PP1-gamma catalytic subunit OS=Bos taurus GN=PPP1CC PE=2 SV=1 - [PP1G_BOVIN]	21.6726	36.9597	6.53662
Q5E959	Serine-threonine kinase receptor-associated protein OS=Bos taurus GN=STRAP PE=2 SV=1 - [STRAP_BOVIN]	7.10835	38.461	5.12256
Q9GMB8	Serine--tRNA ligase, cytoplasmic OS=Bos taurus GN=SARS PE=2 SV=3 - [SYSC_BOVIN]	5.64502	58.5679	6.18896
G8JKV4	Serine--tRNA ligase, mitochondrial OS=Bos taurus GN=SARS2 PE=2 SV=1 - [G8JKV4_BOVIN]	5.65404	51.6905	6.75635
G3X6N3	Serotransferrin OS=Bos taurus GN=TF PE=4 SV=1 - [G3X6N3_BOVIN]	14.5313	77.6157	7.26904
A2I7M9	Serpin A3-2 OS=Bos taurus GN=SERPINA3-2 PE=3 SV=1 - [SPA32_BOVIN]	7.77281	46.2083	5.98584
A2I7N1	Serpin A3-5 OS=Bos taurus GN=SERPINA3-5 PE=3 SV=1 - [SPA35_BOVIN]	7.15557	46.3683	6.96143
A2I7N3	Serpin A3-7 OS=Bos taurus GN=SERPINA3-7 PE=3 SV=1 - [SPA37_BOVIN]	4.61801	46.9122	6.34131
F1N2A2	Serpin B6 OS=Bos taurus GN=SERPINB6 PE=3 SV=2 - [F1N2A2_BOVIN]	7.16036	42.349	6.26514
Q2KJH6	Serpin H1 OS=Bos taurus GN=SERPINH1 PE=2 SV=1 - [SERPH_BOVIN]	101.741	46.4772	8.96826
A4IFB1	Serrate RNA effector molecule homolog OS=Bos taurus GN=SRRT PE=2 SV=1 - [SRRT_BOVIN]	0	100.504	5.97314
P02769	Serum albumin OS=Bos taurus GN=ALB PE=1 SV=4 - [ALBU_BOVIN]	131.018	69.2484	6.17627
Q58DS7	Serum paraoxonase/arylesterase 2 OS=Bos taurus GN=PON2 PE=2 SV=1 - [PON2_BOVIN]	10.9448	39.3964	5.71924
Q08E20	S-formylglutathione hydrolase OS=Bos taurus GN=ESD PE=2 SV=1 - [ESTD_BOVIN]	10.9851	31.5275	6.96143
A7MB38	SFRS4 protein OS=Bos taurus GN=SFRS4 PE=2 SV=1 - [A7MB38_BOVIN]	5.36861	56.0039	11.5317
A6H7B7	SFRS5 protein OS=Bos taurus GN=SFRS5 PE=2 SV=1 - [A6H7B7_BOVIN]	16.8225	31.2453	11.5903
A4FUC6	SFRS9 protein OS=Bos taurus GN=SFRS9 PE=2 SV=1 - [A4FUC6_BOVIN]	0	25.4623	8.33838
Q3ZCL8	SH3 domain-binding glutamic acid-rich-like protein 3 OS=Bos taurus GN=SH3BGRL3 PE=2 SV=1 - [SH3L3_BOVIN]	7.01022	10.4313	4.93213
G3X6U5	SH3 domain-binding glutamic acid-rich-like protein OS=Bos taurus GN=SH3BGRL PE=2 SV=1 - [G3X6U5_BOVIN]	1.72789	11.4176	5.04639
Q5EAD4	Short/branched chain specific acyl-CoA dehydrogenase, mitochondrial OS=Bos taurus GN=ACADSB PE=2 SV=1 - [ACDSB_BOVIN]	6.26101	47.0929	8.47021
F1MVL2	Short-chain-specific acyl-CoA dehydrogenase, mitochondrial OS=Bos taurus GN=ACADS PE=3 SV=2 - [F1MVL2_BOVIN]	2.76089	44.3587	8.32373
Q5E9M8	Sideroflexin-1 OS=Bos taurus GN=SFXN1 PE=2 SV=3 - [SFXN1_BOVIN]	2.26944	35.6664	9.31982
A6QP55	Sideroflexin-3 OS=Bos taurus GN=SFXN3 PE=2 SV=1 - [SFXN3_BOVIN]	2.5965	35.6847	9.59814
Q58DH7	Sigma non-opioid intracellular receptor 1 OS=Bos taurus GN=SIGMAR1 PE=2 SV=1 - [SGMR1_BOVIN]	3.11137	24.8986	5.68115
A6QQW3	Signal recognition particle subunit SRP68 OS=Bos taurus GN=SRP68 PE=2 SV=1 - [A6QQW3_BOVIN]	2.59872	70.4644	8.47021
B0JYL6	Signal transducer and activator of transcription OS=Bos taurus GN=STAT1 PE=2 SV=1 - [B0JYL6_BOVIN]	6.11832	86.8753	6.12549
F1MER9	Signal transducer and activator of transcription OS=Bos taurus GN=STAT5A PE=3 SV=2 - [F1MER9_BOVIN]	0	90.7173	6.39209
F1N1S0	Single-stranded DNA-binding protein OS=Bos taurus GN=SSBP1 PE=3 SV=1 - [F1N1S0_BOVIN]	0	17.181	9.72998
A6QPH2	SIPA1 protein OS=Bos taurus GN=SIPA1 PE=2 SV=1 - [A6QPH2_BOVIN]	0	111.631	6.06201
G3MWY9	Sjoegren syndrome nuclear autoantigen 1 homolog (Fragment) OS=Bos taurus GN=SSNA1 PE=2 SV=1 - [G3MWY9_BOVIN]	2.48823	11.585	5.65576
A6QNM9	SLC25A12 protein OS=Bos taurus GN=SLC25A12 PE=2 SV=1 - [A6QNM9_BOVIN]	0	74.4828	8.26514
Q08DL0	SLC3A2 protein OS=Bos taurus GN=SLC3A2 PE=2 SV=1 - [Q08DL0_BOVIN]	29.8951	63.1434	5.08447
Q3MHL8	Small acidic protein OS=Bos taurus GN=SMAP PE=2 SV=1 - [SMAP_BOVIN]	8.19642	20.0961	4.76709
Q32LM2	Small glutamine-rich tetratricopeptide repeat-containing protein alpha OS=Bos taurus GN=SGTA PE=2 SV=1 - [SGTA_BOVIN]	13.6748	34.1917	4.84326
Q3ZBX5	Small inducible cytokine subfamily E, member 1 (Endothelial monocyte-activating) OS=Bos taurus GN=SCYE1 PE=2 SV=2 - [Q3ZBX5_BOVIN]	2.49195	35.3897	8.48486
A5PJ82	Small integral membrane protein 12 OS=Bos taurus GN=SMIM12 PE=3 SV=1 - [SIM12_BOVIN]	2.06311	10.7727	8.44092
F1ME11	Small nuclear ribonucleoprotein E (Fragment) OS=Bos taurus GN=SNRPE PE=4 SV=1 - [F1ME11_BOVIN]	2.33079	10.7016	9.43701
Q3T0Z8	Small nuclear ribonucleoprotein F OS=Bos taurus GN=SNRPF PE=3 SV=2 - [RUXF_BOVIN]	2.82646	9.71878	4.66553
Q3ZBL0	Small nuclear ribonucleoprotein G OS=Bos taurus GN=SNRPG PE=3 SV=1 - [RUXG_BOVIN]	4.63343	8.49043	8.88037
G3X6Z3	Small nuclear ribonucleoprotein Sm D2 (Fragment) OS=Bos taurus GN=SNRPD2 PE=2 SV=1 - [G3X6Z3_BOVIN]	4.95322	13.3872	9.90576
G1K134	Small nuclear ribonucleoprotein-associated protein OS=Bos taurus PE=3 SV=1 - [G1K134_BOVIN]	2.24171	24.5107	10.3452
Q5E9D1	Small ubiquitin-related modifier 1 OS=Bos taurus GN=SUMO1 PE=3 SV=1 - [SUMO1_BOVIN]	2.98393	11.5497	5.51611
G5E5Y5	Small ubiquitin-related modifier 2 (Fragment) OS=Bos taurus GN=SUMO2 PE=2 SV=1 - [G5E5Y5_BOVIN]	3.36112	10.8484	5.93506
Q17QV3	Small ubiquitin-related modifier 3 OS=Bos taurus GN=SUMO3 PE=3 SV=1 - [SUMO3_BOVIN]	3.36112	11.6618	5.94775
Q3MHF7	S-methyl-5'-thioadenosine phosphorylase OS=Bos taurus GN=MTAP PE=1 SV=1 - [MTAP_BOVIN]	22.3208	31.2359	7.43018
Q08DZ4	Smoothelin OS=Bos taurus GN=SMTN PE=2 SV=1 - [Q08DZ4_BOVIN]	0	97.7165	8.79248
Q08DR7	SNF8, ESCRT-II complex subunit, homolog (S. cerevisiae) OS=Bos taurus GN=SNF8 PE=2 SV=1 - [Q08DR7_BOVIN]	2.54198	28.8181	6.88818
Q1JQE0	SNW domain-containing protein 1 OS=Bos taurus GN=SNW1 PE=2 SV=1 - [SNW1_BOVIN]	0	61.4675	9.5249
F1MI32	Sodium/potassium-transporting ATPase subunit alpha-1 OS=Bos taurus GN=ATP1A1 PE=3 SV=2 - [F1MI32_BOVIN]	53.9674	112.643	5.49072
A2VDL6	Sodium/potassium-transporting ATPase subunit alpha-2 OS=Bos taurus GN=ATP1A2 PE=2 SV=1 - [AT1A2_BOVIN]	39.4521	112.108	5.65576
A2VDL2	Solute carrier family 2 (Facilitated glucose transporter), member 3 OS=Bos taurus GN=SLC2A3 PE=2 SV=1 - [A2VDL2_BOVIN]	9.29951	54.0834	5.85889
G3X7X8	Solute carrier family 2, facilitated glucose transporter member 5 (Fragment) OS=Bos taurus GN=SLC2A5 PE=2 SV=1 - [G3X7X8_BOVIN]	2.70173	34.4455	6.88818
F1MZY9	Solute carrier family 2, facilitated glucose transporter member 8 OS=Bos taurus GN=SLC2A8 PE=3 SV=2 - [F1MZY9_BOVIN]	2.7646	51.3407	6.91748
Q3SZA4	Solute carrier family 25 (Carnitine/acylcarnitine translocase), member 20 OS=Bos taurus GN=SLC25A20 PE=2 SV=1 - [Q3SZA4_BOVIN]	0	32.9061	9.37842
Q3ZC83	Solute carrier family 29 (Nucleoside transporters), member 1 OS=Bos taurus GN=SLC29A1 PE=2 SV=1 - [Q3ZC83_BOVIN]	4.85874	49.8492	8.30908
Q5E9R1	Solute carrier family 52, riboflavin transporter, member 3 OS=Bos taurus GN=SLC52A3 PE=2 SV=1 - [S52A3_BOVIN]	2.89439	50.4971	6.50732
Q0VCF1	Sorbin and SH3 domain containing 1 OS=Bos taurus GN=SORBS1 PE=2 SV=1 - [Q0VCF1_BOVIN]	5.94127	46.433	8.07471
A0JN82	Sorbin and SH3 domain containing 2 OS=Bos taurus GN=SORBS2 PE=2 SV=1 - [A0JN82_BOVIN]	0	24.6612	9.77393
Q29RN1	Sorbin and SH3 domain containing 3 OS=Bos taurus GN=SORBS3 PE=2 SV=1 - [Q29RN1_BOVIN]	2.93651	74.2542	9.20264
Q58D31	Sorbitol dehydrogenase OS=Bos taurus GN=SORD PE=2 SV=3 - [DHSO_BOVIN]	37.834	38.0747	7.45947
Q0IIA3	Sorcin OS=Bos taurus GN=SRI PE=2 SV=1 - [Q0IIA3_BOVIN]	0	20.3178	5.33838
G3MZZ3	Sorting and assembly machinery component 50 homolog OS=Bos taurus GN=SAMM50 PE=4 SV=1 - [G3MZZ3_BOVIN]	24.7727	51.7582	6.80029
F1MYH6	Sorting nexin-1 OS=Bos taurus GN=SNX1 PE=2 SV=1 - [F1MYH6_BOVIN]	7.68933	54.604	5.57959
F1MZN7	Sorting nexin-2 OS=Bos taurus GN=SNX2 PE=4 SV=2 - [F1MZN7_BOVIN]	2.68772	58.3986	5.12256
A5PKA5	Sorting nexin-27 OS=Bos taurus GN=SNX27 PE=2 SV=1 - [SNX27_BOVIN]	2.42061	61.0884	6.354
Q1RMH8	Sorting nexin-3 OS=Bos taurus GN=SNX3 PE=2 SV=3 - [SNX3_BOVIN]	2.71343	18.7508	8.66064
Q2NKT2	SOSS complex subunit C OS=Bos taurus GN=INIP PE=3 SV=1 - [SOSSC_BOVIN]	2.42242	11.4119	9.24658
P13213	SPARC OS=Bos taurus GN=SPARC PE=1 SV=2 - [SPRC_BOVIN]	14.751	34.5907	4.81787
A4FV36	SPATA20 protein OS=Bos taurus GN=SPATA20 PE=2 SV=1 - [A4FV36_BOVIN]	1.84331	88.3032	7.53271
Q2YDG7	Sperm acrosome membrane-associated protein 1 OS=Bos taurus GN=SPACA1 PE=2 SV=1 - [SACA1_BOVIN]	13.0517	30.9194	4.62744
A6QQ77	Sperm acrosome membrane-associated protein 3 OS=Bos taurus GN=SPACA3 PE=2 SV=1 - [SACA3_BOVIN]	2.23653	18.0868	6.29053
Q32PB3	Sperm acrosome membrane-associated protein 4 OS=Bos taurus GN=SPACA4 PE=2 SV=1 - [SACA4_BOVIN]	2.77591	12.9551	5.61768
Q32KL7	Sperm equatorial segment protein 1 OS=Bos taurus GN=SPESP1 PE=2 SV=1 - [SPESP_BOVIN]	3.97845	41.3844	6.21436
F1MI43	Sperm surface protein Sp17 OS=Bos taurus GN=SPA17 PE=3 SV=1 - [F1MI43_BOVIN]	10.7013	16.9493	4.89404
Q32KP0	Spermatid-specific manchette-related protein 1 OS=Bos taurus GN=SMRP1 PE=2 SV=1 - [SMRP1_BOVIN]	2.37808	35.0428	8.36768
A7E2Z6	SPG7 protein OS=Bos taurus GN=SPG7 PE=2 SV=1 - [A7E2Z6_BOVIN]	2.70646	86.1398	9.12939
A2VDV6	Sphingosine-1-phosphate receptor 2 OS=Bos taurus GN=S1PR2 PE=2 SV=1 - [A2VDV6_BOVIN]	1.7691	38.6366	8.95361
Q3T147	Spliceosome RNA helicase DDX39B OS=Bos taurus GN=DDX39B PE=2 SV=1 - [DX39B_BOVIN]	13.4006	48.9329	5.66846
A2VDN6	Splicing factor 3A subunit 1 OS=Bos taurus GN=SF3A1 PE=2 SV=1 - [SF3A1_BOVIN]	0	88.7305	5.22412
Q3SWY7	Splicing factor 3a, subunit 3 OS=Bos taurus GN=SF3A3 PE=2 SV=1 - [Q3SWY7_BOVIN]	5.3199	58.8693	5.37646
A0JN52	Splicing factor 3B subunit 3 OS=Bos taurus GN=SF3B3 PE=2 SV=1 - [SF3B3_BOVIN]	13.1239	135.492	5.26221
Q56K13	Splicing factor 3B subunit 5 OS=Bos taurus GN=SF3B5 PE=3 SV=1 - [SF3B5_BOVIN]	2.61838	10.1288	6.354
A7MB04	SPOCK2 protein OS=Bos taurus GN=SPOCK2 PE=2 SV=1 - [A7MB04_BOVIN]	2.57132	46.9099	4.89404
A5PKM3	SPTLC2 protein OS=Bos taurus GN=SPTLC2 PE=2 SV=1 - [A5PKM3_BOVIN]	0	62.8478	8.06006
Q32P59	SRA stem-loop-interacting RNA-binding protein, mitochondrial OS=Bos taurus GN=SLIRP PE=3 SV=1 - [SLIRP_BOVIN]	15.8676	12.4853	7.6499
Q863B3	Staphylococcal nuclease domain-containing protein 1 OS=Bos taurus GN=SND1 PE=1 SV=1 - [SND1_BOVIN]	4.85245	101.926	7.1665
Q3T0C7	Stathmin OS=Bos taurus GN=STMN1 PE=2 SV=3 - [STMN1_BOVIN]	34.3229	17.292	5.97314
F1MJA7	Steroid 17-alpha-hydroxylase/17,20 lyase OS=Bos taurus GN=CYP17A1 PE=2 SV=1 - [F1MJA7_BOVIN]	54.4513	57.2274	8.44092
Q3ZBE9	Sterol-4-alpha-carboxylate 3-dehydrogenase, decarboxylating OS=Bos taurus GN=NSDHL PE=2 SV=1 - [NSDHL_BOVIN]	2.71221	39.8766	8.14795
A5PJA6	Stomatin (EPB72)-like 2 OS=Bos taurus GN=STOML2 PE=2 SV=1 - [A5PJA6_BOVIN]	14.3918	38.7094	7.94287
Q3ZCH0	Stress-70 protein, mitochondrial OS=Bos taurus GN=HSPA9 PE=2 SV=1 - [GRP75_BOVIN]	152.427	73.6958	6.30322
Q3ZBZ8	Stress-induced-phosphoprotein 1 OS=Bos taurus GN=STIP1 PE=2 SV=1 - [STIP1_BOVIN]	87.3516	62.4423	6.43018
Q3SZ45	Stromal cell-derived factor 2 OS=Bos taurus GN=SDF2 PE=2 SV=1 - [SDF2_BOVIN]	2.51432	23.1504	7.32764
Q3T083	Stromal cell-derived factor 2-like protein 1 OS=Bos taurus GN=SDF2L1 PE=2 SV=1 - [SDF2L_BOVIN]	2.90697	23.5426	7.1665
G3N365	Structural maintenance of chromosomes protein 3 OS=Bos taurus GN=SMC3 PE=2 SV=1 - [G3N365_BOVIN]	0	141.56	8.104
A5D7G6	STT3B protein OS=Bos taurus GN=STT3B PE=2 SV=1 - [A5D7G6_BOVIN]	3.12517	93.1565	8.90967
A7YWC6	SUB1 protein OS=Bos taurus GN=SUB1 PE=2 SV=1 - [A7YWC6_BOVIN]	22.9776	14.3604	9.59814
Q95123	Succinate dehydrogenase [ubiquinone] cytochrome b small subunit, mitochondrial OS=Bos taurus GN=SDHD PE=2 SV=2 - [DHSD_BOVIN]	2.4801	17.1129	8.86572
G3MY67	Succinate dehydrogenase [ubiquinone] flavoprotein subunit, mitochondrial (Fragment) OS=Bos taurus GN=SDHA PE=2 SV=1 - [G3MY67_BOVIN]	68.1065	74.2339	7.62061
Q3T189	Succinate dehydrogenase [ubiquinone] iron-sulfur subunit, mitochondrial OS=Bos taurus GN=SDHB PE=2 SV=1 - [DHSB_BOVIN]	15.6157	31.4977	8.60205
Q3ZBC2	Succinate dehydrogenase assembly factor 2, mitochondrial OS=Bos taurus GN=SDHAF2 PE=2 SV=1 - [SDHF2_BOVIN]	2.41263	19.591	7.88428
F1MZ38	Succinyl-CoA ligase [ADP/GDP-forming] subunit alpha, mitochondrial OS=Bos taurus GN=SUCLG1 PE=3 SV=1 - [F1MZ38_BOVIN]	18.046	36.1158	9.31982
F1MGC0	Succinyl-CoA ligase [ADP-forming] subunit beta, mitochondrial OS=Bos taurus GN=SUCLA2 PE=3 SV=2 - [F1MGC0_BOVIN]	29.3084	50.1143	7.18115
Q3MHX5	Succinyl-CoA ligase [GDP-forming] subunit beta, mitochondrial OS=Bos taurus GN=SUCLG2 PE=2 SV=1 - [SUCB2_BOVIN]	49.6029	46.6617	7.62061
Q24JZ7	Succinyl-CoA:3-ketoacid-coenzyme A transferase OS=Bos taurus GN=OXCT1 PE=2 SV=1 - [Q24JZ7_BOVIN]	24.327	56.4172	8.33838
Q3MHG3	Sulfurtransferase OS=Bos taurus GN=MPST PE=2 SV=1 - [Q3MHG3_BOVIN]	6.25786	33.1718	6.62451
A2VE14	SUMO-activating enzyme subunit 1 OS=Bos taurus GN=SAE1 PE=2 SV=1 - [SAE1_BOVIN]	15.1901	38.2814	5.2876
A6H744	SUMO-conjugating enzyme UBC9 OS=Bos taurus GN=UBE2I PE=2 SV=1 - [A6H744_BOVIN]	4.71435	17.9952	8.66064
P00442	Superoxide dismutase [Cu-Zn] OS=Bos taurus GN=SOD1 PE=1 SV=2 - [SODC_BOVIN]	63.0786	15.6728	6.31592
P41976	Superoxide dismutase [Mn], mitochondrial OS=Bos taurus GN=SOD2 PE=2 SV=1 - [SODM_BOVIN]	38.9312	24.6226	8.54346
F1MIU5	Supervillin (Fragment) OS=Bos taurus GN=SVIL PE=4 SV=2 - [F1MIU5_BOVIN]	0	173.957	8.49951
Q2KIK0	Suppressor of G2 allele of SKP1 homolog OS=Bos taurus GN=SUGT1 PE=2 SV=1 - [SUGT1_BOVIN]	10.3679	38.0502	5.8208
Q3T161	Synapse associated protein 1, SAP47 homolog (Drosophila) OS=Bos taurus GN=SYAP1 PE=2 SV=1 - [Q3T161_BOVIN]	0	40.7622	4.62744
F1N0T8	Synaptogyrin-4 OS=Bos taurus GN=SYNGR4 PE=4 SV=1 - [F1N0T8_BOVIN]	0	25.3911	7.91357
F1MQE8	Synaptojanin-2-binding protein OS=Bos taurus GN=SYNJ2BP PE=4 SV=1 - [F1MQE8_BOVIN]	3.07549	15.8161	5.93506
Q0II86	Synaptosomal-associated protein 29 OS=Bos taurus GN=SNAP29 PE=2 SV=1 - [SNP29_BOVIN]	2.58557	28.4723	5.46533
Q3SZA6	Syndecan binding protein (Syntenin) OS=Bos taurus GN=SDCBP PE=2 SV=1 - [Q3SZA6_BOVIN]	2.65115	32.3688	7.53271
Q5E9Y2	Syntaxin-17 OS=Bos taurus GN=STX17 PE=2 SV=1 - [STX17_BOVIN]	0	33.5385	6.13818
Q2NL04	TAP binding protein (Tapasin) OS=Bos taurus GN=TAPBP PE=2 SV=1 - [Q2NL04_BOVIN]	0	47.9552	7.37158
Q2KJ45	TAR DNA binding protein OS=Bos taurus GN=TARDBP PE=2 SV=1 - [Q2KJ45_BOVIN]	5.12824	33.5889	7.06396
G5E531	T-complex protein 1 subunit alpha OS=Bos taurus GN=TCP1 PE=3 SV=1 - [G5E531_BOVIN]	66.7209	60.1846	6.11279
Q3ZBH0	T-complex protein 1 subunit beta OS=Bos taurus GN=CCT2 PE=1 SV=3 - [TCPB_BOVIN]	133.462	57.4392	6.63916
F1N0E5	T-complex protein 1 subunit delta OS=Bos taurus GN=CCT4 PE=3 SV=2 - [F1N0E5_BOVIN]	86.546	58.1249	7.60596
F1MWR8	T-complex protein 1 subunit eta (Fragment) OS=Bos taurus GN=CCT7 PE=2 SV=2 - [F1MWR8_BOVIN]	44.9623	59.1428	7.1958
Q3T0K2	T-complex protein 1 subunit gamma OS=Bos taurus GN=CCT3 PE=1 SV=1 - [TCPG_BOVIN]	70.0044	60.5474	6.80029
Q3ZCI9	T-complex protein 1 subunit theta OS=Bos taurus GN=CCT8 PE=1 SV=3 - [TCPQ_BOVIN]	127.963	59.5714	5.59229
Q3MHL7	T-complex protein 1 subunit zeta OS=Bos taurus GN=CCT6A PE=1 SV=3 - [TCPZ_BOVIN]	52.7879	57.9196	6.75635
F1MP48	T-complex protein 1 subunit zeta-2 OS=Bos taurus GN=CCT6B PE=3 SV=1 - [F1MP48_BOVIN]	33.0612	57.9288	7.69385
Q2T9Q6	Tektin-2 OS=Bos taurus GN=TEKT2 PE=2 SV=1 - [TEKT2_BOVIN]	2.42301	49.8547	6.30322
A6H782	Tektin-3 OS=Bos taurus GN=TEKT3 PE=2 SV=1 - [TEKT3_BOVIN]	2.1398	56.6455	6.88818
Q2TA38	Tektin-4 OS=Bos taurus GN=TEKT4 PE=2 SV=1 - [TEKT4_BOVIN]	2.31251	51.9132	6.44287
F1MGH5	Tektin-5 OS=Bos taurus GN=TEKT5 PE=4 SV=2 - [F1MGH5_BOVIN]	5.88551	56.5914	8.04541
Q9GLM4	Tensin-1 OS=Bos taurus GN=TNS1 PE=2 SV=1 - [TENS1_BOVIN]	12.6918	183.394	7.97217
Q3T080	Testis expressed 12 OS=Bos taurus GN=TEX12 PE=2 SV=1 - [Q3T080_BOVIN]	0	13.9841	5.33838
Q3SZT4	Testis-expressed sequence 29 protein OS=Bos taurus GN=TEX29 PE=2 SV=1 - [TEX29_BOVIN]	0	16.3202	5.38916
A6QPE3	TEX101 protein OS=Bos taurus GN=TEX101 PE=2 SV=1 - [A6QPE3_BOVIN]	2.81535	27.2676	6.49365
Q5E9T4	Thiamin pyrophosphokinase 1 OS=Bos taurus GN=TPK1 PE=2 SV=1 - [TPK1_BOVIN]	0	27.0106	5.2876
Q8MKF1	Thiamine-triphosphatase OS=Bos taurus GN=THTPA PE=1 SV=3 - [THTPA_BOVIN]	0	23.9685	5.22412
Q1JPJ8	Thimet oligopeptidase OS=Bos taurus GN=THOP1 PE=2 SV=3 - [THOP1_BOVIN]	5.52784	78.0895	6.17627
Q17QQ2	Thiopurine S-methyltransferase OS=Bos taurus GN=TPMT PE=2 SV=1 - [TPMT_BOVIN]	1.71359	28.3173	6.55127
G8JKZ8	Thioredoxin (Fragment) OS=Bos taurus GN=TXN PE=2 SV=1 - [G8JKZ8_BOVIN]	9.10375	10.8613	4.84326
Q5E936	Thioredoxin domain-containing protein 12 OS=Bos taurus GN=TXNDC12 PE=2 SV=1 - [TXD12_BOVIN]	10.4195	19.2096	5.2749
G1K1Q2	Thioredoxin reductase 1, cytoplasmic OS=Bos taurus GN=TXNRD1 PE=2 SV=2 - [G1K1Q2_BOVIN]	2.53621	54.5288	6.46826
Q95108	Thioredoxin, mitochondrial OS=Bos taurus GN=TXN2 PE=1 SV=2 - [THIOM_BOVIN]	11.2269	18.4046	8.27979
P35705	Thioredoxin-dependent peroxide reductase, mitochondrial OS=Bos taurus GN=PRDX3 PE=1 SV=2 - [PRDX3_BOVIN]	25.0052	28.1774	7.57666
Q0Z7W6	Thioredoxin-related transmembrane protein 1 OS=Bos taurus GN=TMX1 PE=2 SV=1 - [TMX1_BOVIN]	24.6982	31.5608	5.05908
P00586	Thiosulfate sulfurtransferase OS=Bos taurus GN=TST PE=1 SV=3 - [THTR_BOVIN]	0	33.2747	7.21045
Q3T0I4	THO complex subunit 4 OS=Bos taurus GN=ALYREF PE=2 SV=1 - [THOC4_BOVIN]	0	26.9366	11.1509
Q3ZBV8	Threonine--tRNA ligase, cytoplasmic OS=Bos taurus GN=TARS PE=2 SV=1 - [SYTC_BOVIN]	0	83.4389	6.771
Q3SX33	Thy-1 cell surface antigen OS=Bos taurus GN=THY1 PE=2 SV=1 - [Q3SX33_BOVIN]	2.71975	18.0006	9.15869
P21752	Thymosin beta-10 OS=Bos taurus GN=TMSB10 PE=1 SV=2 - [TYB10_BOVIN]	6.35735	4.8025	6.66846
Q29RT7	TIP41, TOR signaling pathway regulator-like (S. cerevisiae) OS=Bos taurus GN=TIPRL PE=2 SV=1 - [Q29RT7_BOVIN]	2.8301	28.1431	5.40186
Q2KIM0	Tissue alpha-L-fucosidase OS=Bos taurus GN=FUCA1 PE=2 SV=1 - [FUCO_BOVIN]	9.4479	54.0542	7.29834
Q2KIT8	Tissue specific transplantation antigen P35B OS=Bos taurus GN=TSTA3 PE=2 SV=1 - [Q2KIT8_BOVIN]	3.22894	36.0042	6.96143
A4IFT6	TMED7 protein OS=Bos taurus GN=TMED7 PE=2 SV=1 - [A4IFT6_BOVIN]	22.418	25.3196	6.53662
A6QQR5	TMEM43 protein OS=Bos taurus GN=TMEM43 PE=2 SV=1 - [A6QQR5_BOVIN]	11.3144	44.7632	8.70459
A4FV22	TMEM87A protein OS=Bos taurus GN=TMEM87A PE=2 SV=1 - [A4FV22_BOVIN]	0	63.333	6.87354
A6QL97	TMX3 protein OS=Bos taurus GN=TMX3 PE=2 SV=1 - [A6QL97_BOVIN]	5.72275	51.697	5.21143
A6H732	TMX4 protein OS=Bos taurus GN=TMX4 PE=2 SV=1 - [A6H732_BOVIN]	20.6532	38.8589	4.4624
Q3ZCC3	TNF receptor-associated factor 6 OS=Bos taurus GN=TRAF6 PE=2 SV=1 - [TRAF6_BOVIN]	4.13402	61.6057	6.60986
A5D7C4	TNPO3 protein OS=Bos taurus GN=TNPO3 PE=2 SV=1 - [A5D7C4_BOVIN]	6.26838	104.045	5.52881
Q2LGB5	Toll-interacting protein OS=Bos taurus GN=TOLLIP PE=2 SV=1 - [TOLIP_BOVIN]	2.20234	30.0621	5.46533
A5PK10	TOM1L2 protein OS=Bos taurus GN=TOM1L2 PE=2 SV=1 - [A5PK10_BOVIN]	2.56609	42.7665	5.021
F1N4E5	Torsin-1A-interacting protein 1 OS=Bos taurus GN=TOR1AIP1 PE=2 SV=2 - [TOIP1_BOVIN]	11.4993	67.4269	6.66846
Q0P5E1	TP53 regulated inhibitor of apoptosis 1 OS=Bos taurus GN=TRIAP1 PE=4 SV=1 - [Q0P5E1_BOVIN]	1.97106	8.72309	5.47803
Q2TBL9	Trafficking protein particle complex subunit 4 OS=Bos taurus GN=TRAPPC4 PE=2 SV=1 - [TPPC4_BOVIN]	2.10777	24.2486	6.21436
Q148L6	Trans-1,2-dihydrobenzene-1,2-diol dehydrogenase OS=Bos taurus GN=DHDH PE=2 SV=1 - [DHDH_BOVIN]	2.89707	36.5598	7.29834
G5E5C8	Transaldolase OS=Bos taurus GN=TALDO1 PE=2 SV=1 - [G5E5C8_BOVIN]	4.42088	37.6576	7.47412
F1MIT2	Transcription elongation factor A protein 1 (Fragment) OS=Bos taurus GN=TCEA1 PE=4 SV=1 - [F1MIT2_BOVIN]	2.41353	31.3826	8.06006
Q2KII4	Transcription elongation factor B polypeptide 1 OS=Bos taurus GN=TCEB1 PE=3 SV=1 - [ELOC_BOVIN]	20.5391	12.465	4.77979
Q2KIY7	Transcription factor BTF3 homolog 4 OS=Bos taurus GN=BTF3L4 PE=2 SV=1 - [BT3L4_BOVIN]	0	17.304	6.354
Q3ZBT6	Transformer-2 protein homolog beta OS=Bos taurus GN=TRA2B PE=2 SV=1 - [TRA2B_BOVIN]	9.8988	33.6456	11.2534
Q3MHZ4	Transforming growth factor beta-1-induced transcript 1 protein OS=Bos taurus GN=TGFB1I1 PE=2 SV=2 - [TGFI1_BOVIN]	6.78686	49.4196	6.88818
F1MBS3	Transforming growth factor-beta-induced protein ig-h3 (Fragment) OS=Bos taurus GN=TGFBI PE=4 SV=2 - [F1MBS3_BOVIN]	15.9617	72.2063	7.12256
P61585	Transforming protein RhoA OS=Bos taurus GN=RHOA PE=1 SV=1 - [RHOA_BOVIN]	9.95532	21.7541	6.1001
Q9TS87	Transgelin OS=Bos taurus GN=TAGLN PE=1 SV=4 - [TAGL_BOVIN]	56.7836	22.5844	8.83643
Q5E9F5	Transgelin-2 OS=Bos taurus GN=TAGLN2 PE=2 SV=3 - [TAGL2_BOVIN]	17.4941	22.4122	8.23584
Q3ZBY2	Transgelin-3 OS=Bos taurus GN=TAGLN3 PE=2 SV=1 - [TAGL3_BOVIN]	2.32159	22.4702	7.32764
G3X757	Transitional endoplasmic reticulum ATPase OS=Bos taurus GN=VCP PE=4 SV=1 - [G3X757_BOVIN]	86.2036	89.2467	5.26221
A7E3W4	Transketolase OS=Bos taurus GN=TKT PE=2 SV=1 - [A7E3W4_BOVIN]	40.1708	64.8341	7.13721
Q5E9B4	Translation initiation factor eIF-2B subunit beta OS=Bos taurus GN=EIF2B2 PE=2 SV=1 - [EI2BB_BOVIN]	2.21424	38.97	6.48096
A5PJI7	Translation initiation factor eIF-2B subunit gamma OS=Bos taurus GN=EIF2B3 PE=2 SV=1 - [EI2BG_BOVIN]	3.10876	50.186	6.82959
Q5E984	Translationally-controlled tumor protein OS=Bos taurus GN=TPT1 PE=2 SV=1 - [TCTP_BOVIN]	17.7258	19.5686	4.93213
Q08DM8	Translin OS=Bos taurus GN=TSN PE=2 SV=1 - [TSN_BOVIN]	10.9955	26.1528	6.44287
Q0VC87	Translin-associated factor X OS=Bos taurus GN=TSNAX PE=2 SV=1 - [Q0VC87_BOVIN]	12.0291	14.5015	9.0415
Q08E34	Translocase of outer mitochondrial membrane 70 OS=Bos taurus GN=TOMM70A PE=2 SV=1 - [Q08E34_BOVIN]	1.79108	67.5259	7.32764
A6QLP7	Translocon-associated protein subunit alpha OS=Bos taurus GN=SSR1 PE=2 SV=1 - [SSRA_BOVIN]	3.13264	32.0342	4.44971
Q5E9E4	Translocon-associated protein subunit beta OS=Bos taurus GN=SSR2 PE=2 SV=1 - [SSRB_BOVIN]	0	20.1105	8.35303
Q2TBX5	Translocon-associated protein subunit delta OS=Bos taurus GN=SSR4 PE=2 SV=1 - [SSRD_BOVIN]	8.90013	18.8025	5.78271
A5D7E2	Transmembrane 9 superfamily member 4 OS=Bos taurus GN=TM9SF4 PE=2 SV=2 - [TM9S4_BOVIN]	2.72674	74.3177	6.65381
Q2TBK5	Transmembrane emp24 domain-containing protein 1 OS=Bos taurus GN=TMED1 PE=2 SV=1 - [TMED1_BOVIN]	2.97791	25.1219	4.50049
Q5E971	Transmembrane emp24 domain-containing protein 10 OS=Bos taurus GN=TMED10 PE=2 SV=1 - [TMEDA_BOVIN]	46.977	24.8118	6.68311
Q2KJ84	Transmembrane emp24 domain-containing protein 5 OS=Bos taurus GN=TMED5 PE=2 SV=1 - [TMED5_BOVIN]	6.66795	25.858	4.85596
Q3T133	Transmembrane emp24 domain-containing protein 9 OS=Bos taurus GN=TMED9 PE=1 SV=1 - [TMED9_BOVIN]	12.2697	27.2811	7.92822
Q3ZCI1	Transmembrane protein 14C OS=Bos taurus GN=TMEM14C PE=1 SV=1 - [TM14C_BOVIN]	0	11.7273	9.99365
Q32PG7	Transmembrane protein 175 OS=Bos taurus GN=TMEM175 PE=2 SV=1 - [TM175_BOVIN]	3.01688	51.9323	6.90283
Q32L10	Transmembrane protein 205 OS=Bos taurus GN=TMEM205 PE=2 SV=1 - [TM205_BOVIN]	7.11546	20.9567	8.39697
Q17QL5	Transmembrane protein 30A OS=Bos taurus GN=TMEM30A PE=2 SV=1 - [Q17QL5_BOVIN]	5.56252	40.6576	8.45557
Q2TBP5	Transmembrane protein 53 OS=Bos taurus GN=TMEM53 PE=2 SV=1 - [TMM53_BOVIN]	3.7402	33.1392	7.04932
Q17QI9	Transmembrane protein 55B OS=Bos taurus GN=TMEM55B PE=2 SV=1 - [Q17QI9_BOVIN]	3.75721	29.4179	8.90967
F1MMY6	Transportin-1 (Fragment) OS=Bos taurus GN=TNPO1 PE=2 SV=2 - [F1MMY6_BOVIN]	5.06366	97.2631	4.98291
F1MXY8	Tricarboxylate transport protein, mitochondrial (Fragment) OS=Bos taurus GN=SLC25A1 PE=3 SV=2 - [F1MXY8_BOVIN]	16.9018	33.996	9.93506
O46629	Trifunctional enzyme subunit beta, mitochondrial OS=Bos taurus GN=HADHB PE=2 SV=1 - [ECHB_BOVIN]	21.563	51.3125	9.31982
Q59A32	Trifunctional purine biosynthetic protein adenosine-3 OS=Bos taurus GN=GART PE=2 SV=1 - [PUR2_BOVIN]	7.69973	107.839	6.39209
Q2KHZ0	TRIO and F-actin binding protein OS=Bos taurus GN=TRIOBP PE=2 SV=1 - [Q2KHZ0_BOVIN]	5.91209	66.6868	6.27783
Q5E956	Triosephosphate isomerase OS=Bos taurus GN=TPI1 PE=2 SV=3 - [TPIS_BOVIN]	44.0596	26.6728	6.91748
F1MK08	Tripeptidyl-peptidase 1 OS=Bos taurus GN=TPP1 PE=4 SV=2 - [F1MK08_BOVIN]	6.84638	61.3007	6.771
A5PK39	Tripeptidyl-peptidase 2 OS=Bos taurus GN=TPP2 PE=2 SV=1 - [TPP2_BOVIN]	41.5609	138.274	6.29053
Q2T9V5	tRNA (adenine(58)-N(1))-methyltransferase non-catalytic subunit TRM6 OS=Bos taurus GN=TRMT6 PE=2 SV=1 - [TRM6_BOVIN]	0	55.9433	6.94678
Q2KIA2	tRNA methyltransferase 112 homolog OS=Bos taurus GN=TRMT112 PE=2 SV=1 - [TR112_BOVIN]	6.8097	14.3105	5.93506
Q5E9T9	tRNA-splicing ligase RtcB homolog OS=Bos taurus GN=RTCB PE=2 SV=1 - [RTCB_BOVIN]	32.6128	55.1638	7.2251
G1K1R3	Tropomodulin-1 OS=Bos taurus GN=TMOD1 PE=2 SV=2 - [G1K1R3_BOVIN]	0	40.3058	5.08447
Q5KR49	Tropomyosin alpha-1 chain OS=Bos taurus GN=TPM1 PE=2 SV=1 - [TPM1_BOVIN]	87.0209	32.6747	4.7417
P17248	Tryptophan--tRNA ligase, cytoplasmic OS=Bos taurus GN=WARS PE=1 SV=3 - [SYWC_BOVIN]	31.8398	53.7778	5.78271
A3KN51	TSG101 protein OS=Bos taurus GN=TSG101 PE=2 SV=1 - [A3KN51_BOVIN]	2.58907	44.0274	6.45557
P81948	Tubulin alpha-4A chain OS=Bos taurus GN=TUBA4A PE=1 SV=2 - [TBA4A_BOVIN]	129.181	49.8924	5.05908
Q2HJB8	Tubulin alpha-8 chain OS=Bos taurus GN=TUBA8 PE=2 SV=1 - [TBA8_BOVIN]	50.8819	50.0215	5.19873
E1BJB1	Tubulin beta-2B chain OS=Bos taurus GN=TUBB2B PE=2 SV=1 - [E1BJB1_BOVIN]	145.165	49.875	4.89404
Q2T9S0	Tubulin beta-3 chain OS=Bos taurus GN=TUBB3 PE=2 SV=1 - [TBB3_BOVIN]	128.947	50.4003	4.93213
Q3MHM5	Tubulin beta-4B chain OS=Bos taurus GN=TUBB4B PE=2 SV=1 - [TBB4B_BOVIN]	169.162	49.799	4.89404
Q2KJD0	Tubulin beta-5 chain OS=Bos taurus GN=TUBB5 PE=2 SV=1 - [TBB5_BOVIN]	166.945	49.639	4.89404
Q0VCD2	Tubulin gamma-1 chain OS=Bos taurus GN=TUBG1 PE=2 SV=1 - [TBG1_BOVIN]	5.9212	51.1159	6.13818
Q3T077	Tubulin polymerization-promoting protein family member 2 OS=Bos taurus GN=TPPP2 PE=2 SV=1 - [TPPP2_BOVIN]	21.9098	18.5521	9.02686
Q5E951	Tubulin-folding cofactor B OS=Bos taurus GN=TBCB PE=2 SV=1 - [TBCB_BOVIN]	5.59327	27.5004	5.07178
P48427	Tubulin-specific chaperone A OS=Bos taurus GN=TBCA PE=1 SV=3 - [TBCA_BOVIN]	4.63675	12.6986	5.43994
A2VDX0	TWF2 protein OS=Bos taurus GN=TWF2 PE=2 SV=1 - [A2VDX0_BOVIN]	6.19401	39.5394	6.80029
A0JNB0	Tyrosine-protein kinase Fyn OS=Bos taurus GN=FYN PE=2 SV=1 - [FYN_BOVIN]	5.25705	60.6793	6.66846
F1MX49	Tyrosine-protein kinase receptor OS=Bos taurus GN=PDGFRA PE=2 SV=2 - [F1MX49_BOVIN]	0	122.816	5.18604
F1N759	Tyrosine-protein kinase receptor OS=Bos taurus GN=PDGFRB PE=3 SV=2 - [F1N759_BOVIN]	2.62666	123.469	5.09717
A6QQN2	Tyrosine-protein phosphatase non-receptor type OS=Bos taurus GN=PTPN1 PE=2 SV=1 - [A6QQN2_BOVIN]	0	49.0063	6.12549
F1N339	Tyrosine-protein phosphatase non-receptor type OS=Bos taurus GN=PTPN11 PE=3 SV=2 - [F1N339_BOVIN]	3.11878	68.3984	7.1665
F1MHM5	Tyrosine--tRNA ligase, cytoplasmic OS=Bos taurus GN=YARS PE=4 SV=1 - [F1MHM5_BOVIN]	15.3521	59.1231	7.1958
Q2KIR1	U1 small nuclear ribonucleoprotein A OS=Bos taurus GN=SNRPA PE=2 SV=1 - [SNRPA_BOVIN]	4.81773	31.2432	9.83252
Q3MHE2	U4/U6 small nuclear ribonucleoprotein Prp4 OS=Bos taurus GN=PRPF4 PE=2 SV=1 - [PRP4_BOVIN]	2.68293	58.3624	7.43018
F1MLP7	U5 small nuclear ribonucleoprotein 40 kDa protein OS=Bos taurus GN=SNRNP40 PE=4 SV=1 - [F1MLP7_BOVIN]	6.30473	39.3267	8.104
A4FV12	UBA2 protein OS=Bos taurus GN=UBA2 PE=2 SV=1 - [A4FV12_BOVIN]	7.91951	70.9871	5.24951
Q2KIL4	Ubiquinone biosynthesis monooxygenase COQ6 OS=Bos taurus GN=COQ6 PE=2 SV=2 - [COQ6_BOVIN]	5.62455	51.0399	7.44482
Q2NL34	Ubiquinone biosynthesis protein COQ9, mitochondrial OS=Bos taurus GN=COQ9 PE=2 SV=1 - [COQ9_BOVIN]	9.98762	35.7559	5.8335
F1MP13	Ubiquitin carboxyl-terminal hydrolase (Fragment) OS=Bos taurus GN=USP25 PE=3 SV=1 - [F1MP13_BOVIN]	4.66037	121.9	5.41455
F1N1Z2	Ubiquitin carboxyl-terminal hydrolase (Fragment) OS=Bos taurus GN=USP47 PE=2 SV=2 - [F1N1Z2_BOVIN]	6.12403	157.484	5.16064
F1N556	Ubiquitin carboxyl-terminal hydrolase (Fragment) OS=Bos taurus GN=USP7 PE=3 SV=2 - [F1N556_BOVIN]	31.2558	126.464	5.71924
A6QR55	Ubiquitin carboxyl-terminal hydrolase 4 OS=Bos taurus GN=USP4 PE=2 SV=1 - [UBP4_BOVIN]	2.60734	108.441	5.84619
P23356	Ubiquitin carboxyl-terminal hydrolase isozyme L1 OS=Bos taurus GN=UCHL1 PE=1 SV=2 - [UCHL1_BOVIN]	23.142	28.3173	5.80811
Q2TBG8	Ubiquitin carboxyl-terminal hydrolase isozyme L3 OS=Bos taurus GN=UCHL3 PE=2 SV=1 - [UCHL3_BOVIN]	6.7527	26.165	4.91943
Q9XSJ0	Ubiquitin carboxyl-terminal hydrolase isozyme L5 OS=Bos taurus GN=UCHL5 PE=2 SV=1 - [UCHL5_BOVIN]	4.06033	37.4079	5.40186
F1MJV5	Ubiquitin carboxyl-terminal hydrolase OS=Bos taurus GN=USP14 PE=3 SV=2 - [F1MJV5_BOVIN]	4.69874	55.9408	5.19873
F1N3P2	Ubiquitin carboxyl-terminal hydrolase OS=Bos taurus GN=USP5 PE=3 SV=2 - [F1N3P2_BOVIN]	35.8389	95.7543	5.0083
Q0IIM6	Ubiquitin carboxyl-terminal hydrolase OS=Bos taurus GN=USP8 PE=2 SV=1 - [Q0IIM6_BOVIN]	0	124.165	7.88428
G5E630	Ubiquitin carboxyl-terminal hydrolase OS=Bos taurus GN=USP9X PE=3 SV=1 - [G5E630_BOVIN]	24.7376	290.115	5.79541
P61085	Ubiquitin-conjugating enzyme E2 K OS=Bos taurus GN=UBE2K PE=1 SV=3 - [UBE2K_BOVIN]	1.72811	22.3926	5.43994
F1MC72	Ubiquitin-conjugating enzyme E2 L3 (Fragment) OS=Bos taurus GN=UBE2L3 PE=3 SV=2 - [F1MC72_BOVIN]	24.6048	16.9337	7.23975
Q0P5K3	Ubiquitin-conjugating enzyme E2 N OS=Bos taurus GN=UBE2N PE=2 SV=1 - [UBE2N_BOVIN]	19.9361	17.127	6.56592
Q3SZ43	Ubiquitin-conjugating enzyme E2 variant 2 OS=Bos taurus GN=UBE2V2 PE=2 SV=3 - [UB2V2_BOVIN]	3.95464	16.3522	8.08936
Q5E953	Ubiquitin-fold modifier-conjugating enzyme 1 OS=Bos taurus GN=UFC1 PE=2 SV=1 - [UFC1_BOVIN]	2.57798	19.419	7.40088
Q3SZ34	Ubiquitin-like 4A OS=Bos taurus GN=UBL4A PE=2 SV=1 - [Q3SZ34_BOVIN]	0	21.6856	9.29053
Q0P5I7	Ubiquitin-like modifier activating enzyme 3 OS=Bos taurus GN=UBA3 PE=2 SV=1 - [Q0P5I7_BOVIN]	6.06224	51.7714	5.45264
A3KMV5	Ubiquitin-like modifier-activating enzyme 1 OS=Bos taurus GN=UBA1 PE=2 SV=1 - [UBA1_BOVIN]	27.1728	117.755	5.77002
A7MAZ3	Ubiquitin-like modifier-activating enzyme 5 OS=Bos taurus GN=UBA5 PE=2 SV=1 - [UBA5_BOVIN]	2.7938	44.6684	4.95752
A3KMX6	UBR7 protein OS=Bos taurus GN=UBR7 PE=2 SV=1 - [A3KMX6_BOVIN]	3.67358	48.1907	4.83057
Q3ZBU9	UBX domain-containing protein 4 OS=Bos taurus GN=UBXN4 PE=2 SV=2 - [UBXN4_BOVIN]	0	56.7496	6.37939
F1MES6	UBX domain-containing protein 6 OS=Bos taurus GN=UBXN6 PE=4 SV=1 - [F1MES6_BOVIN]	4.52346	49.775	7.84033
Q08DR4	UDP-glucose ceramide glucosyltransferase OS=Bos taurus GN=UGCG PE=2 SV=1 - [Q08DR4_BOVIN]	0	44.7478	7.79639
Q2KIW9	UMP-CMP kinase OS=Bos taurus GN=CMPK1 PE=2 SV=2 - [KCY_BOVIN]	4.94334	22.2653	5.8335
A5PKJ5	UNC45A protein OS=Bos taurus GN=UNC45A PE=2 SV=1 - [A5PKJ5_BOVIN]	0	101.804	6.52197
A6QLV1	UNC84B protein OS=Bos taurus GN=UNC84B PE=2 SV=1 - [A6QLV1_BOVIN]	10.0481	81.3963	6.55127
F1MMT2	Uncharacterized protein (Fragment) OS=Bos taurus GN=100851251 PE=4 SV=2 - [F1MMT2_BOVIN]	2.71027	339.198	6.12549
F1MQX0	Uncharacterized protein (Fragment) OS=Bos taurus GN=ACSS1 PE=4 SV=2 - [F1MQX0_BOVIN]	8.87121	69.1291	6.354
F1MY02	Uncharacterized protein (Fragment) OS=Bos taurus GN=ADAM1B PE=4 SV=2 - [F1MY02_BOVIN]	1.79575	89.9023	4.90674
F1MP44	Uncharacterized protein (Fragment) OS=Bos taurus GN=AES PE=4 SV=2 - [F1MP44_BOVIN]	3.39799	20.8545	6.07471
F1MGY9	Uncharacterized protein (Fragment) OS=Bos taurus GN=AGA PE=2 SV=1 - [F1MGY9_BOVIN]	2.44431	37.0834	6.96143
E1BPV2	Uncharacterized protein (Fragment) OS=Bos taurus GN=AGPS PE=2 SV=2 - [E1BPV2_BOVIN]	20.4461	64.8336	6.80029
F1MSI2	Uncharacterized protein (Fragment) OS=Bos taurus GN=AGRN PE=4 SV=1 - [F1MSI2_BOVIN]	8.78137	215.063	6.13818
G3MWT9	Uncharacterized protein (Fragment) OS=Bos taurus GN=AKAP12 PE=4 SV=1 - [G3MWT9_BOVIN]	105.251	176.675	4.36084
F1MZC0	Uncharacterized protein (Fragment) OS=Bos taurus GN=AKR7A2 PE=4 SV=1 - [F1MZC0_BOVIN]	13.886	30.0259	7.10791
G3X6U1	Uncharacterized protein (Fragment) OS=Bos taurus GN=ALDH1A2 PE=3 SV=1 - [G3X6U1_BOVIN]	21.9717	55.0631	6.0874
F1MHR3	Uncharacterized protein (Fragment) OS=Bos taurus GN=ALDH1A3 PE=3 SV=2 - [F1MHR3_BOVIN]	5.33449	53.6475	6.12549
E1BDG9	Uncharacterized protein (Fragment) OS=Bos taurus GN=ALDH1L2 PE=3 SV=2 - [E1BDG9_BOVIN]	16.2654	100.176	6.17627
F1MD79	Uncharacterized protein (Fragment) OS=Bos taurus GN=ANKFY1 PE=4 SV=2 - [F1MD79_BOVIN]	2.64289	129.971	6.02393
E1BEI0	Uncharacterized protein (Fragment) OS=Bos taurus GN=API5 PE=4 SV=2 - [E1BEI0_BOVIN]	2.57904	54.3306	6.48096
F1N458	Uncharacterized protein (Fragment) OS=Bos taurus GN=ARHGAP17 PE=4 SV=1 - [F1N458_BOVIN]	0	91.7575	7.23975
G3N0T5	Uncharacterized protein (Fragment) OS=Bos taurus GN=ARHGEF11 PE=4 SV=1 - [G3N0T5_BOVIN]	2.72596	137.325	5.42725
G3X6L5	Uncharacterized protein (Fragment) OS=Bos taurus GN=ARL8A PE=3 SV=1 - [G3X6L5_BOVIN]	9.39755	20.5815	7.21045
F1N3G6	Uncharacterized protein (Fragment) OS=Bos taurus GN=ATP11C PE=4 SV=2 - [F1N3G6_BOVIN]	2.64205	129.561	6.55127
F1MQ01	Uncharacterized protein (Fragment) OS=Bos taurus GN=ATP2B4 PE=3 SV=2 - [F1MQ01_BOVIN]	3.51152	113.768	6.7417
F1MYN0	Uncharacterized protein (Fragment) OS=Bos taurus GN=BOLA2B PE=3 SV=2 - [F1MYN0_BOVIN]	3.22963	10.3373	6.15088
G3N3E6	Uncharacterized protein (Fragment) OS=Bos taurus GN=BPHL PE=4 SV=1 - [G3N3E6_BOVIN]	6.82351	12.3103	5.50342
F1MGE9	Uncharacterized protein (Fragment) OS=Bos taurus GN=C21H15orf63 PE=4 SV=2 - [F1MGE9_BOVIN]	5.02163	14.6955	4.84326
F1MMV6	Uncharacterized protein (Fragment) OS=Bos taurus GN=CAB39L PE=4 SV=1 - [F1MMV6_BOVIN]	4.77158	39.0258	7.53271
G3N2A1	Uncharacterized protein (Fragment) OS=Bos taurus GN=CCDC96 PE=4 SV=1 - [G3N2A1_BOVIN]	0	45.9111	8.41162
E1BM27	Uncharacterized protein (Fragment) OS=Bos taurus GN=CLMN PE=4 SV=2 - [E1BM27_BOVIN]	6.98973	112.828	5.12256
F1MZT2	Uncharacterized protein (Fragment) OS=Bos taurus GN=CRNKL1 PE=4 SV=2 - [F1MZT2_BOVIN]	2.17064	92.8502	7.35693
E1BFD5	Uncharacterized protein (Fragment) OS=Bos taurus GN=CUL4B PE=3 SV=2 - [E1BFD5_BOVIN]	5.47447	109.783	8.29443
F1MVM4	Uncharacterized protein (Fragment) OS=Bos taurus GN=DAO PE=4 SV=1 - [F1MVM4_BOVIN]	2.3689	39.5534	6.99072
E1BAK6	Uncharacterized protein (Fragment) OS=Bos taurus GN=DAZAP1 PE=4 SV=2 - [E1BAK6_BOVIN]	2.37511	42.3407	8.88037
H9GW42	Uncharacterized protein (Fragment) OS=Bos taurus GN=DPP7 PE=4 SV=1 - [H9GW42_BOVIN]	7.15672	35.7905	5.03369
F1MBQ0	Uncharacterized protein (Fragment) OS=Bos taurus GN=DYNC1LI2 PE=4 SV=1 - [F1MBQ0_BOVIN]	18.2183	54.6319	6.27783
F1MWY9	Uncharacterized protein (Fragment) OS=Bos taurus GN=ECI2 PE=2 SV=2 - [F1MWY9_BOVIN]	27.4185	40.7109	8.19189
E1BLZ8	Uncharacterized protein (Fragment) OS=Bos taurus GN=EIF3F PE=3 SV=2 - [E1BLZ8_BOVIN]	2.28076	40.1633	5.46533
F1MX04	Uncharacterized protein (Fragment) OS=Bos taurus GN=EIF4G1 PE=4 SV=2 - [F1MX04_BOVIN]	4.56003	178.483	5.2876
F1N6Y7	Uncharacterized protein (Fragment) OS=Bos taurus GN=EIF5B PE=4 SV=2 - [F1N6Y7_BOVIN]	2.10748	138.193	5.41455
F1MF38	Uncharacterized protein (Fragment) OS=Bos taurus GN=EMB PE=4 SV=2 - [F1MF38_BOVIN]	3.15033	31.1218	7.04932
F1MD34	Uncharacterized protein (Fragment) OS=Bos taurus GN=FAM129B PE=4 SV=2 - [F1MD34_BOVIN]	0	83.9859	5.75732
F1MX51	Uncharacterized protein (Fragment) OS=Bos taurus GN=FUBP1 PE=4 SV=2 - [F1MX51_BOVIN]	6.6207	63.6585	7.31299
F1MU84	Uncharacterized protein (Fragment) OS=Bos taurus GN=GALNS PE=4 SV=2 - [F1MU84_BOVIN]	28.3597	58.5417	6.94678
F1MZT7	Uncharacterized protein (Fragment) OS=Bos taurus GN=GCN1L1 PE=4 SV=1 - [F1MZT7_BOVIN]	3.35917	292.942	7.28369
F1MZY2	Uncharacterized protein (Fragment) OS=Bos taurus GN=GFPT1 PE=4 SV=1 - [F1MZY2_BOVIN]	15.5488	63.4616	6.771
F1MC86	Uncharacterized protein (Fragment) OS=Bos taurus GN=GMPS PE=4 SV=2 - [F1MC86_BOVIN]	16.3357	76.8061	6.771
G5E6P3	Uncharacterized protein (Fragment) OS=Bos taurus GN=GNA13 PE=4 SV=1 - [G5E6P3_BOVIN]	2.58023	33.3622	6.34131
F1MCX1	Uncharacterized protein (Fragment) OS=Bos taurus GN=GPC4 PE=3 SV=1 - [F1MCX1_BOVIN]	2.45686	56.8837	5.80811
E1BKZ1	Uncharacterized protein (Fragment) OS=Bos taurus GN=GSR PE=4 SV=2 - [E1BKZ1_BOVIN]	7.2164	46.2086	7.15186
F1MUX6	Uncharacterized protein (Fragment) OS=Bos taurus GN=GSTM3 PE=2 SV=2 - [F1MUX6_BOVIN]	79.662	25.0504	6.771
F6QLM5	Uncharacterized protein (Fragment) OS=Bos taurus GN=GYG1 PE=4 SV=1 - [F6QLM5_BOVIN]	8.33235	37.2746	5.38916
E1BHR5	Uncharacterized protein (Fragment) OS=Bos taurus GN=HEATR6 PE=4 SV=2 - [E1BHR5_BOVIN]	0	130.003	7.34229
F1MJL3	Uncharacterized protein (Fragment) OS=Bos taurus GN=HLCS PE=4 SV=2 - [F1MJL3_BOVIN]	0	80.1115	4.97021
F6RSR1	Uncharacterized protein (Fragment) OS=Bos taurus GN=HNRNPA0 PE=2 SV=1 - [F6RSR1_BOVIN]	23.1698	31.3221	9.30518
F1MFT4	Uncharacterized protein (Fragment) OS=Bos taurus GN=HNRNPU PE=2 SV=2 - [F1MFT4_BOVIN]	9.55893	77.503	8.51416
F1MJ70	Uncharacterized protein (Fragment) OS=Bos taurus GN=HSPA12A PE=4 SV=2 - [F1MJ70_BOVIN]	28.521	74.7025	6.99072
E1BBT9	Uncharacterized protein (Fragment) OS=Bos taurus GN=HSPA4L PE=3 SV=2 - [E1BBT9_BOVIN]	69.1086	97.7503	5.89697
F1MER7	Uncharacterized protein (Fragment) OS=Bos taurus GN=HSPG2 PE=4 SV=1 - [F1MER7_BOVIN]	0	465.734	6.45557
G3MWG4	Uncharacterized protein (Fragment) OS=Bos taurus GN=IARS2 PE=3 SV=1 - [G3MWG4_BOVIN]	2.33845	103.713	6.37939
F1MPE5	Uncharacterized protein (Fragment) OS=Bos taurus GN=IPO5 PE=2 SV=2 - [F1MPE5_BOVIN]	114.931	124.939	4.97021
G5E567	Uncharacterized protein (Fragment) OS=Bos taurus GN=IPO9 PE=4 SV=1 - [G5E567_BOVIN]	0	109.945	4.80518
G3MXD0	Uncharacterized protein (Fragment) OS=Bos taurus GN=IRF2BP2 PE=4 SV=1 - [G3MXD0_BOVIN]	2.94492	47.661	8.88037
F1MZX7	Uncharacterized protein (Fragment) OS=Bos taurus GN=KDELC2 PE=4 SV=2 - [F1MZX7_BOVIN]	2.75244	59.425	8.36768
F1MUA7	Uncharacterized protein (Fragment) OS=Bos taurus GN=KIAA1598 PE=2 SV=2 - [F1MUA7_BOVIN]	0	68.9834	6.16357
F1MFW9	Uncharacterized protein (Fragment) OS=Bos taurus GN=KRT24 PE=3 SV=2 - [F1MFW9_BOVIN]	2.10862	50.7326	4.75439
F1MC13	Uncharacterized protein (Fragment) OS=Bos taurus GN=LAMA5 PE=4 SV=2 - [F1MC13_BOVIN]	8.89987	395.818	6.68311
F1MNT4	Uncharacterized protein (Fragment) OS=Bos taurus GN=LAMB1 PE=4 SV=2 - [F1MNT4_BOVIN]	8.68902	198.609	5.08447
F1MZU1	Uncharacterized protein (Fragment) OS=Bos taurus GN=LARP1 PE=4 SV=2 - [F1MZU1_BOVIN]	2.78588	108.719	8.93896
F1MJI7	Uncharacterized protein (Fragment) OS=Bos taurus GN=LMNB2 PE=3 SV=1 - [F1MJI7_BOVIN]	34.1956	68.9249	5.47803
F1N4I2	Uncharacterized protein (Fragment) OS=Bos taurus GN=LOC100847279 PE=4 SV=2 - [F1N4I2_BOVIN]	3.33277	41.7254	4.75439
E1BIU7	Uncharacterized protein (Fragment) OS=Bos taurus GN=LOC100849619 PE=4 SV=2 - [E1BIU7_BOVIN]	0	187.652	7.37158
G3MWU2	Uncharacterized protein (Fragment) OS=Bos taurus GN=LOC100849900 PE=4 SV=1 - [G3MWU2_BOVIN]	1.9572	49.0249	7.44482
F1MZE7	Uncharacterized protein (Fragment) OS=Bos taurus GN=LOC100849958 PE=4 SV=2 - [F1MZE7_BOVIN]	6.79682	132.515	6.69775
F1MHR6	Uncharacterized protein (Fragment) OS=Bos taurus GN=LOC505564 PE=4 SV=2 - [F1MHR6_BOVIN]	17.2324	73.5883	7.91357
F1MCD3	Uncharacterized protein (Fragment) OS=Bos taurus GN=LOC509506 PE=3 SV=2 - [F1MCD3_BOVIN]	5.23368	60.6173	7.43018
F1MF42	Uncharacterized protein (Fragment) OS=Bos taurus GN=LOC618297 PE=4 SV=2 - [F1MF42_BOVIN]	18.7064	22.6933	8.57275
F1MYC4	Uncharacterized protein (Fragment) OS=Bos taurus GN=LOC782038 PE=4 SV=2 - [F1MYC4_BOVIN]	3.94285	31.5376	5.0083
G3X6J2	Uncharacterized protein (Fragment) OS=Bos taurus GN=LOC782251 PE=4 SV=1 - [G3X6J2_BOVIN]	3.33843	161.51	7.84033
E1BPP6	Uncharacterized protein (Fragment) OS=Bos taurus GN=LOC783065 PE=4 SV=2 - [E1BPP6_BOVIN]	10.8496	61.2534	8.03076
G3X7D5	Uncharacterized protein (Fragment) OS=Bos taurus GN=LOC787803 PE=3 SV=1 - [G3X7D5_BOVIN]	2.28772	15.5655	10.2866
F1MX73	Uncharacterized protein (Fragment) OS=Bos taurus GN=MIPEP PE=3 SV=1 - [F1MX73_BOVIN]	0	81.0431	7.84033
F1MFY1	Uncharacterized protein (Fragment) OS=Bos taurus GN=MORC3 PE=4 SV=1 - [F1MFY1_BOVIN]	2.24856	109.123	5.50342
F1MU05	Uncharacterized protein (Fragment) OS=Bos taurus GN=MPP6 PE=4 SV=1 - [F1MU05_BOVIN]	6.68523	62.2734	6.17627
F1MPZ9	Uncharacterized protein (Fragment) OS=Bos taurus GN=NCKAP1 PE=4 SV=2 - [F1MPZ9_BOVIN]	0	124.812	6.44287
F1MSQ6	Uncharacterized protein (Fragment) OS=Bos taurus GN=NEFH PE=3 SV=2 - [F1MSQ6_BOVIN]	14.4027	118.218	8.39697
F1MQ21	Uncharacterized protein (Fragment) OS=Bos taurus GN=NES PE=2 SV=2 - [F1MQ21_BOVIN]	2.69365	168.001	4.25928
F1N322	Uncharacterized protein (Fragment) OS=Bos taurus GN=NISCH PE=4 SV=2 - [F1N322_BOVIN]	0	172.026	5.16064
F1MPJ8	Uncharacterized protein (Fragment) OS=Bos taurus GN=NPEPL1 PE=4 SV=2 - [F1MPJ8_BOVIN]	3.28704	50.2635	6.62451
F1MXX5	Uncharacterized protein (Fragment) OS=Bos taurus GN=NRD1 PE=3 SV=1 - [F1MXX5_BOVIN]	13.5461	119.301	5.41455
F1N7I5	Uncharacterized protein (Fragment) OS=Bos taurus GN=NUMA1 PE=4 SV=2 - [F1N7I5_BOVIN]	30.7231	238.841	5.56689
G3MWZ6	Uncharacterized protein (Fragment) OS=Bos taurus GN=NUP210 PE=4 SV=1 - [G3MWZ6_BOVIN]	0	66.8732	7.92822
E1BG62	Uncharacterized protein (Fragment) OS=Bos taurus GN=PACS1 PE=4 SV=2 - [E1BG62_BOVIN]	0	90.2462	7.06396
F1MMF4	Uncharacterized protein (Fragment) OS=Bos taurus GN=PAWR PE=4 SV=2 - [F1MMF4_BOVIN]	0	6.06418	4.66553
E1BKM4	Uncharacterized protein (Fragment) OS=Bos taurus GN=PDCD6IP PE=4 SV=2 - [E1BKM4_BOVIN]	33.5059	100.928	7.44482
F1N5S7	Uncharacterized protein (Fragment) OS=Bos taurus GN=PDF PE=3 SV=2 - [F1N5S7_BOVIN]	3.80026	25.7473	8.51416
F1MF11	Uncharacterized protein (Fragment) OS=Bos taurus GN=PLCH1 PE=4 SV=1 - [F1MF11_BOVIN]	5.10091	186.801	7.85498
F1N580	Uncharacterized protein (Fragment) OS=Bos taurus GN=PPM1E PE=3 SV=1 - [F1N580_BOVIN]	7.0383	66.9261	6.7417
F1MRS1	Uncharacterized protein (Fragment) OS=Bos taurus GN=PPP4R1 PE=1 SV=2 - [F1MRS1_BOVIN]	2.76903	103.005	4.80518
F1N3Z8	Uncharacterized protein (Fragment) OS=Bos taurus GN=PPP4R2 PE=4 SV=2 - [F1N3Z8_BOVIN]	3.40226	41.9334	4.50049
G3MY14	Uncharacterized protein (Fragment) OS=Bos taurus GN=PRPS2 PE=4 SV=1 - [G3MY14_BOVIN]	12.4621	23.5412	6.72705
F1N6W1	Uncharacterized protein (Fragment) OS=Bos taurus GN=PTPN9 PE=4 SV=2 - [F1N6W1_BOVIN]	2.72663	71.2774	7.98682
F1MNI4	Uncharacterized protein (Fragment) OS=Bos taurus GN=RAB5B PE=3 SV=1 - [F1MNI4_BOVIN]	9.84671	25.1377	7.81104
F1N0H4	Uncharacterized protein (Fragment) OS=Bos taurus GN=RAI14 PE=4 SV=1 - [F1N0H4_BOVIN]	7.11041	109.61	6.17627
G3N2L2	Uncharacterized protein (Fragment) OS=Bos taurus GN=RCN1 PE=2 SV=1 - [G3N2L2_BOVIN]	32.6215	29.294	4.70361
F1MX83	Uncharacterized protein (Fragment) OS=Bos taurus GN=S100A11 PE=2 SV=2 - [F1MX83_BOVIN]	2.28776	11.2437	7.28369
F1MYK6	Uncharacterized protein (Fragment) OS=Bos taurus GN=SCAF8 PE=4 SV=2 - [F1MYK6_BOVIN]	0	140.07	8.41162
G3N0E8	Uncharacterized protein (Fragment) OS=Bos taurus GN=SCFD2 PE=2 SV=1 - [G3N0E8_BOVIN]	2.07665	18.6029	8.19189
F1MGJ5	Uncharacterized protein (Fragment) OS=Bos taurus GN=SEL1L PE=4 SV=2 - [F1MGJ5_BOVIN]	11.5048	94.2317	6.31592
G5E5A2	Uncharacterized protein (Fragment) OS=Bos taurus GN=SEPW1 PE=4 SV=1 - [G5E5A2_BOVIN]	2.48091	8.07133	9.01221
F1MCF1	Uncharacterized protein (Fragment) OS=Bos taurus GN=SET PE=3 SV=1 - [F1MCF1_BOVIN]	18.803	29.7006	4.17041
G3N1L5	Uncharacterized protein (Fragment) OS=Bos taurus GN=SLC9A3R2 PE=2 SV=1 - [G3N1L5_BOVIN]	11.4767	42.3096	8.92432
E1BMC6	Uncharacterized protein (Fragment) OS=Bos taurus GN=SLMAP PE=4 SV=2 - [E1BMC6_BOVIN]	34.0551	89.4899	5.16064
F1N4N6	Uncharacterized protein (Fragment) OS=Bos taurus GN=SMARCC2 PE=4 SV=2 - [F1N4N6_BOVIN]	5.80012	120.542	5.42725
F1MDV3	Uncharacterized protein (Fragment) OS=Bos taurus GN=SNTB1 PE=4 SV=1 - [F1MDV3_BOVIN]	2.09828	55.9852	8.1626
F1N6W6	Uncharacterized protein (Fragment) OS=Bos taurus GN=SNX9 PE=2 SV=2 - [F1N6W6_BOVIN]	6.02523	66.0733	5.51611
F1MZL5	Uncharacterized protein (Fragment) OS=Bos taurus GN=SPHKAP PE=4 SV=2 - [F1MZL5_BOVIN]	2.80673	175.722	4.89404
F1MNQ8	Uncharacterized protein (Fragment) OS=Bos taurus GN=STX2 PE=3 SV=2 - [F1MNQ8_BOVIN]	0	32.9941	6.46826
F1MCT8	Uncharacterized protein (Fragment) OS=Bos taurus GN=SYNCRIP PE=4 SV=2 - [F1MCT8_BOVIN]	2.01032	71.1314	8.48486
F1MF78	Uncharacterized protein (Fragment) OS=Bos taurus GN=SYNE2 PE=2 SV=2 - [F1MF78_BOVIN]	3.82476	788.842	5.30029
G3MYZ6	Uncharacterized protein (Fragment) OS=Bos taurus GN=TCP11 PE=4 SV=1 - [G3MYZ6_BOVIN]	18.9842	63.6059	6.1001
F1N2D3	Uncharacterized protein (Fragment) OS=Bos taurus GN=TJP1 PE=2 SV=2 - [F1N2D3_BOVIN]	4.18355	190.29	6.69775
F1MDH3	Uncharacterized protein (Fragment) OS=Bos taurus GN=TLN1 PE=4 SV=2 - [F1MDH3_BOVIN]	152.798	270.647	6.12549
F1N672	Uncharacterized protein (Fragment) OS=Bos taurus GN=TM9SF2 PE=4 SV=2 - [F1N672_BOVIN]	12.1839	76.3295	7.29834
F1N6C2	Uncharacterized protein (Fragment) OS=Bos taurus GN=TMED4 PE=3 SV=1 - [F1N6C2_BOVIN]	11.7627	27.4893	9.1001
G5E6K7	Uncharacterized protein (Fragment) OS=Bos taurus GN=TMOD3 PE=4 SV=1 - [G5E6K7_BOVIN]	5.47335	16.6715	4.93213
F1MBJ7	Uncharacterized protein (Fragment) OS=Bos taurus GN=TNPO2 PE=2 SV=1 - [F1MBJ7_BOVIN]	6.99238	116.021	5.68115
F6R9W5	Uncharacterized protein (Fragment) OS=Bos taurus GN=TRIP10 PE=4 SV=1 - [F6R9W5_BOVIN]	1.84893	30.4981	4.91943
E1BE64	Uncharacterized protein (Fragment) OS=Bos taurus GN=TSGA10 PE=4 SV=2 - [E1BE64_BOVIN]	18.8124	103.641	5.68115
F6RP72	Uncharacterized protein (Fragment) OS=Bos taurus GN=TUBA3E PE=3 SV=1 - [F6RP72_BOVIN]	181.86	49.7966	5.09717
F1MKS3	Uncharacterized protein (Fragment) OS=Bos taurus GN=TXNDC5 PE=3 SV=2 - [F1MKS3_BOVIN]	28.2467	28.6552	5.10986
G3MZD8	Uncharacterized protein (Fragment) OS=Bos taurus GN=TXNDC5 PE=4 SV=1 - [G3MZD8_BOVIN]	12.8154	47.1866	8.82178
F1MRT9	Uncharacterized protein (Fragment) OS=Bos taurus GN=UTRN PE=4 SV=2 - [F1MRT9_BOVIN]	13.5021	389.269	5.32568
F1N1B0	Uncharacterized protein (Fragment) OS=Bos taurus GN=WBSCR27 PE=4 SV=2 - [F1N1B0_BOVIN]	2.85711	27.3448	6.15088
E1BGC5	Uncharacterized protein (Fragment) OS=Bos taurus GN=YLPM1 PE=4 SV=2 - [E1BGC5_BOVIN]	2.69275	188.846	6.41748
G3MY15	Uncharacterized protein (Fragment) OS=Bos taurus PE=3 SV=1 - [G3MY15_BOVIN]	2.85467	13.9985	9.84717
G3N3W9	Uncharacterized protein (Fragment) OS=Bos taurus PE=3 SV=1 - [G3N3W9_BOVIN]	2.59445	16.5428	10.1694
G3X7R8	Uncharacterized protein (Fragment) OS=Bos taurus PE=3 SV=1 - [G3X7R8_BOVIN]	70.5005	39.657	4.84326
E1BBV5	Uncharacterized protein (Fragment) OS=Bos taurus PE=3 SV=2 - [E1BBV5_BOVIN]	2.26739	18.3783	6.13818
F1MN10	Uncharacterized protein (Fragment) OS=Bos taurus PE=3 SV=2 - [F1MN10_BOVIN]	2.62714	53.8546	7.79639
F1N506	Uncharacterized protein (Fragment) OS=Bos taurus PE=3 SV=2 - [F1N506_BOVIN]	7.37783	100.591	5.74463
F1MK38	Uncharacterized protein (Fragment) OS=Bos taurus PE=4 SV=1 - [F1MK38_BOVIN]	3.10628	33.4216	9.1001
F6R352	Uncharacterized protein (Fragment) OS=Bos taurus PE=4 SV=1 - [F6R352_BOVIN]	0	38.0155	5.19873
G3MWI2	Uncharacterized protein (Fragment) OS=Bos taurus PE=4 SV=1 - [G3MWI2_BOVIN]	0	39.1928	9.87646
G3MXG5	Uncharacterized protein (Fragment) OS=Bos taurus PE=4 SV=1 - [G3MXG5_BOVIN]	5.81904	22.3234	5.89697
G3MXH9	Uncharacterized protein (Fragment) OS=Bos taurus PE=4 SV=1 - [G3MXH9_BOVIN]	0	10.7668	10.7407
G3N330	Uncharacterized protein (Fragment) OS=Bos taurus PE=4 SV=1 - [G3N330_BOVIN]	0	25.2165	5.33838
G5E513	Uncharacterized protein (Fragment) OS=Bos taurus PE=4 SV=1 - [G5E513_BOVIN]	12.2567	49.9386	5.49072
G5E604	Uncharacterized protein (Fragment) OS=Bos taurus PE=4 SV=1 - [G5E604_BOVIN]	2.69988	11.0513	7.98682
G5E622	Uncharacterized protein (Fragment) OS=Bos taurus PE=4 SV=1 - [G5E622_BOVIN]	3.39234	82.9984	6.7417
E1BGU2	Uncharacterized protein (Fragment) OS=Bos taurus PE=4 SV=2 - [E1BGU2_BOVIN]	0	162.155	9.17334
E1BH05	Uncharacterized protein (Fragment) OS=Bos taurus PE=4 SV=2 - [E1BH05_BOVIN]	0	146.957	5.50342
E1BKG4	Uncharacterized protein (Fragment) OS=Bos taurus PE=4 SV=2 - [E1BKG4_BOVIN]	0	146.468	8.26514
E1BNW1	Uncharacterized protein (Fragment) OS=Bos taurus PE=4 SV=2 - [E1BNW1_BOVIN]	20.3854	21.637	7.43018
F1MLI8	Uncharacterized protein (Fragment) OS=Bos taurus PE=4 SV=2 - [F1MLI8_BOVIN]	4.29639	53.6182	5.30029
F1MN61	Uncharacterized protein (Fragment) OS=Bos taurus PE=4 SV=2 - [F1MN61_BOVIN]	3.6776	137.096	5.64307
F1MPT5	Uncharacterized protein (Fragment) OS=Bos taurus PE=4 SV=2 - [F1MPT5_BOVIN]	6.06602	843.681	5.17334
F1MSJ7	Uncharacterized protein (Fragment) OS=Bos taurus PE=4 SV=2 - [F1MSJ7_BOVIN]	1.65303	37.845	6.65381
F1MTZ5	Uncharacterized protein (Fragment) OS=Bos taurus PE=4 SV=2 - [F1MTZ5_BOVIN]	2.11559	116.898	5.75732
F1MVP6	Uncharacterized protein (Fragment) OS=Bos taurus PE=4 SV=2 - [F1MVP6_BOVIN]	19.7604	186.518	4.97021
F1N191	Uncharacterized protein (Fragment) OS=Bos taurus PE=4 SV=2 - [F1N191_BOVIN]	8.48224	65.326	9.42236
F1N507	Uncharacterized protein (Fragment) OS=Bos taurus PE=4 SV=2 - [F1N507_BOVIN]	3.10345	206.823	6.62451
F1N6H4	Uncharacterized protein (Fragment) OS=Bos taurus PE=4 SV=2 - [F1N6H4_BOVIN]	5.48827	824.161	5.30029
Q3ZBP0	Uncharacterized protein C11orf74 homolog OS=Bos taurus PE=2 SV=1 - [CK074_BOVIN]	1.95348	27.1964	4.65283
Q3SZM3	Uncharacterized protein C17orf62 homolog OS=Bos taurus PE=2 SV=1 - [CQ062_BOVIN]	3.13747	20.8919	7.03467
A3KN05	Uncharacterized protein C2orf47 homolog, mitochondrial OS=Bos taurus PE=2 SV=1 - [CB047_BOVIN]	3.44052	32.9193	9.24658
A8YXZ5	Uncharacterized protein C8orf59 homolog OS=Bos taurus PE=3 SV=2 - [CH059_BOVIN]	0	11.4493	10.4624
F1MU43	Uncharacterized protein OS=Bos taurus GN=100851075 PE=4 SV=2 - [F1MU43_BOVIN]	104.604	95.6639	7.59131
E1BPV7	Uncharacterized protein OS=Bos taurus GN=100851509 PE=4 SV=2 - [E1BPV7_BOVIN]	2.44969	118.539	8.48486
E1BL39	Uncharacterized protein OS=Bos taurus GN=100851906 PE=4 SV=1 - [E1BL39_BOVIN]	0	168.926	7.50342
E1BLT5	Uncharacterized protein OS=Bos taurus GN=ABCB4 PE=3 SV=2 - [E1BLT5_BOVIN]	0	140.293	8.52881
G3MYQ9	Uncharacterized protein OS=Bos taurus GN=ABCB8 PE=2 SV=1 - [G3MYQ9_BOVIN]	3.45055	77.2663	9.64209
E1BGH0	Uncharacterized protein OS=Bos taurus GN=ABCF1 PE=3 SV=1 - [E1BGH0_BOVIN]	2.45062	95.9165	6.55127
E1BGS2	Uncharacterized protein OS=Bos taurus GN=ACAD10 PE=3 SV=1 - [E1BGS2_BOVIN]	0	117.551	7.84033
F1N0A4	Uncharacterized protein OS=Bos taurus GN=ACAD9 PE=2 SV=1 - [F1N0A4_BOVIN]	8.56305	68.1465	8.25049
F1MRE5	Uncharacterized protein OS=Bos taurus GN=ACBD3 PE=4 SV=1 - [F1MRE5_BOVIN]	4.0657	60.544	5.12256
F1MQG6	Uncharacterized protein OS=Bos taurus GN=ACIN1 PE=2 SV=1 - [F1MQG6_BOVIN]	2.2216	150.665	6.06201
F1N234	Uncharacterized protein OS=Bos taurus GN=ACOT2 PE=4 SV=1 - [F1N234_BOVIN]	3.07922	50.8586	8.6167
F6Q5U0	Uncharacterized protein OS=Bos taurus GN=ACOT7 PE=2 SV=1 - [F6Q5U0_BOVIN]	6.06402	40.8128	7.48877
E1B7S8	Uncharacterized protein OS=Bos taurus GN=ACRBP PE=4 SV=2 - [E1B7S8_BOVIN]	8.63801	61.2336	5.04639
F1MIL6	Uncharacterized protein OS=Bos taurus GN=ACRV1 PE=4 SV=1 - [F1MIL6_BOVIN]	2.30746	28.9624	4.57666
F2Z4F0	Uncharacterized protein OS=Bos taurus GN=ACTR1A PE=2 SV=1 - [F2Z4F0_BOVIN]	17.6047	42.5869	6.63916
G3N284	Uncharacterized protein OS=Bos taurus GN=ACTRT1 PE=3 SV=1 - [G3N284_BOVIN]	4.34144	42.1033	5.56689
E1BG77	Uncharacterized protein OS=Bos taurus GN=ADAM32 PE=4 SV=2 - [E1BG77_BOVIN]	2.33849	82.3635	5.09717
G3MZ12	Uncharacterized protein OS=Bos taurus GN=ADCK2 PE=4 SV=1 - [G3MZ12_BOVIN]	0	63.6659	8.5874
F1N468	Uncharacterized protein OS=Bos taurus GN=ADK PE=4 SV=2 - [F1N468_BOVIN]	7.09297	38.5075	6.25244
G5E5P6	Uncharacterized protein OS=Bos taurus GN=AGPAT3 PE=2 SV=1 - [G5E5P6_BOVIN]	2.11332	43.3638	8.89502
E1BJA2	Uncharacterized protein OS=Bos taurus GN=AIFM1 PE=4 SV=1 - [E1BJA2_BOVIN]	36.8433	66.8301	9.18799
E1B7Q2	Uncharacterized protein OS=Bos taurus GN=AK7 PE=4 SV=2 - [E1B7Q2_BOVIN]	6.80028	82.9639	4.80518
E1BM36	Uncharacterized protein OS=Bos taurus GN=AKAP1 PE=2 SV=2 - [E1BM36_BOVIN]	0	88.5384	4.89404
F1N1T3	Uncharacterized protein OS=Bos taurus GN=AKAP2 PE=4 SV=2 - [F1N1T3_BOVIN]	3.75982	93.9694	5.19873
F1MYH5	Uncharacterized protein OS=Bos taurus GN=AKAP4 PE=4 SV=1 - [F1MYH5_BOVIN]	28.5163	93.9419	6.65381
F1MPJ7	Uncharacterized protein OS=Bos taurus GN=ANP32E PE=4 SV=2 - [F1MPJ7_BOVIN]	7.49467	30.0127	3.89111
F1MIF2	Uncharacterized protein OS=Bos taurus GN=AP1B1 PE=4 SV=1 - [F1MIF2_BOVIN]	39.3198	104.084	5.09717
F1MF68	Uncharacterized protein OS=Bos taurus GN=AP1G1 PE=2 SV=2 - [F1MF68_BOVIN]	3.5163	91.3391	6.80029
F1MAV2	Uncharacterized protein OS=Bos taurus GN=ARFIP1 PE=4 SV=2 - [F1MAV2_BOVIN]	8.80666	41.7036	6.69775
F6RWK1	Uncharacterized protein OS=Bos taurus GN=ARHGAP1 PE=4 SV=1 - [F6RWK1_BOVIN]	10.5078	50.4453	6.90283
F1MBM9	Uncharacterized protein OS=Bos taurus GN=ARHGEF7 PE=4 SV=2 - [F1MBM9_BOVIN]	0	97.136	6.63916
E1B717	Uncharacterized protein OS=Bos taurus GN=ARMC10 PE=4 SV=1 - [E1B717_BOVIN]	15.4004	33.6237	7.45947
F1MUE3	Uncharacterized protein OS=Bos taurus GN=ART3 PE=4 SV=2 - [F1MUE3_BOVIN]	14.1249	43.9409	5.47803
E1BE28	Uncharacterized protein OS=Bos taurus GN=ATL2 PE=4 SV=2 - [E1BE28_BOVIN]	2.72886	66.3052	5.47803
G3MWR4	Uncharacterized protein OS=Bos taurus GN=ATP1B1 PE=3 SV=1 - [G3MWR4_BOVIN]	5.11011	35.0008	8.51416
F1MPR3	Uncharacterized protein OS=Bos taurus GN=ATP2A2 PE=2 SV=2 - [F1MPR3_BOVIN]	4.3108	111.858	5.33838
F1MG81	Uncharacterized protein OS=Bos taurus GN=ATPAF1 PE=4 SV=2 - [F1MG81_BOVIN]	6.06683	35.9864	8.70459
E1BJ59	Uncharacterized protein OS=Bos taurus GN=ATXN2L PE=4 SV=1 - [E1BJ59_BOVIN]	10.7415	113.294	8.5874
F1MIU2	Uncharacterized protein OS=Bos taurus GN=BAG3 PE=4 SV=1 - [F1MIU2_BOVIN]	0	62.0863	6.65381
F1MSS9	Uncharacterized protein OS=Bos taurus GN=BAG4 PE=2 SV=1 - [F1MSS9_BOVIN]	0	49.4202	5.26221
F1MY28	Uncharacterized protein OS=Bos taurus GN=BAG6 PE=4 SV=1 - [F1MY28_BOVIN]	15.5614	118.673	5.5542
F1MQU4	Uncharacterized protein OS=Bos taurus GN=BCLAF1 PE=4 SV=2 - [F1MQU4_BOVIN]	7.60338	106.158	9.979
E1BL29	Uncharacterized protein OS=Bos taurus GN=BLMH PE=4 SV=1 - [E1BL29_BOVIN]	7.1904	52.8962	6.63916
F1N2G1	Uncharacterized protein OS=Bos taurus GN=BOD1L PE=2 SV=2 - [F1N2G1_BOVIN]	2.44026	318.849	5.17334
F1MJQ5	Uncharacterized protein OS=Bos taurus GN=C11H2orf56 PE=4 SV=2 - [F1MJQ5_BOVIN]	8.73925	49.2792	6.80029
E1BP40	Uncharacterized protein OS=Bos taurus GN=C13H20orf26 PE=4 SV=2 - [E1BP40_BOVIN]	2.43754	129.821	6.13818
G3X767	Uncharacterized protein OS=Bos taurus GN=C15H11orf70 PE=4 SV=1 - [G3X767_BOVIN]	3.06787	30.7014	6.15088
E1BJU6	Uncharacterized protein OS=Bos taurus GN=C21H14orf49 PE=4 SV=1 - [E1BJU6_BOVIN]	3.09638	112.34	6.17627
F1N0N6	Uncharacterized protein OS=Bos taurus GN=C3H1orf123 PE=4 SV=1 - [F1N0N6_BOVIN]	4.31938	18.0849	5.12256
F1MZT6	Uncharacterized protein OS=Bos taurus GN=C3H1orf50 PE=2 SV=2 - [F1MZT6_BOVIN]	2.5812	22.0851	5.5542
F1MQK8	Uncharacterized protein OS=Bos taurus GN=C5H12orf57 PE=2 SV=1 - [F1MQK8_BOVIN]	0	13.1456	5.13525
G3N3L6	Uncharacterized protein OS=Bos taurus GN=C7H19orf52 PE=4 SV=1 - [G3N3L6_BOVIN]	6.24651	28.8909	7.43018
E1B9I1	Uncharacterized protein OS=Bos taurus GN=C7H19orf70 PE=4 SV=1 - [E1B9I1_BOVIN]	1.7685	13.3088	8.63135
G3N1V3	Uncharacterized protein OS=Bos taurus GN=C8H9orf11 PE=2 SV=1 - [G3N1V3_BOVIN]	0	27.4693	5.17334
F1N5D1	Uncharacterized protein OS=Bos taurus GN=CA5B PE=2 SV=1 - [F1N5D1_BOVIN]	16.7085	36.5904	7.41553
F1MVC0	Uncharacterized protein OS=Bos taurus GN=CAD PE=3 SV=2 - [F1MVC0_BOVIN]	5.12875	242.784	6.62451
F1MQD1	Uncharacterized protein OS=Bos taurus GN=CAPN5 PE=4 SV=2 - [F1MQD1_BOVIN]	9.24459	72.9867	7.62061
E1BIJ3	Uncharacterized protein OS=Bos taurus GN=CASKIN2 PE=4 SV=2 - [E1BIJ3_BOVIN]	0	125.829	7.29834
E1B9S8	Uncharacterized protein OS=Bos taurus GN=CBFB PE=4 SV=2 - [E1B9S8_BOVIN]	2.06265	21.5287	6.59521
G5E6N7	Uncharacterized protein OS=Bos taurus GN=CBX1 PE=4 SV=1 - [G5E6N7_BOVIN]	2.03346	21.4046	4.93213
F1N1S3	Uncharacterized protein OS=Bos taurus GN=CBX3 PE=4 SV=2 - [F1N1S3_BOVIN]	2.14021	20.4642	5.30029
G3MXG3	Uncharacterized protein OS=Bos taurus GN=CCDC88A PE=4 SV=1 - [G3MXG3_BOVIN]	2.66927	207.895	6.0874
E1BE86	Uncharacterized protein OS=Bos taurus GN=CCS PE=2 SV=1 - [E1BE86_BOVIN]	2.68231	29.1665	5.23682
F1MWD3	Uncharacterized protein OS=Bos taurus GN=CCT5 PE=1 SV=2 - [F1MWD3_BOVIN]	124.294	59.5769	5.90967
F1MM14	Uncharacterized protein OS=Bos taurus GN=CD2AP PE=4 SV=2 - [F1MM14_BOVIN]	6.63452	71.1601	6.16357
F1MGI9	Uncharacterized protein OS=Bos taurus GN=CECR5 PE=2 SV=1 - [F1MGI9_BOVIN]	0	42.5392	7.63525
F1ME99	Uncharacterized protein OS=Bos taurus GN=CEP135 PE=4 SV=2 - [F1ME99_BOVIN]	0	133.461	6.60986
E1BGI2	Uncharacterized protein OS=Bos taurus GN=CEP170 PE=4 SV=2 - [E1BGI2_BOVIN]	2.63344	175.055	7.00537
E1B8M0	Uncharacterized protein OS=Bos taurus GN=CEP55 PE=4 SV=1 - [E1B8M0_BOVIN]	5.66924	54.3003	7.28369
F1ME65	Uncharacterized protein OS=Bos taurus GN=CKAP4 PE=4 SV=1 - [F1ME65_BOVIN]	14.3716	64.4913	6.03662
E1B7K5	Uncharacterized protein OS=Bos taurus GN=CKAP5 PE=4 SV=2 - [E1B7K5_BOVIN]	0	224.979	7.85498
E3W9A2	Uncharacterized protein OS=Bos taurus GN=CLIP1 PE=4 SV=2 - [E3W9A2_BOVIN]	7.58143	160.526	5.31299
E1BGH3	Uncharacterized protein OS=Bos taurus GN=CLIP2 PE=4 SV=2 - [E1BGH3_BOVIN]	2.30359	115.808	6.63916
F1N2I5	Uncharacterized protein OS=Bos taurus GN=CMBL PE=4 SV=1 - [F1N2I5_BOVIN]	14.3678	27.9862	7.07861
F1MHU9	Uncharacterized protein OS=Bos taurus GN=CNOT1 PE=4 SV=2 - [F1MHU9_BOVIN]	2.5267	266.147	7.04932
E1BC04	Uncharacterized protein OS=Bos taurus GN=CNST PE=4 SV=1 - [E1BC04_BOVIN]	2.27008	79.3885	4.56396
E1BK29	Uncharacterized protein OS=Bos taurus GN=COG1 PE=4 SV=2 - [E1BK29_BOVIN]	0	108.197	7.06396
E1BI98	Uncharacterized protein OS=Bos taurus GN=COL6A1 PE=4 SV=1 - [E1BI98_BOVIN]	188.147	108.603	5.40186
F1MKG2	Uncharacterized protein OS=Bos taurus GN=COL6A2 PE=2 SV=2 - [F1MKG2_BOVIN]	101.903	109.254	6.68311
E1BB91	Uncharacterized protein OS=Bos taurus GN=COL6A3 PE=2 SV=1 - [E1BB91_BOVIN]	214.51	342.197	6.49365
G3X736	Uncharacterized protein OS=Bos taurus GN=COPS2 PE=4 SV=1 - [G3X736_BOVIN]	12.8729	52.3714	5.46533
F1MBP8	Uncharacterized protein OS=Bos taurus GN=COPS5 PE=4 SV=2 - [F1MBP8_BOVIN]	2.20114	37.5407	6.53662
F6QD94	Uncharacterized protein OS=Bos taurus GN=COX17 PE=4 SV=1 - [F6QD94_BOVIN]	12.5268	6.74632	7.66455
F1MLJ3	Uncharacterized protein OS=Bos taurus GN=CPNE4 PE=4 SV=2 - [F1MLJ3_BOVIN]	1.70373	28.0858	5.0083
E1BKY9	Uncharacterized protein OS=Bos taurus GN=CPOX PE=4 SV=1 - [E1BKY9_BOVIN]	8.5344	50.3482	8.35303
E1BKY3	Uncharacterized protein OS=Bos taurus GN=CPT1A PE=3 SV=2 - [E1BKY3_BOVIN]	0	88.2288	8.51416
F1N2L7	Uncharacterized protein OS=Bos taurus GN=CRISP2 PE=4 SV=1 - [F1N2L7_BOVIN]	4.44473	27.0989	7.2251
E1BQ32	Uncharacterized protein OS=Bos taurus GN=CRK PE=4 SV=1 - [E1BQ32_BOVIN]	5.54189	33.81	5.5542
E1BCF2	Uncharacterized protein OS=Bos taurus GN=CRLF3 PE=4 SV=2 - [E1BCF2_BOVIN]	3.05742	49.3757	5.07178
F1MS94	Uncharacterized protein OS=Bos taurus GN=CSDE1 PE=4 SV=1 - [F1MS94_BOVIN]	8.5598	85.7505	6.20166
E1BDE3	Uncharacterized protein OS=Bos taurus GN=CTDSP1 PE=4 SV=2 - [E1BDE3_BOVIN]	3.00028	29.1028	5.99854
E1BQ11	Uncharacterized protein OS=Bos taurus GN=CTNND1 PE=4 SV=2 - [E1BQ11_BOVIN]	13.6233	106.797	6.22705
E1BIN5	Uncharacterized protein OS=Bos taurus GN=CUL3 PE=3 SV=2 - [E1BIN5_BOVIN]	5.33815	88.9024	8.48486
F1MWG3	Uncharacterized protein OS=Bos taurus GN=CWC22 PE=4 SV=2 - [F1MWG3_BOVIN]	2.01129	104.064	7.21045
E1BEZ6	Uncharacterized protein OS=Bos taurus GN=CXHXorf57 PE=4 SV=2 - [E1BEZ6_BOVIN]	3.36487	97.9204	8.92432
F1MIC9	Uncharacterized protein OS=Bos taurus GN=DCTN1 PE=2 SV=1 - [F1MIC9_BOVIN]	37.4813	136.803	5.42725
F1N5H8	Uncharacterized protein OS=Bos taurus GN=DDX31 PE=4 SV=1 - [F1N5H8_BOVIN]	2.40483	80.948	9.75928
G5E631	Uncharacterized protein OS=Bos taurus GN=DDX3X PE=4 SV=1 - [G5E631_BOVIN]	14.794	73.0829	7.18115
F1MX40	Uncharacterized protein OS=Bos taurus GN=DDX46 PE=4 SV=1 - [F1MX40_BOVIN]	0	117.374	9.29053
F1MBQ8	Uncharacterized protein OS=Bos taurus GN=DDX5 PE=2 SV=2 - [F1MBQ8_BOVIN]	4.43914	69.1047	8.92432
E1BDM8	Uncharacterized protein OS=Bos taurus GN=DDX6 PE=4 SV=1 - [E1BDM8_BOVIN]	5.81031	54.3423	8.66064
F1N5J8	Uncharacterized protein OS=Bos taurus GN=DECR1 PE=4 SV=1 - [F1N5J8_BOVIN]	43.8903	35.3304	9.08545
E1BFC3	Uncharacterized protein OS=Bos taurus GN=DFNA5 PE=4 SV=1 - [E1BFC3_BOVIN]	15.9152	54.8538	5.32568
E1BFI2	Uncharacterized protein OS=Bos taurus GN=DHTKD1 PE=4 SV=2 - [E1BFI2_BOVIN]	7.60769	103.041	6.7124
E1BMG2	Uncharacterized protein OS=Bos taurus GN=DNAH5 PE=4 SV=2 - [E1BMG2_BOVIN]	0	529.888	6.11279
E1BPM9	Uncharacterized protein OS=Bos taurus GN=DNAI2 PE=4 SV=1 - [E1BPM9_BOVIN]	8.65207	70.0752	4.91943
F1N6Q0	Uncharacterized protein OS=Bos taurus GN=DNAJA4 PE=4 SV=2 - [F1N6Q0_BOVIN]	22.1593	44.8349	7.95752
F1N151	Uncharacterized protein OS=Bos taurus GN=DNAJC10 PE=4 SV=1 - [F1N151_BOVIN]	2.4358	91.1632	6.85889
F1MDR7	Uncharacterized protein OS=Bos taurus GN=DNAJC13 PE=4 SV=2 - [F1MDR7_BOVIN]	4.69453	254.278	6.80029
E1BN01	Uncharacterized protein OS=Bos taurus GN=DNALI1 PE=4 SV=2 - [E1BN01_BOVIN]	0	33.1262	8.32373
F2Z4F5	Uncharacterized protein OS=Bos taurus GN=DPP3 PE=4 SV=1 - [F2Z4F5_BOVIN]	14.084	81.9804	5.18604
F1MJB1	Uncharacterized protein OS=Bos taurus GN=DTYMK PE=3 SV=1 - [F1MJB1_BOVIN]	11.1524	23.8325	8.45557
E1BDX8	Uncharacterized protein OS=Bos taurus GN=DYNC1H1 PE=4 SV=1 - [E1BDX8_BOVIN]	11.9409	531.719	6.40479
F6PRB5	Uncharacterized protein OS=Bos taurus GN=ECH1 PE=2 SV=1 - [F6PRB5_BOVIN]	52.7147	36.0184	8.06006
E1BLR8	Uncharacterized protein OS=Bos taurus GN=ECHDC3 PE=4 SV=1 - [E1BLR8_BOVIN]	5.95861	32.0457	8.104
E1BJH1	Uncharacterized protein OS=Bos taurus GN=EDC4 PE=4 SV=1 - [E1BJH1_BOVIN]	6.08702	151.93	5.89697
E1BH79	Uncharacterized protein OS=Bos taurus GN=EFTUD1 PE=4 SV=2 - [E1BH79_BOVIN]	0	126.068	5.78271
F1MYS7	Uncharacterized protein OS=Bos taurus GN=EIF4B PE=4 SV=1 - [F1MYS7_BOVIN]	2.42062	68.7773	5.80811
G3N2H3	Uncharacterized protein OS=Bos taurus GN=EIF4G3 PE=2 SV=1 - [G3N2H3_BOVIN]	6.24782	137.932	5.30029
F1MN49	Uncharacterized protein OS=Bos taurus GN=EIF5A2 PE=4 SV=2 - [F1MN49_BOVIN]	23.6745	16.7822	5.57959
F1N1S5	Uncharacterized protein OS=Bos taurus GN=EMCN PE=4 SV=2 - [F1N1S5_BOVIN]	13.1824	26.1961	5.35107
E1BB08	Uncharacterized protein OS=Bos taurus GN=EML2 PE=4 SV=2 - [E1BB08_BOVIN]	0	89.0895	6.91748
F1MNS5	Uncharacterized protein OS=Bos taurus GN=ENPP1 PE=4 SV=1 - [F1MNS5_BOVIN]	13.0576	104.321	6.91748
E1BDB0	Uncharacterized protein OS=Bos taurus GN=EPB41L2 PE=4 SV=1 - [E1BDB0_BOVIN]	27.7727	111.771	5.26221
E1B7S3	Uncharacterized protein OS=Bos taurus GN=EPB41L3 PE=4 SV=2 - [E1B7S3_BOVIN]	3.12954	123.05	5.07178
F6QS88	Uncharacterized protein OS=Bos taurus GN=EPHX2 PE=4 SV=1 - [F6QS88_BOVIN]	4.62856	62.6797	5.77002
F1MVT7	Uncharacterized protein OS=Bos taurus GN=EPM2AIP1 PE=4 SV=2 - [F1MVT7_BOVIN]	18.779	69.823	6.32861
F1N579	Uncharacterized protein OS=Bos taurus GN=EPN1 PE=4 SV=1 - [F1N579_BOVIN]	0	60.0586	4.77979
G3X6L9	Uncharacterized protein OS=Bos taurus GN=EPRS PE=3 SV=1 - [G3X6L9_BOVIN]	3.02299	169.812	7.32764
F1MU34	Uncharacterized protein OS=Bos taurus GN=ERAP1 PE=4 SV=1 - [F1MU34_BOVIN]	2.48777	106.995	6.12549
F6QNX4	Uncharacterized protein OS=Bos taurus GN=ERGIC1 PE=4 SV=1 - [F6QNX4_BOVIN]	2.46319	32.5645	6.93213
F1MGK3	Uncharacterized protein OS=Bos taurus GN=ERLEC1 PE=4 SV=2 - [F1MGK3_BOVIN]	4.78646	48.7751	6.25244
E1BDW9	Uncharacterized protein OS=Bos taurus GN=EXOC2 PE=4 SV=1 - [E1BDW9_BOVIN]	3.30323	103.277	7.09326
F1N6V4	Uncharacterized protein OS=Bos taurus GN=EXOC7 PE=4 SV=1 - [F1N6V4_BOVIN]	0	74.8018	6.60986
E1BAZ9	Uncharacterized protein OS=Bos taurus GN=EXOG PE=4 SV=1 - [E1BAZ9_BOVIN]	2.56171	41.051	8.27979
F1MLX0	Uncharacterized protein OS=Bos taurus GN=FAHD2A PE=4 SV=1 - [F1MLX0_BOVIN]	11.8342	34.5189	7.06396
F1N189	Uncharacterized protein OS=Bos taurus GN=FAM114A2 PE=4 SV=1 - [F1N189_BOVIN]	8.97985	54.8487	4.80518
F1N2F1	Uncharacterized protein OS=Bos taurus GN=FAM129A PE=4 SV=2 - [F1N2F1_BOVIN]	9.97284	103.504	4.70361
F1MUR7	Uncharacterized protein OS=Bos taurus GN=FAM134A PE=2 SV=1 - [F1MUR7_BOVIN]	4.95645	57.6119	4.32275
F1N7X7	Uncharacterized protein OS=Bos taurus GN=FAM71B PE=4 SV=1 - [F1N7X7_BOVIN]	0	62.625	9.71533
G3N1R7	Uncharacterized protein OS=Bos taurus GN=FAM98B PE=4 SV=1 - [G3N1R7_BOVIN]	3.01703	37.2084	6.20166
F1MM59	Uncharacterized protein OS=Bos taurus GN=FBL PE=2 SV=2 - [F1MM59_BOVIN]	7.35556	33.9416	10.1987
F1N0W1	Uncharacterized protein OS=Bos taurus GN=FCHSD1 PE=4 SV=2 - [F1N0W1_BOVIN]	3.3934	142.942	6.03662
G3MXV0	Uncharacterized protein OS=Bos taurus GN=FKBP5 PE=4 SV=1 - [G3MXV0_BOVIN]	3.24804	51.0877	6.16357
F1N169	Uncharacterized protein OS=Bos taurus GN=FLNA PE=2 SV=2 - [F1N169_BOVIN]	203.702	280.989	6.18896
E1BKX7	Uncharacterized protein OS=Bos taurus GN=FLNB PE=4 SV=2 - [E1BKX7_BOVIN]	54.1501	281.439	5.84619
F1N5M5	Uncharacterized protein OS=Bos taurus GN=FMR1NB PE=4 SV=1 - [F1N5M5_BOVIN]	0	32.053	9.93506
F1N6Y1	Uncharacterized protein OS=Bos taurus GN=GANAB PE=2 SV=1 - [F1N6Y1_BOVIN]	74.8619	109.403	6.25244
F1N2J0	Uncharacterized protein OS=Bos taurus GN=GDPD1 PE=4 SV=1 - [F1N2J0_BOVIN]	6.11326	33.516	9.0415
E1BEJ3	Uncharacterized protein OS=Bos taurus GN=GFM1 PE=3 SV=1 - [E1BEJ3_BOVIN]	0	83.7896	6.91748
F1MBG6	Uncharacterized protein OS=Bos taurus GN=GIT1 PE=4 SV=2 - [F1MBG6_BOVIN]	2.81962	83.8846	6.75635
E1BI41	Uncharacterized protein OS=Bos taurus GN=GIT2 PE=4 SV=1 - [E1BI41_BOVIN]	0	84.6764	7.15186
G3N2K4	Uncharacterized protein OS=Bos taurus GN=GLG1 PE=2 SV=1 - [G3N2K4_BOVIN]	8.55778	120.997	6.75635
E1BA27	Uncharacterized protein OS=Bos taurus GN=GLMN PE=4 SV=2 - [E1BA27_BOVIN]	3.06257	67.6464	5.24951
E1BBM1	Uncharacterized protein OS=Bos taurus GN=GLOD4 PE=4 SV=2 - [E1BBM1_BOVIN]	20.6177	33.2097	6.55127
F1MM79	Uncharacterized protein OS=Bos taurus GN=GLS PE=3 SV=1 - [F1MM79_BOVIN]	13.0771	66.1553	7.97217
E1BA29	Uncharacterized protein OS=Bos taurus GN=GNAQ PE=4 SV=1 - [E1BA29_BOVIN]	2.78545	42.1153	5.68115
F1MWB9	Uncharacterized protein OS=Bos taurus GN=GNL1 PE=2 SV=2 - [F1MWB9_BOVIN]	6.35133	54.7822	8.52881
E1BLT0	Uncharacterized protein OS=Bos taurus GN=GOLGA2 PE=4 SV=2 - [E1BLT0_BOVIN]	4.37287	113.101	4.99561
E1B970	Uncharacterized protein OS=Bos taurus GN=GOLGA3 PE=4 SV=1 - [E1B970_BOVIN]	2.54352	167.357	5.37646
E1B7E3	Uncharacterized protein OS=Bos taurus GN=GOLGA4 PE=4 SV=2 - [E1B7E3_BOVIN]	3.02082	259.026	5.26221
G3N3R5	Uncharacterized protein OS=Bos taurus GN=GOLIM4 PE=4 SV=1 - [G3N3R5_BOVIN]	0	77.4271	4.77979
F1MSB5	Uncharacterized protein OS=Bos taurus GN=GORASP2 PE=4 SV=1 - [F1MSB5_BOVIN]	2.14975	47.5483	4.7417
F1MT29	Uncharacterized protein OS=Bos taurus GN=GPR107 PE=4 SV=1 - [F1MT29_BOVIN]	2.80227	62.2964	7.38623
E1BCC7	Uncharacterized protein OS=Bos taurus GN=GPR155 PE=4 SV=1 - [E1BCC7_BOVIN]	0	96.8399	6.63916
G3N266	Uncharacterized protein OS=Bos taurus GN=GPSM1 PE=4 SV=1 - [G3N266_BOVIN]	5.61074	74.0252	6.29053
E1BF40	Uncharacterized protein OS=Bos taurus GN=GPT2 PE=4 SV=2 - [E1BF40_BOVIN]	8.43619	57.9905	7.95752
F1MB84	Uncharacterized protein OS=Bos taurus GN=GRHPR PE=4 SV=2 - [F1MB84_BOVIN]	4.57964	35.7468	8.17725
F1MRG0	Uncharacterized protein OS=Bos taurus GN=GSTK1 PE=4 SV=1 - [F1MRG0_BOVIN]	0	25.6494	6.94678
F1MII0	Uncharacterized protein OS=Bos taurus GN=GTF2A1 PE=4 SV=2 - [F1MII0_BOVIN]	1.60303	41.9479	4.67822
F6QC58	Uncharacterized protein OS=Bos taurus GN=GYPC PE=2 SV=1 - [F6QC58_BOVIN]	2.14979	9.89487	4.83057
F1MMU4	Uncharacterized protein OS=Bos taurus GN=H1FX PE=3 SV=2 - [F1MMU4_BOVIN]	3.59381	22.3475	10.7114
F1MVP8	Uncharacterized protein OS=Bos taurus GN=HACL1 PE=3 SV=2 - [F1MVP8_BOVIN]	9.89273	63.5362	7.18115
F1N338	Uncharacterized protein OS=Bos taurus GN=HADH PE=4 SV=1 - [F1N338_BOVIN]	17.0921	34.3689	8.95361
F1MT65	Uncharacterized protein OS=Bos taurus GN=HDGFRP2 PE=4 SV=2 - [F1MT65_BOVIN]	0	61.1381	8.45557
E1BHR3	Uncharacterized protein OS=Bos taurus GN=HDGFRP3 PE=4 SV=2 - [E1BHR3_BOVIN]	9.97034	20.4929	6.13818
F1MT25	Uncharacterized protein OS=Bos taurus GN=HDLBP PE=4 SV=2 - [F1MT25_BOVIN]	2.65753	139.5	8.26514
E1BAV2	Uncharacterized protein OS=Bos taurus GN=HERC4 PE=4 SV=2 - [E1BAV2_BOVIN]	8.73319	118.513	6.13818
F1MWF0	Uncharacterized protein OS=Bos taurus GN=HIP1 PE=4 SV=2 - [F1MWF0_BOVIN]	10.628	116.421	5.46533
G3MWV5	Uncharacterized protein OS=Bos taurus GN=HIST1H1E PE=3 SV=1 - [G3MWV5_BOVIN]	25.9218	21.876	11.0337
F1N4I5	Uncharacterized protein OS=Bos taurus GN=HMGN5 PE=4 SV=1 - [F1N4I5_BOVIN]	0	16.4573	5.45264
E1BEG2	Uncharacterized protein OS=Bos taurus GN=HNRNPA3 PE=4 SV=2 - [E1BEG2_BOVIN]	35.1845	39.6256	9.18799
E1BF20	Uncharacterized protein OS=Bos taurus GN=HNRNPH1 PE=4 SV=2 - [E1BF20_BOVIN]	31.4382	51.2181	6.80029
E1BB17	Uncharacterized protein OS=Bos taurus GN=HNRNPH3 PE=4 SV=1 - [E1BB17_BOVIN]	4.35215	36.9031	6.87354
E1BIB4	Uncharacterized protein OS=Bos taurus GN=HNRNPL PE=4 SV=2 - [E1BIB4_BOVIN]	23.7204	64.0353	8.22119
F1MY44	Uncharacterized protein OS=Bos taurus GN=HNRNPM PE=2 SV=2 - [F1MY44_BOVIN]	48.0054	77.4313	8.70459
E1BNQ9	Uncharacterized protein OS=Bos taurus GN=HNRNPUL2 PE=4 SV=1 - [E1BNQ9_BOVIN]	4.21963	85.1391	4.90674
F1N2T0	Uncharacterized protein OS=Bos taurus GN=HNRPDL PE=2 SV=1 - [F1N2T0_BOVIN]	13.5454	46.4031	9.56885
F1N7G0	Uncharacterized protein OS=Bos taurus GN=HNRPLL PE=4 SV=2 - [F1N7G0_BOVIN]	3.13472	59.9899	7.85498
E1BAT1	Uncharacterized protein OS=Bos taurus GN=HOOK1 PE=4 SV=2 - [E1BAT1_BOVIN]	6.17986	84.7699	5.08447
E1BBY7	Uncharacterized protein OS=Bos taurus GN=HSPA4 PE=3 SV=2 - [E1BBY7_BOVIN]	47.4709	94.4494	5.21143
F1MWU9	Uncharacterized protein OS=Bos taurus GN=HSPA6 PE=3 SV=2 - [F1MWU9_BOVIN]	38.0185	70.9123	6.03662
E1B748	Uncharacterized protein OS=Bos taurus GN=HYOU1 PE=3 SV=1 - [E1B748_BOVIN]	129.321	111.614	5.33838
F1MPP2	Uncharacterized protein OS=Bos taurus GN=IGFBP7 PE=4 SV=2 - [F1MPP2_BOVIN]	3.23845	29.0315	7.89893
F1MCF8	Uncharacterized protein OS=Bos taurus GN=IGLL1 PE=4 SV=2 - [F1MCF8_BOVIN]	10.0409	24.4861	7.57666
F2Z4E7	Uncharacterized protein OS=Bos taurus GN=ILF2 PE=4 SV=1 - [F2Z4E7_BOVIN]	14.7493	43.0352	5.26221
F1MMA0	Uncharacterized protein OS=Bos taurus GN=ILF3 PE=4 SV=2 - [F1MMA0_BOVIN]	15.1928	95.3343	8.86572
F1MXX0	Uncharacterized protein OS=Bos taurus GN=IMMT PE=4 SV=1 - [F1MXX0_BOVIN]	116.664	82.9931	6.78564
E1BN70	Uncharacterized protein OS=Bos taurus GN=INTS3 PE=4 SV=1 - [E1BN70_BOVIN]	7.40445	117.811	5.79541
E1BGE5	Uncharacterized protein OS=Bos taurus GN=IPO7 PE=4 SV=1 - [E1BGE5_BOVIN]	15.1635	119.454	4.81787
F1MC48	Uncharacterized protein OS=Bos taurus GN=IQGAP1 PE=4 SV=2 - [F1MC48_BOVIN]	14.2109	182.668	6.56592
E1BFQ6	Uncharacterized protein OS=Bos taurus GN=ITGA6 PE=3 SV=1 - [E1BFQ6_BOVIN]	2.32459	119.16	7.10791
G3N0W1	Uncharacterized protein OS=Bos taurus GN=ITSN1 PE=2 SV=1 - [G3N0W1_BOVIN]	2.47853	137.078	7.02002
F1MYA6	Uncharacterized protein OS=Bos taurus GN=IZUMO4 PE=4 SV=2 - [F1MYA6_BOVIN]	14.5976	17.8036	6.60986
E1BNU3	Uncharacterized protein OS=Bos taurus GN=KANK3 PE=4 SV=2 - [E1BNU3_BOVIN]	0	84.6044	5.10986
E1BM42	Uncharacterized protein OS=Bos taurus GN=KIAA1468 PE=4 SV=1 - [E1BM42_BOVIN]	2.97237	133.873	5.33838
F1MEN7	Uncharacterized protein OS=Bos taurus GN=KIAA1524 PE=4 SV=2 - [F1MEN7_BOVIN]	0	102.302	6.20166
E1BGB0	Uncharacterized protein OS=Bos taurus GN=KIF13B PE=3 SV=2 - [E1BGB0_BOVIN]	0	207.029	5.84619
E1BC41	Uncharacterized protein OS=Bos taurus GN=KIF15 PE=3 SV=2 - [E1BC41_BOVIN]	2.83643	160.172	5.90967
E1B999	Uncharacterized protein OS=Bos taurus GN=KIF3A PE=2 SV=2 - [E1B999_BOVIN]	2.48333	82.7452	6.34131
F1N020	Uncharacterized protein OS=Bos taurus GN=KIF3B PE=3 SV=2 - [F1N020_BOVIN]	3.56141	84.8569	8.1333
F1N1G7	Uncharacterized protein OS=Bos taurus GN=KIF5B PE=3 SV=2 - [F1N1G7_BOVIN]	8.07894	109.711	6.44287
F1MBZ1	Uncharacterized protein OS=Bos taurus GN=KLHL10 PE=4 SV=1 - [F1MBZ1_BOVIN]	0	68.8716	5.77002
E1BFV0	Uncharacterized protein OS=Bos taurus GN=KPNB1 PE=4 SV=2 - [E1BFV0_BOVIN]	31.8566	97.165	4.77979
G3N0V2	Uncharacterized protein OS=Bos taurus GN=KRT1 PE=3 SV=1 - [G3N0V2_BOVIN]	4.25711	63.1131	8.27979
F6S1Q0	Uncharacterized protein OS=Bos taurus GN=KRT18 PE=2 SV=1 - [F6S1Q0_BOVIN]	0	47.9355	5.37646
F1MUY2	Uncharacterized protein OS=Bos taurus GN=KRT6B PE=2 SV=1 - [F1MUY2_BOVIN]	7.80345	60.8186	8.35303
F1MLU7	Uncharacterized protein OS=Bos taurus GN=KTN1 PE=4 SV=2 - [F1MLU7_BOVIN]	39.6131	150.567	5.8208
F1MEG3	Uncharacterized protein OS=Bos taurus GN=LAMA1 PE=4 SV=2 - [F1MEG3_BOVIN]	44.2753	330.869	6.13818
E1BDK6	Uncharacterized protein OS=Bos taurus GN=LAMB2 PE=2 SV=2 - [E1BDK6_BOVIN]	63.6321	195.856	6.66846
F1MD77	Uncharacterized protein OS=Bos taurus GN=LAMC1 PE=4 SV=2 - [F1MD77_BOVIN]	56.7461	177.579	5.14795
G3MXJ5	Uncharacterized protein OS=Bos taurus GN=LAMP2 PE=2 SV=1 - [G3MXJ5_BOVIN]	3.78602	44.5243	6.07471
F1MVX2	Uncharacterized protein OS=Bos taurus GN=LANCL1 PE=4 SV=2 - [F1MVX2_BOVIN]	21.0262	45.2794	7.32764
F1MRX5	Uncharacterized protein OS=Bos taurus GN=LDB3 PE=2 SV=2 - [F1MRX5_BOVIN]	4.01286	35.519	9.34912
E1BDU8	Uncharacterized protein OS=Bos taurus GN=LIMA1 PE=4 SV=2 - [E1BDU8_BOVIN]	0	84.9124	7.82568
F1ME46	Uncharacterized protein OS=Bos taurus GN=LMAN1 PE=4 SV=2 - [F1ME46_BOVIN]	32.1158	58.1521	6.771
F1MYG5	Uncharacterized protein OS=Bos taurus GN=LMNA PE=2 SV=1 - [F1MYG5_BOVIN]	148.154	74.0818	7.38623
E1B8N6	Uncharacterized protein OS=Bos taurus GN=LMNB1 PE=3 SV=2 - [E1B8N6_BOVIN]	38.0422	66.0855	5.16064
F1MLG1	Uncharacterized protein OS=Bos taurus GN=LOC100138613 PE=4 SV=2 - [F1MLG1_BOVIN]	3.03407	29.6978	9.40771
E1BNE7	Uncharacterized protein OS=Bos taurus GN=LOC100849095 PE=2 SV=1 - [E1BNE7_BOVIN]	68.0139	43.4378	5.59229
G3MXY4	Uncharacterized protein OS=Bos taurus GN=LOC100849169 PE=3 SV=1 - [G3MXY4_BOVIN]	2.44322	16.7073	7.29834
F1N3D2	Uncharacterized protein OS=Bos taurus GN=LOC100850565 PE=4 SV=2 - [F1N3D2_BOVIN]	0	83.033	8.6167
E1BNH2	Uncharacterized protein OS=Bos taurus GN=LOC100850676 PE=3 SV=2 - [E1BNH2_BOVIN]	3.08802	44.3513	6.46826
E1BBQ3	Uncharacterized protein OS=Bos taurus GN=LOC505465 PE=4 SV=2 - [E1BBQ3_BOVIN]	5.68376	133.324	6.12549
F1MI18	Uncharacterized protein OS=Bos taurus GN=LOC506828 PE=2 SV=2 - [F1MI18_BOVIN]	0	165.654	7.51807
F1MTV9	Uncharacterized protein OS=Bos taurus GN=LOC507211 PE=4 SV=2 - [F1MTV9_BOVIN]	29.7479	32.6549	4.76709
F1N117	Uncharacterized protein OS=Bos taurus GN=LOC519366 PE=4 SV=1 - [F1N117_BOVIN]	2.8559	49.7913	7.85498
E1BLN1	Uncharacterized protein OS=Bos taurus GN=LOC525413 PE=4 SV=1 - [E1BLN1_BOVIN]	0	116.751	7.32764
E1BIU3	Uncharacterized protein OS=Bos taurus GN=LOC532409 PE=4 SV=2 - [E1BIU3_BOVIN]	3.73941	21.0728	9.5542
F1MJ36	Uncharacterized protein OS=Bos taurus GN=LOC539818 PE=4 SV=1 - [F1MJ36_BOVIN]	13.4181	68.6308	6.84424
E1BA10	Uncharacterized protein OS=Bos taurus GN=LOC615277 PE=4 SV=2 - [E1BA10_BOVIN]	0	24.7464	5.85889
F1MMF6	Uncharacterized protein OS=Bos taurus GN=LOC615867 PE=3 SV=2 - [F1MMF6_BOVIN]	7.10205	19.2207	12.4399
[truncated: 336 more rows]
