# Supplementary material for: Ubiquitome analysis reveals the involvement of lysine ubiquitination in the spermatogenesis process of adult buffalo (Bubalus bubalis) testis
Source: Biosci Rep. 2020 Jun 16;40(6):BSR20193537. doi: 10.1042/BSR20193537 (PMC7298129; doi:10.1042/BSR20193537)
Supplement: Supplementary Tables S1-S12 [file BSR-2019-3537_supp1.zip › BSR-2019-3537_suppST3.xlsx]

## Sheet: Annotation_Combine
Supplementary Table S3. The identified ubiquitinated proteins and sites and their functional annotation in buffalo testis.
Protein accession	Position	Protein description	Gene name	Localization probability	Modified sequence
A0A140T865	427	Long-chain-fatty-acid--CoA ligase ACSBG1	ACSBG1	1	QALGFAK(1)CQK
A0A140T865	197	Long-chain-fatty-acid--CoA ligase ACSBG1	ACSBG1	1	ANIIVVDTQK(1)QLEK
A0A140T865	98	Long-chain-fatty-acid--CoA ligase ACSBG1	ACSBG1	1	TVHQMFSTTLDK(1)YGDLSAMGFK
A0A140T865	130	Long-chain-fatty-acid--CoA ligase ACSBG1	ACSBG1	1	AAK(1)GFLK
A0A140T865	481	Long-chain-fatty-acid--CoA ligase ACSBG1	ACSBG1	1	LYSSGK(1)VVPGCQVK
A0A140T865	134	Long-chain-fatty-acid--CoA ligase ACSBG1	ACSBG1	1	GFLK(1)LGLER
A0JNI4	221	Serine racemase	SRR	1	VYAAEPLNADDCYQSK(1)LK
A1A4K3	864	DNA damage-binding protein 1	DDB1	1	LQTVAEK(1)EVK
A2VE46	194	Chloride intracellular channel 2	CLIC2	1	LHIIK(1)VAAK
A3KMV2	53	UV excision repair protein RAD23 homolog A	RAD23A	1	LIYAGK(1)ILSDDVPIR
A3KN48	38	EEFSEC protein	EEFSEC	1	ALSTTASTAAFDK(1)QPQSR
A4FUA8	273	F-actin-capping protein subunit alpha-1	CAPZA1	1	VDWNK(1)ILSYK
A4FUG8	104	Rab GTPase-binding effector protein 2	RABEP2	1	DSISSYEAQITSLK(1)QER
A4FUZ5	362	Serine incorporator 3	SERINC3	1	NSSNSQVSK(1)LTLSGSDSVILR
A4FV37	84	Caveolae-associated protein 3	CAVIN3	1	SHDTTSNTLAQLLAK(1)AER
A4IFA8	159	UPF0696 protein C11orf68 homolog	---	1	LQVAK(1)VSPR
A4IFH7	80	MAP2K3 protein	MAP2K3	1	GAYGVVEK(1)VR
A4IFN5	52	Fat storage-inducing transmembrane protein 2	FITM2	1	ELSPLPESYLSNK(1)R
A4IFN5	256	Fat storage-inducing transmembrane protein 2	FITM2	1	SFSPGLPPQSSSLNLK(1)QDTYK
A5D794	49	GTPase-activating protein and VPS9 domain-containing protein 1	GAPVD1	1	TAWIAK(1)QQR
A5D7A2	197	GARS protein	GARS	1	TSGHVDK(1)FADFMVK
A5D7A2	99	GARS protein	GARS	1	AVAELK(1)AR
A5D7E2	314	Transmembrane 9 superfamily member 4	TM9SF4	1	DIANYNK(1)EDDIEDTMEESGWK
A5D7P7	484	ABCB6 protein	ABCB6	1	EAIIK(1)YQSLEWK
A5D973	546	Alpha isoform of regulatory subunit A, protein phosphatase 2	PPP2R1A	1	SLQK(1)IGPILDNSTLQSEVKPVLEK
A5D973	266	Alpha isoform of regulatory subunit A, protein phosphatase 2	PPP2R1A	1	YMVADK(1)FTELQK
A5D973	188	Alpha isoform of regulatory subunit A, protein phosphatase 2	PPP2R1A	1	AAASK(1)LGEFAK
A5PJN7	387	BFAR protein	BFAR	1	SELK(1)TVPQR
A5PJW8	457	DNA-directed RNA polymerase subunit beta	POLR2B	1	YSLATGNWGDQK(1)K
A5PJW8	151	DNA-directed RNA polymerase subunit beta	POLR2B	1	TFIGK(1)IPIMLR
A6QLL8	28	Fructose-bisphosphate aldolase	ALDOA	1	IVAPGK(1)GILAADESTGSIAK
A6QLL8	111	Fructose-bisphosphate aldolase	ALDOA	1	VDK(1)GVVPLAGTNGETTTQGLDGLSER
A6QLL8	108	Fructose-bisphosphate aldolase	ALDOA	1	GGVVGIK(1)VDK
A6QQ11	331	PGM2 protein (Fragment)	PGM2	1	AK(1)IILANDPDADR
A6QQ71	69	Inactive peptidyl-prolyl cis-trans isomerase FKBP6	FKBP6	1	YSGYLEHMDK(1)PFDSNCFR
A6QR55	837	Ubiquitin carboxyl-terminal hydrolase 4	USP4	1	DK(1)LDTVVEFPVR
A7E3S8	364	Heat shock 70kD protein binding protein	ST13	1	LSAK(1)FGGQA
A7E3W4	292	Transketolase	TKT	1	K(1)AYGQALAK
A7MB50	220	TBCD protein	TBCD	1	DAAAVLVSK(1)FVTRPDVK
A7Z035	471	Clathrin interactor 1	CLINT1	1	SQPLQNVSTVLQK(1)PNPLYNQNTDMVQK
A7Z082	502	ACIN1 protein	ACIN1	0.977104	K(0.023)EQEEEEQK(0.977)ER
A8YXY1	21	ADRM1 protein	ADRM1	1	GSSNK(1)YLVEFR
C0LZJ1	260	Doublesex and mab-3 related transcription factor 1	DMRT1	1	SLPAPYVPGQTGNQWQMK(1)NSENR
E1B6X6	568	Bromodomain adjacent to zinc finger domain 1B	BAZ1B	1	REK(1)EMLER
E1B7G7	201	Pleckstrin homology, MyTH4 and FERM domain containing H3	PLEKHH3	1	EVIASK(1)APLETPTQLLLR
E1B7R4	285	Eukaryotic translation initiation factor 3 subunit A	EIF3A	1	VSTVFWK(1)SGNALFHASTLHR
E1B876	14	NCK associated protein 1 like	NCKAP1L	1	LAEK(1)LTILNDR
E1B8E7	2749	Huntingtin	HTT	1	AAAVLGMDK(1)AVAEPVSR
E1B8E7	2410	Huntingtin	HTT	1	VPPLVWK(1)LGWSPK
E1B8X4	378	NEDD8-activating enzyme E1 regulatory subunit	NAE1	1	LLQSIGQAPESISEK(1)ELK
E1B8X4	167	NEDD8-activating enzyme E1 regulatory subunit	NAE1	1	IIIK(1)EHPVIESHPDNALEDLR
E1B9B0	350	Uncharacterized protein	STAG3	1	LESLLEK(1)R
E1B9K1	27	Polyubiquitin-C	UBC	1	TITLEVEPSDTIENVK(1)GK
E1B9K1	6	Polyubiquitin-C	UBC	1	MQIFVK(1)TLTGK
E1B9K1	103	Polyubiquitin-C	UBC	1	TITLEVEPSDTIENVK(1)AK
E1B9K1	11	Polyubiquitin-C	UBC	1	TLTGK(1)TITLEVEPSDTIENVK
E1B9K1	33	Polyubiquitin-C	UBC	1	IQDK(1)EGIPPDQQR
E1B9K1	63	Polyubiquitin-C	UBC	1	TLSDYNIQK(1)ESTLHLVLR
E1B9K1	48	Polyubiquitin-C	UBC	1	LIFAGK(1)QLEDGRTLSDYNIQK
E1BAJ4	330	Starch binding domain 1	STBD1	1	FLETGHEDK(1)VVHR
E1BAW5	589	Tripartite motif containing 36	TRIM36	1	VEPYSYLVK(1)AGVASSDK
E1BBF0	668	Uncharacterized protein	STK31	1	IK(1)QEITQLR
E1BBY7	686	Heat shock protein family A (Hsp70) member 4	HSPA4	1	NLGQPIK(1)MR
E1BD67	208	Serum amyloid A like 1	SAAL1	1	VGEVVDK(1)LFDLDEK
E1BDB0	265	Erythrocyte membrane protein band 4.1 like 2	EPB41L2	1	DYFGLVFQENPEQK(1)NWLDPAK
E1BDB0	241	Erythrocyte membrane protein band 4.1 like 2	EPB41L2	1	GQVLFDK(1)VCEHLNLLEK
E1BDB0	394	Erythrocyte membrane protein band 4.1 like 2	EPB41L2	1	GLSPAQADSQFLENAK(1)R
E1BDI4	522	Fanconi anemia complementation group I	FANCI	1	K(1)AMFASQLDAR
E1BE98	693	Exportin 1	XPO1	1	QLGSILK(1)TNVR
E1BE98	455	Exportin 1	XPO1	1	DTDSINLYK(1)NMR
E1BF59	192	Plectin	PLEC	1	TFTK(1)WVNK
E1BF59	1172	Plectin	PLEC	1	SELELTLGK(1)LEQVR
E1BFV0	62	Karyopherin subunit beta 1	KPNB1	1	VAAGLQIK(1)NSLTSK
E1BGD1	49	Translocase of outer mitochondrial membrane 34	TOMM34	1	MLQEQGSSDPEK(1)ESVLYSNR
E1BH05	797	Rho guanine nucleotide exchange factor 10	ARHGEF10	1	VQLQLPGK(1)QDK
E1BH05	611	Rho guanine nucleotide exchange factor 10	ARHGEF10	1	YLNK(1)LLSSGSR
E1BH05	541	Rho guanine nucleotide exchange factor 10	ARHGEF10	1	VTLHSLMTK(1)PIQR
E1BH05	420	Rho guanine nucleotide exchange factor 10	ARHGEF10	1	NYVDALK(1)R
E1BHR7	229	Receptor protein serine/threonine kinase	AMHR2	1	LVAIK(1)AFPLR
E1BHR7	325	Receptor protein serine/threonine kinase	AMHR2	1	WQDGQYK(1)PGIAHR
E1BHT5	1078	Ubiquitin protein ligase E3 component n-recognin 4	UBR4	1	AEHAGSLLELASSK(1)CSSVK
E1BJC4	221	Piwi like RNA-mediated gene silencing 1	PIWIL1	1	LLK(1)IMNLQQIGR
E1BJC4	480	Piwi like RNA-mediated gene silencing 1	PIWIL1	1	TFDYNPQFADWSK(1)ETR
E1BJD3	131	Transmembrane protein 190	TMEM190	1	TVSLLSK(1)DR
E1BJG5	234	Tripartite motif containing 28	TRIM28	1	K(1)LLASLVK
E1BJG5	299	Tripartite motif containing 28	TRIM28	1	VLVNDAQK(1)VTEGQQER
E1BKB2	422	N-glycanase 1	NGLY1	1	ETINGLNK(1)QR
E1BKE5	281	Ankyrin repeat and SOCS box containing 9	ASB9	1	ITELNLPEELK(1)R
E1BKE5	179	Ankyrin repeat and SOCS box containing 9	ASB9	1	K(1)LLESGVNVNQGR
E1BKE7	1301	Inositol 1,4,5-trisphosphate receptor type 3	ITPR3	1	HVQYLDFLHTVIK(1)AEGK
E1BKZ4	449	Uncharacterized protein	---	1	MEGK(1)LDSLCDFVQR
E1BLA4	340	Transmembrane 9 superfamily member	LOC509946	1	YNQEDIQK(1)DYGWK
E1BLV6	170	Valyl-tRNA synthetase	VARS	1	K(1)LGSSLDWNR
E1BLV6	689	Valyl-tRNA synthetase	VARS	1	HFCNK(1)LWNATK
E1BMK3	638	Uncharacterized protein	RNF31	1	LWDSGPEPTPSWDGPDK(1)QSLVR
E1BN58	122	OTU deubiquitinase 4	OTUD4	1	DFIIYQK(1)PNVSPSQVTENNFPEK
E1BNA9	2502	Zinc finger ZZ-type and EF-hand domain containing 1	ZZEF1	1	TDSFFLEVQK(1)R
E1BNE7	152	Caveolae associated protein 1	CAVIN1	1	NFK(1)VMIYQDEVK
E1BNE7	109	Caveolae associated protein 1	CAVIN1	1	AHATTSNTVSK(1)LLEK
E1BNP8	7	SPT16 homolog, facilitates chromatin remodeling subunit	SUPT16H	1	AVTLDK(1)DAYYRRVK
E1BNY9	3452	HECT, UBA and WWE domain containing 1, E3 ubiquitin protein ligase	HUWE1	1	SSLLTEK(1)LLR
F1MBF9	334	Serine incorporator 1	SERINC1	1	TSNNSQVNK(1)LTLTSDESTLIEDGGAR
F1MBI7	314	Olfactory receptor	LOC504766	1	NLMVQK(1)HSTQ
F1MCF1	118	Uncharacterized protein	SET	1	ILSK(1)EFHLNESGDPSSK
F1MCF4	169	Transmembrane protein 64	TMEM64	1	IQSSEK(1)LSAVIR
F1MDM6	134	DCN1-like protein	DCUN1D1	1	MEQELK(1)EPGR
F1ME38	544	Ubiquitin like modifier activating enzyme 6	UBA6	1	IDAHLNK(1)VCSATEAIYNDEFYTK
F1ME38	739	Ubiquitin like modifier activating enzyme 6	UBA6	1	DGSLFWQSPK(1)RPPSPLK
F1MFE8	561	Vang-like protein	VANGL2	1	LSEEFVDPK(1)SHK
F1MHK9	1469	Uncharacterized protein	---	1	K(1)SMEALNLESYADK
F1MIM6	941	KIAA1324	KIAA1324	1	IK(1)SFTSK
F1MIM6	958	KIAA1324	KIAA1324	1	TPDGFDSVPLK(1)TSSGGPDMDL
F1MIM6	898	KIAA1324	KIAA1324	1	YSK(1)LVMNATLK
F1MIM6	895	KIAA1324	KIAA1324	1	LEYK(1)YSK
F1MIW7	440	Receptor protein serine/threonine kinase	ACVRL1	1	K(1)VVCVDQQTPTIPNR
F1MJ53	1058	Kinesin family member 21A	KIF21A	1	GLQAAQK(1)EAQIK
F1MKX4	918	Proteasome activator complex subunit 4	PSME4	1	WK(1)SFNLVK
F1ML71	193	Nedd4 family interacting protein 2	NDFIP2	1	AK(1)AAALAAAAAETSQR
F1MLV3	181	Thioredoxin like 1	TXNL1	1	LYSMK(1)FQGPDNGQGPK
F1MLV3	102	Thioredoxin like 1	TXNL1	1	IDQYQGADAVGLEEK(1)IK
F1MMA0	100	Interleukin enhancer binding factor 3	ILF3	1	VGLVAK(1)GLLLK
F1MME7	760	Uncharacterized protein	MROH7	1	MNEVK(1)AALENLR
F1MMY7	231	T-complex 11	TCP11	1	FQDLLNK(1)QPSLLDHTAR
F1MMY7	224	T-complex 11	TCP11	1	AK(1)FQDLLNK
F1MNA1	659	Tudor domain containing 9	TDRD9	1	NK(1)VNFAGSSR
F1MNA1	707	Tudor domain containing 9	TDRD9	1	LNYIQIK(1)R
F1MNA1	517	Tudor domain containing 9	TDRD9	1	LVHK(1)DFWDNSIPNHVIPEMLR
F1MNF9	388	Uncharacterized protein	MPRIP	1	GWLTK(1)QYEDGQWK
F1MNN2	76	Zinc finger FYVE-type containing 28	ZFYVE28	1	DFCVK(1)FPEEIR
F1MPE5	246	Importin 5	IPO5	1	HFADLLPGFLQAVNDSCYQNDDSVLK(1)SLVEIADTVPK
F1MPE5	564	Importin 5	IPO5	1	GK(1)TIECISLIGLAVGK
F1MPE5	116	Importin 5	IPO5	1	K(1)ICDIAAELAR
F1MPL1	403	Mitofusin 1	MFN1	1	NQMNLLTLDVK(1)K
F1MRG7	195	Actin-related protein 2	ACTR2	1	YLIK(1)LLLLR
F1MSV5	49	Uncharacterized protein	GK2	1	VELTQEVPK(1)EGWIEQDPK
F1MUX6	161	Glutathione S-transferase	GSTM3	1	MFEPK(1)CLDEFPNLK
F1MUX6	181	Glutathione S-transferase	GSTM3	1	FEALEK(1)IATYMQSDR
F1MUX6	40	Glutathione S-transferase	GSTM3	1	FK(1)LDLDFPNLPYLMDGK
F1MUX6	199	Glutathione S-transferase	GSTM3	1	MPVNNK(1)MAQWGNR
F1MUX6	193	Glutathione S-transferase	GSTM3	1	FLK(1)MPVNNK
F1MUX6	38	Glutathione S-transferase	GSTM3	1	SQWLDVK(1)FK
F1MUX6	19	Glutathione S-transferase	GSTM3	1	MLLEFTDTSYEEK(1)R
F1MUX6	31	Glutathione S-transferase	GSTM3	1	YTCGEAPDYDK(1)SQWLDVK
F1MUX6	55	Glutathione S-transferase	GSTM3	1	LDLDFPNLPYLMDGK(1)NR
F1MVC0	1411	Uncharacterized protein	CAD	1	LSSFVTK(1)GYR
F1MVC0	1314	Uncharacterized protein	CAD	1	K(1)NILLTIGSYK
F1MVT7	510	EPM2A interacting protein 1	EPM2AIP1	1	VELTK(1)LQASANLWEEYR
F1MVT7	524	EPM2A interacting protein 1	EPM2AIP1	1	TK(1)DLGQFYAGLPAESYPIIK
F1MWE0	54	Proteasome 26S subunit, ATPase 3	PSMC3	1	LLDSEIK(1)IMK
F1MWR8	53	T-complex protein 1 subunit eta	CCT7	1	GK(1)ATISNDGATILK
F1MXX5	59	Nardilysin convertase	NRDC	1	MSSTQLFK(1)TR
F1MXX5	51	Nardilysin convertase	NRDC	1	STYTK(1)MSSTQLFK
F1MY44	69	Uncharacterized protein	HNRNPM	1	FEPYANPTK(1)R
F1MY44	83	Uncharacterized protein	HNRNPM	1	AFITNIPFDVK(1)WQSLK
F1MY44	388	Uncharacterized protein	HNRNPM	1	GEIIAK(1)QGGGGGGGSVPGIER
F1MYC9	359	Spectrin beta chain	SPTBN1	1	FTEK(1)GNLEVLLFTIQSK
F1MYN9	155	Uncharacterized protein	TCEAL4	1	EYK(1)EAIHDMHLSNEEMIR
F1MZY2	74	Glutamine--fructose-6-phosphate transaminase 1	GFPT1	1	VIQQLEGAFALVFK(1)SVHFPGQAVGTR
F1N085	347	3'-phosphoadenosine 5'-phosphosulfate synthase 2	PAPSS2	1	LTPLELK(1)QK
F1N0M0	883	Tripeptidyl-peptidase 2	TPP2	1	LEK(1)GDYTIR
F1N0M0	61	Tripeptidyl-peptidase 2	TPP2	1	GVLIAVLDTGVDPGAPGMQVTTDGK(1)PK
F1N0M0	708	Tripeptidyl-peptidase 2	TPP2	1	SHEFYK(1)FCSLPEK
F1N180	32	MOB kinase activator 2	MOB2	1	VYLEPEYAK(1)SR
F1N1A3	47	Ubiquilin 1	UBQLN1	1	EK(1)EEFAVPENSSVQQFK
F1N1V7	260	Kelch like family member 22	KLHL22	1	LHDK(1)LEPSPLR
F1N2F1	124	Family with sequence similarity 129 member A	FAM129A	1	ILPAGGK(1)VLTSEDEYNLLSDR
F1N2F1	186	Family with sequence similarity 129 member A	FAM129A	1	K(1)FSALLSDCIR
F1N2F6	366	Testis expressed 11	TEX11	1	K(1)EDLFAK
F1N2F6	374	Testis expressed 11	TEX11	1	EK(1)VEEIIIGHQTGK
F1N2F6	372	Testis expressed 11	TEX11	1	KEDLFAK(1)EK
F1N2R1	198	Stomatin	STOM	1	DVK(1)LPVQLQR
F1N2R1	188	Stomatin	STOM	1	EEIAHNMQCTLDDATDDWGIK(1)VER
F1N2W4	330	Additional sex combs like 2, transcriptional regulator	ASXL2	1	VEPWK(1)EQFFESYYGQSSGLSLEDSK
F1N3P2	743	Ubiquitin carboxyl-terminal hydrolase	USP5	1	DQALK(1)ALR
F1N3P2	468	Ubiquitin carboxyl-terminal hydrolase	USP5	1	FLVEEK(1)IK
F1N3P2	406	Ubiquitin carboxyl-terminal hydrolase	USP5	1	PAPESGDGEQVTEQK(1)EVQDGIAPR
F1N3P2	793	Ubiquitin carboxyl-terminal hydrolase	USP5	1	SAADSISESIPVGPK(1)VR
F1N3P2	163	Ubiquitin carboxyl-terminal hydrolase	USP5	1	K(1)QEVQAWDGEVR
F1N3P2	586	Ubiquitin carboxyl-terminal hydrolase	USP5	1	K(1)LDVSIEMPEELDISQLR
F1N3P2	360	Ubiquitin carboxyl-terminal hydrolase	USP5	1	LEK(1)IFQNAPTDPTQDFSTQVAK
F1N3P2	575	Ubiquitin carboxyl-terminal hydrolase	USP5	1	K(1)FTFGLDWVPK
F1N3P2	357	Ubiquitin carboxyl-terminal hydrolase	USP5	1	YVDK(1)LEK
F1N3P2	423	Ubiquitin carboxyl-terminal hydrolase	USP5	1	ALIGK(1)GHPEFSTNR
F1N3P2	574	Ubiquitin carboxyl-terminal hydrolase	USP5	1	FASFPDYLVIQIK(1)K
F1N3V0	514	Malic enzyme	ME1	1	IAEK(1)IVK
F1N3Y6	512	ATP binding cassette subfamily C member 3	ABCC3	1	LYAWEPSFLK(1)QVEGIR
F1N556	404	Ubiquitin specific peptidase 7	USP7	1	FMYDPQTDQNIK(1)INDR
F1N5D0	99	Uncharacterized protein	ZRSR2	1	IK(1)K(1)EK(1)EEAAR
F1N5D0	98	Uncharacterized protein	ZRSR2	1	IK(1)K(1)EK(1)EEAAR
F1N5D0	101	Uncharacterized protein	ZRSR2	1	IK(1)K(1)EK(1)EEAAR
F1N672	664	Transmembrane 9 superfamily member	TM9SF2	1	IYSVVK(1)VD
F1N789	699	Vinculin	VCL	1	NPGNQAAYEHFETMK(1)NQWIDNVEK
F1N789	1070	Vinculin	VCL	1	ILSTVK(1)ATMLGR
F1N7B5	703	Cullin 5	CUL5	1	TQEAIIQIMK(1)MR
F1N7K9	1039	TBC1 domain family member 8	TBC1D8	1	PLDIK(1)SK
F1N7U2	307	NPL4 homolog, ubiquitin recognition factor	NPLOC4	1	K(1)VGWIFTDLVSEDTR
F2Z4C1	401	Tubulin alpha chain	TUBA1A	1	FDLMYAK(1)R
F2Z4C1	60	Tubulin alpha chain	TUBA1A	1	TIGGGDDSFNTFFSETGAGK(1)HVPR
F2Z4C1	370	Tubulin alpha chain	TUBA1A	1	VGINYQPPTVVPGGDLAK(1)VQR
F2Z4C1	326	Tubulin alpha chain	TUBA1A	1	GDVVPK(1)DVNAAIATIK
F2Z4C1	394	Tubulin alpha chain	TUBA1A	1	LDHK(1)FDLMYAK
F2Z4C1	336	Tubulin alpha chain	TUBA1A	1	DVNAAIATIK(1)TK
F6QLM5	216	Glycogenin 1	GYG1	1	TK(1)PWNYTYDPQTK
G3MXI8	76	Nedd4 family interacting protein 1	NDFIP1	1	TK(1)AEATIPLVPGR
G3MYY8	69	Cortexin 1	CTXN1	1	MPASSWTDHK(1)EALER
G3N006	101	Chromosome 22 open reading frame 46	C22orf46	1	LTPEFFLSPGK(1)FR
G3N1J1	103	Uncharacterized protein	---	1	PLESSQVK(1)YLR
G3N1K0	173	Phospholipase DDHD1	DDHD1	1	WFYK(1)EDK
G3N266	196	G protein signaling modulator 1	GPSM1	1	NLSLVK(1)ELGDR
G3N266	389	G protein signaling modulator 1	GPSM1	1	LASPAAAEK(1)PDLAGYEAQGAR
G3X6E8	246	Neuronal membrane glycoprotein M6-a	GPM6A	1	MQK(1)YEDIK
G3X6T9	327	Flotillin-2	FLOT2	1	IAAK(1)IAAPLTK
G3X752	45	Vesicle-associated membrane protein 3	VAMP3	1	DQK(1)LSELDDR
G5E5C3	102	Proteasome subunit alpha type	PSMA6	1	YEAANWK(1)YK
G5E5Z2	198	Uncharacterized protein	---	1	TLTSEK(1)LEQIK
G5E6C6	253	Uncharacterized protein	---	1	K(1)LITEDLVR
G8JKV6	84	26S proteasome non-ATPase regulatory subunit 13	PSMD13	1	SSDEAVILCK(1)TAIGALK
G8JKV6	130	26S proteasome non-ATPase regulatory subunit 13	PSMD13	1	FYDLSSK(1)YYQTIGNHASYYK
G8JKV8	21	NEDD8	NEDD8	1	EIEIDIEPTDK(1)VER
G8JKV8	10	NEDD8	NEDD8	1	TLTGK(1)EIEIDIEPTDKVER
G8JKV8	47	NEDD8	NEDD8	1	LIYSGK(1)QMNDEK
O18789	58	40S ribosomal protein S2	RPS2	1	AEDK(1)EWLPVTK
O46414	72	Ferritin heavy chain	FTH1	1	LMK(1)LQNQR
P00517	286	cAMP-dependent protein kinase catalytic subunit alpha	PRKACA	1	FGNLK(1)NGVNDIK
P04272	104	Annexin A2	ANXA2	1	SALSGHLETVILGLLK(1)TPAQYDASELK
P04272	266	Annexin A2	ANXA2	1	GDLENAFLNLVQCIQNK(1)PLYFADR
P04272	115	Annexin A2	ANXA2	1	TPAQYDASELK(1)ASMK
P05185	227	Steroid 17-alpha-hydroxylase/17,20 lyase	CYP17A1	1	IFPSK(1)AMEK
P05185	249	Steroid 17-alpha-hydroxylase/17,20 lyase	CYP17A1	1	NELLNEILEK(1)CQENFSSDSITNLLHILIQAK
P05185	59	Steroid 17-alpha-hydroxylase/17,20 lyase	CYP17A1	1	LQEK(1)YGPIYSFR
P05185	98	Steroid 17-alpha-hydroxylase/17,20 lyase	CYP17A1	1	PK(1)VATLDILSDNQK
P05185	141	Steroid 17-alpha-hydroxylase/17,20 lyase	CYP17A1	1	DGNLK(1)LEK
P05185	196	Steroid 17-alpha-hydroxylase/17,20 lyase	CYP17A1	1	NEDPALK(1)AIQNVNDGILEVLSK
P05185	285	Steroid 17-alpha-hydroxylase/17,20 lyase	CYP17A1	1	VNADNNNAGPDQDSK(1)LLSNR
P05185	222	Steroid 17-alpha-hydroxylase/17,20 lyase	CYP17A1	1	EVLLDIFPVLK(1)IFPSK
P05185	55	Steroid 17-alpha-hydroxylase/17,20 lyase	CYP17A1	1	NFFK(1)LQEK
P05185	110	Steroid 17-alpha-hydroxylase/17,20 lyase	CYP17A1	1	VATLDILSDNQK(1)GIAFADHGAHWQLHR
P07514	126	NADH-cytochrome b5 reductase 3	CYB5R3	1	FPAGGK(1)MSQYLESMK
P07857	281	Non-specific lipid-transfer protein	SCP2	1	MVGFDMSK(1)EAAR
P19120	524	Heat shock cognate 71 kDa protein	HSPA8	1	MVQEAEK(1)YK
P19120	56	Heat shock cognate 71 kDa protein	HSPA8	1	LIGDAAK(1)NQVAMNPTNTVFDAK
P23356	4	Ubiquitin carboxyl-terminal hydrolase isozyme L1	UCHL1	1	MQLK(1)PMEINPEMLNK
P31404	580	V-type proton ATPase catalytic subunit A	ATP6V1A	1	EHMGEILYK(1)LSSMK
P33097	290	Aspartate aminotransferase, cytoplasmic	GOT1	1	VLSQMEK(1)IVR
P34933	127	Heat shock-related 70 kDa protein 2	HSPA2	1	TFFPEEISSMVLTK(1)MK
P34933	129	Heat shock-related 70 kDa protein 2	HSPA2	1	MK(1)EIAEAYLGGK
P35526	382	Chloride intracellular channel protein 5	CLIC5	1	LHVVK(1)IVAK
P38408	116	Guanine nucleotide-binding protein subunit alpha-14	GNA14	1	EVEVDK(1)VSTLSR
P45879	274	Voltage-dependent anion-selective channel protein 1	VDAC1	1	NVNAGGHK(1)LGLGLEFQA
P48616	139	Vimentin	VIM	1	ILLAELEQLK(1)GQGK
P48616	188	Vimentin	VIM	1	EK(1)LQEEMLQR
P48644	128	Retinal dehydrogenase 1	ALDH1A1	1	LFSNAYLMDLGGCIK(1)TLR
P48644	91	Retinal dehydrogenase 1	ALDH1A1	1	LLNK(1)LADLIER
P58352	477	Solute carrier family 2, facilitated glucose transporter member 3	SLC2A3	1	GEK(1)GPIMEMNSIQPTK
P58352	490	Solute carrier family 2, facilitated glucose transporter member 3	SLC2A3	1	GPIMEMNSIQPTK(1)DTNA
P58354	466	Solute carrier family 2, facilitated glucose transporter member 8	SLC2A8	1	GK(1)TLEQITAHFEGR
P61285	36	Dynein light chain 1, cytoplasmic	DYNLL1	1	YNIEK(1)DIAAHIK
P62261	123	14-3-3 protein epsilon	YWHAE	1	VFYYK(1)MK
P62261	50	14-3-3 protein epsilon	YWHAE	1	NLLSVAYK(1)NVIGAR
P62261	12	14-3-3 protein epsilon	YWHAE	1	MDDREDLVYQAK(1)LAEQAER
P63103	120	14-3-3 protein zeta/delta	YWHAZ	1	VFYLK(1)MK
P63103	49	14-3-3 protein zeta/delta	YWHAZ	1	NLLSVAYK(1)NVVGAR
P63103	138	14-3-3 protein zeta/delta	YWHAZ	1	YLAEVAAGDDK(1)K
P63103	9	14-3-3 protein zeta/delta	YWHAZ	1	NELVQK(1)AK
P63103	122	14-3-3 protein zeta/delta	YWHAZ	1	MK(1)GDYYR
P63258	315	Actin, cytoplasmic 2	ACTG1	1	MQK(1)EITALAPSTMK
P63258	291	Actin, cytoplasmic 2	ACTG1	1	K(1)DLYANTVLSGGTTMYPGIADR
P63258	328	Actin, cytoplasmic 2	ACTG1	1	IK(1)IIAPPER
P63258	113	Actin, cytoplasmic 2	ACTG1	1	VAPEEHPVLLTEAPLNPK(1)ANR
P68002	120	Voltage-dependent anion-selective channel protein 2	VDAC2	1	LTFDTTFSPNTGK(1)K
P68002	64	Voltage-dependent anion-selective channel protein 2	VDAC2	1	SCSGVEFSTSGSSNTDTGK(1)VTGTLETK
P68002	285	Voltage-dependent anion-selective channel protein 2	VDAC2	1	SINAGGHK(1)LGLALELEA
P68103	273	Elongation factor 1-alpha 1	EEF1A1	1	VETGVLK(1)PGMVVTFAPVNVTTEVK
P68103	41	Elongation factor 1-alpha 1	EEF1A1	1	TIEK(1)FEK
P68103	172	Elongation factor 1-alpha 1	EEF1A1	1	YEEIVK(1)EVSTYIK
P68103	180	Elongation factor 1-alpha 1	EEF1A1	1	K(1)IGYNPDTVAFVPISGWNGDNMLEPSANMPWFK
P68103	392	Elongation factor 1-alpha 1	EEF1A1	1	LEDGPK(1)FLK
P68103	439	Elongation factor 1-alpha 1	EEF1A1	1	QTVAVGVIK(1)AVDK
P68103	395	Elongation factor 1-alpha 1	EEF1A1	1	FLK(1)SGDAAIVDMVPGK
P68103	154	Elongation factor 1-alpha 1	EEF1A1	1	QLIVGVNK(1)MDSTEPPYSQK
P68103	179	Elongation factor 1-alpha 1	EEF1A1	1	EVSTYIK(1)K
P68103	255	Elongation factor 1-alpha 1	EEF1A1	1	LPLQDVYK(1)IGGIGTVPVGR
P68103	62	Elongation factor 1-alpha 1	EEF1A1	1	YAWVLDK(1)LK
P68103	44	Elongation factor 1-alpha 1	EEF1A1	1	FEK(1)EAAEMGK
P68250	11	14-3-3 protein beta/alpha	YWHAB	1	SELVQK(1)AK
P79132	39	Caveolin-1	CAV1	1	AMAEEMNEK(1)QVYDAHTK
P79132	57	Caveolin-1	CAV1	1	EIDLVNRDPK(1)HLNDDVVK
P79132	65	Caveolin-1	CAV1	1	HLNDDVVK(1)IDFEDVIAEPEGTHSFDGIWK
P79132	5	Caveolin-1	CAV1	1	SGGK(1)YVDSEGHLYTVPIR
P79132	47	Caveolin-1	CAV1	1	QVYDAHTK(1)EIDLVNR
P81287	108	Annexin A5	ANXA5	1	GAGTDEK(1)VLTEIIASR
Q05B57	257	Ubiquitin thioesterase OTU1	YOD1	1	FGEDAGYTK(1)R
Q08DD3	117	Cysteine-rich hydrophobic domain 2	CHIC2	1	SIEK(1)LLEWENNR
Q08DL0	107	SLC3A2 protein	SLC3A2	1	FTGLSK(1)EELLK
Q08DM8	187	Translin	TSN	1	LLNLK(1)NDSLR
Q08E38	266	Pre-mRNA-processing factor 19	PRPF19	1	K(1)VTSVVFHPSQELVFSASPDATIR
Q0IIF7	214	Ubiquitin carboxyl-terminal hydrolase 14	USP14	1	VLQQK(1)LEAIEDDTVK
Q0III9	345	Alpha-actinin-3	ACTN3	1	VQEK(1)CQLEINFNTLQTK
Q0P568	45	Ubiquitin fusion degradation 1 like	UFD1	1	GGK(1)IIMPPSALDQLSR
Q0P5K3	92	Ubiquitin-conjugating enzyme E2 N	UBE2N	1	ICLDILK(1)DK
Q0V882	7	Bax inhibitor 1	TMBIM6	1	K(1)INFDALFK
Q0VCS8	190	Glutathione S-transferase, theta 3	GSTT3	1	SRPK(1)LAAWR
Q1JPJ8	410	Thimet oligopeptidase	THOP1	1	LIGK(1)FYLDLYPR
Q1RMH8	119	Sorting nexin-3	SNX3	1	K(1)QGLEQFINK
Q1RMU2	532	Ubiquitin carboxyl-terminal hydrolase CYLD	CYLD	1	ALFVK(1)LK
Q1RMV0	457	Peroxisomal targeting signal 1 receptor	PEX5	1	YTPAYAHLVAPGEEGAGGVGLGSSK(1)R
Q27954	271	Coatomer subunit alpha	COPA	1	QELILSNSEDK(1)SIR
Q27954	1028	Coatomer subunit alpha	COPA	1	FEEAVEK(1)FR
Q28103	11	Microfibril-associated glycoprotein 3 (Fragment)	MFAP3	1	LQK(1)AFEIAK
Q28141	854	ATP-dependent RNA helicase A	DHX9	1	ILAK(1)LPIEPR
Q2HJ49	79	Moesin	MSN	1	KESPLLFK(1)FR
Q2HJ86	112	Tubulin alpha-1D chain	TUBA1D	1	GHYTIGK(1)ELIDLVLDR
Q2HJD0	400	FAS-associated factor 2	FAF2	1	ESPEK(1)FQIEANFPR
Q2HJF8	200	Mitochondrial Rho GTPase 1	RHOT1	1	EMKPACIK(1)ALTR
Q2HJH1	19	Aspartyl aminopeptidase	DNPEP	1	ELLK(1)FVNR
Q2KII2	108	Membrane spanning 4-domains A5	MS4A5	1	K(1)TTETLVTLSR
Q2KJ46	296	26S proteasome non-ATPase regulatory subunit 3	PSMD3	1	IK(1)AIQLEYSEAR
Q2KJ54	240	Serine peptidase inhibitor, Kunitz type 2	SPINT2	1	TVWSSGDDK(1)EQLVK
Q2KJD0	58	Tubulin beta-5 chain	TUBB5	1	ISVYYNEATGGK(1)YVPR
Q2KJE5	274	Glyceraldehyde-3-phosphate dehydrogenase, testis-specific	GAPDHS	1	GAHQNIIPASTGAAK(1)AVGK
Q2KJJ0	755	Pre-mRNA-processing factor 6	PRPF6	1	LEEK(1)VGQLTR
Q2NL13	9	Trafficking protein particle complex subunit 5	TRAPPC5	1	GK(1)SALLER
Q2NL26	326	Transketolase-like protein 1	TKTL1	1	NSTFSDIFK(1)R
Q2NL26	175	Transketolase-like protein 1	TKTL1	1	LTHSTTLPLEHSIDVYQK(1)R
Q2NL26	293	Transketolase-like protein 1	TKTL1	1	K(1)ACGLALAK
Q2NL26	115	Transketolase-like protein 1	TKTL1	1	YFDK(1)ASYR
Q2NL29	305	Inositol-3-phosphate synthase 1	ISYNA1	1	VFVGGDDFK(1)SGQTK
Q2T9S0	58	Tubulin beta-3 chain	TUBB3	1	ISVYYNEASSHK(1)YVPR
Q2TBK6	318	Glycoprotein integral membrane 1	GINM1	1	VNVIPLTAVNLYPDGPEK(1)TAENPGDK
Q2TBK6	326	Glycoprotein integral membrane 1	GINM1	1	TAENPGDK(1)TCV
Q2TBL2	387	Cell adhesion molecule 1	CADM1	1	GTYFTHEAK(1)GADDAADADTAIINAEGGQNNSEEK
Q2TBL2	412	Cell adhesion molecule 1	CADM1	1	GADDAADADTAIINAEGGQNNSEEK(1)K
Q2TBS1	41	Metaxin-1	MTX1	1	VHK(1)ITNPWR
Q2YDG7	254	Sperm acrosome membrane-associated protein 1	SPACA1	1	YK(1)DSTSLDQSPTDIPGHEDDALSEWNE
Q32KL9	209	B-cell receptor-associated protein 29	BCAP29	1	AQNDVMIMK(1)MQSER
Q32KQ5	178	Transmembrane protein 225	TMEM225	1	K(1)SQVMEQHGVSIK
Q32KW2	83	UBX domain-containing protein 1	UBXN1	1	GPGSAVGEGK(1)PVLTEEER
Q32KW2	105	UBX domain-containing protein 1	UBXN1	1	MLELVAQK(1)QR
Q32KW9	127	Interferon-inducible GTPase 5	IRGC	1	YLK(1)QVDFGR
Q32L40	494	T-complex protein 1 subunit alpha	TCP1	1	WIGLDLVNGK(1)PR
Q32L61	5	Calcium binding tyrosine phosphorylation regulated	CABYR	1	MISSK(1)PR
Q32L97	87	Vesicle-associated membrane protein 4	VAMP4	1	LDELQDK(1)SESLSDNATAFSNR
Q3MHL3	4	Histone-binding protein RBBP4	RBBP4	1	ADK(1)EAAFDDAVEER
Q3MHL4	408	Adenosylhomocysteinase	AHCY	1	LTK(1)LTEK
Q3MHL7	127	T-complex protein 1 subunit zeta	CCT6A	1	IITEGFEAAK(1)EK
Q3MHL7	377	T-complex protein 1 subunit zeta	CCT6A	1	SVTLLIK(1)GPNK
Q3MHL7	5	T-complex protein 1 subunit zeta	CCT6A	1	AAVK(1)TLNPK
Q3MHM5	324	Tubulin beta-4B chain	TUBB4B	1	MSMK(1)EVDEQMLNVQNK
Q3MHM5	58	Tubulin beta-4B chain	TUBB4B	1	INVYYNEATGGK(1)YVPR
Q3MHM5	336	Tubulin beta-4B chain	TUBB4B	1	EVDEQMLNVQNK(1)NSSYFVEWIPNNVK
Q3SWX8	4	Histone-binding protein RBBP7	RBBP7	1	ASK(1)EMFEDTVEER
Q3SX47	194	Heterogeneous nuclear ribonucleoprotein C (C1/C2)	HNRPC	1	QK(1)VDSLLESLEK
Q3SYS4	286	Dynein assembly factor 1, axonemal	DNAAF1	1	HLTYLDDRPVFPK(1)DR
Q3SYT8	413	NADPH--cytochrome P450 reductase	POR	1	MASSSGEGK(1)ELYLR
Q3SYT8	487	NADPH--cytochrome P450 reductase	POR	1	INK(1)GVATSWLR
Q3SYT9	306	Poly(RC) binding protein 2	PCBP2	1	QMSGAQIK(1)IANPVEGSTDR
Q3SZ18	159	Hypoxanthine-guanine phosphoribosyltransferase	HPRT1	1	MVK(1)VASLLMK
Q3SZ52	68	Ubiquitin-conjugating enzyme E2 variant 1	UBE2V1	1	IYSLK(1)IECGPK
Q3SZ54	309	Eukaryotic initiation factor 4A-I	EIF4A1	1	DFTVSAMHGDMDQK(1)ER
Q3SZ54	146	Eukaryotic initiation factor 4A-I	EIF4A1	1	AEVQK(1)LQMEAPHIIVGTPGR
Q3SZ54	54	Eukaryotic initiation factor 4A-I	EIF4A1	1	GIYAYGFEK(1)PSAIQQR
Q3SZ62	5	Phosphoglycerate mutase 1	PGAM1	1	AAYK(1)LVLIR
Q3SZF2	109	ADP-ribosylation factor 4	ARF4	1	IQEGAEELQK(1)MLQEDELR
Q3SZH7	418	Leukotriene A-4 hydrolase	LTA4H	1	FSYK(1)SITTDNWK
Q3SZI4	49	14-3-3 protein theta	YWHAQ	1	NLLSVAYK(1)NVVGGR
Q3SZI4	9	14-3-3 protein theta	YWHAQ	1	TELIQK(1)AK
Q3SZK3	63	Growth hormone inducible transmembrane protein	GHITM	1	TTQELK(1)EAALEPSVEK
Q3SZM3	88	Cytochrome b-245 chaperone 1	CYBC1	1	K(1)LLTLCR
Q3SZT4	8	Testis-expressed protein 29	TEX29	1	YAPEFK(1)K
Q3T003	11	60S ribosomal protein L18a	RPL18A	1	EYK(1)VVGR
Q3T084	208	T-complex protein 1 subunit zeta-2	CCT6B	1	LIK(1)GLVLDHGAR
Q3T0E9	127	N-arachidonyl glycine receptor	GPR18	1	YMAIVQPK(1)YAK
Q3T0K2	381	T-complex protein 1 subunit gamma	CCT3	1	GASK(1)EILSEVER
Q3T0P7	13	Integral membrane protein 2B	ITM2B	1	VTFNSALAQK(1)EAK
Q3T0Q2	287	Transmembrane protein 59	TMEM59	1	LSIYGDLEFMNEQK(1)LNR
Q3T0Y1	84	Ubiquitin thioesterase	OTUB1	1	K(1)TRPDGNCFYR
Q3T0Y1	71	Ubiquitin thioesterase	OTUB1	1	EYAEDDNIYQQK(1)IK
Q3T0Y5	70	Proteasome subunit alpha type-2	PSMA2	1	VEPITK(1)HIGLVYSGMGPDYR
Q3T133	232	Transmembrane emp24 domain-containing protein 9	TMED9	1	SFFEAK(1)K
Q3T169	214	40S ribosomal protein S3	RPS3	1	KPLPDHVSIVEPK(1)DEILPTTPISEQK
Q3ZBD1	87	RAB1A, member RAS oncogene family	RAB1A	1	YASENVNK(1)LLVGNK
Q3ZBF7	33	Prostaglandin E synthase 3	PTGES3	1	DVNVNFEK(1)SK
Q3ZBF7	7	Prostaglandin E synthase 3	PTGES3	1	MQPASAK(1)WYDR
Q3ZBT1	251	Transitional endoplasmic reticulum ATPase	VCP	1	GILLYGPPGTGK(1)TLIAR
Q3ZBT1	217	Transitional endoplasmic reticulum ATPase	VCP	1	QLAQIK(1)EMVELPLR
Q3ZBT1	211	Transitional endoplasmic reticulum ATPase	VCP	1	K(1)QLAQIK
Q3ZBW4	248	Proliferating cell nuclear antigen	PCNA	1	IADMGHLK(1)YYLAPK
Q3ZBY4	111	Fructose-bisphosphate aldolase	ALDOC	1	VDK(1)GVVPLAGTDGETTTQGLDGLSER
Q3ZC62	116	Cilia- and flagella-associated protein 36	CFAP36	1	AMMVEK(1)NTEMQLQAIR
Q3ZC62	89	Cilia- and flagella-associated protein 36	CFAP36	1	EIGINEDQFQEACTSPLAK(1)TR
Q3ZCI4	325	6-phosphogluconate dehydrogenase, decarboxylating	PGD	1	K(1)ALYASK
Q3ZCI9	528	T-complex protein 1 subunit theta	CCT8	1	VDQIIMAK(0.997)PAGGPK(0.003)PPSGK
Q3ZCI9	7	T-complex protein 1 subunit theta	CCT8	1	ALHVPK(1)APGFAQMLK
Q3ZCI9	62	T-complex protein 1 subunit theta	CCT8	1	MVINHLEK(1)LFVTNDAATILR
Q58D01	74	26S proteasome non-ATPase regulatory subunit 4	PSMD4	1	ILSK(1)LHTVQPK
Q58DK4	525	Triokinase/FMN cyclase	TKFC	1	AVK(1)SAEAAAEATK
Q5BIS8	503	Deltex 2	DTX2	1	VLELLK(1)VAWK
Q5E987	91	Proteasome subunit alpha type-5	PSMA5	1	TLIDK(1)AR
Q5E9F9	116	26S proteasome regulatory subunit 7	PSMC2	1	YIINVK(1)QFAK
Q5E9J1	224	Heterogeneous nuclear ribonucleoprotein F	HNRNPF	1	YIGIVK(1)QAGLER
Q5E9K0	162	Proteasome subunit beta type-2	PSMB2	1	K(1)CLEELQK
Q5E9T9	492	tRNA-splicing ligase RtcB homolog	RTCB	1	NVTDVVNTCHDAGISK(1)K
Q5QF96	361	Urea transporter 1	SLC14A1	1	MPISK(1)VTYPEENR
Q6QRN8	7	Lysosomal-associated transmembrane protein 4A	LAPTM4A	1	VSMTFK(1)R
Q6QRN8	224	Lysosomal-associated transmembrane protein 4A	LAPTM4A	1	MPEK(1)EPPPPYIPA
Q76LV1	624	Heat shock protein HSP 90-beta	HSP90AB1	1	K(1)HLEINPDHPIVETLR
Q76LV1	107	Heat shock protein HSP 90-beta	HSP90AB1	1	ADLVNNLGTIAK(1)SGTK
Q76LV2	84	Heat shock protein HSP 90-alpha	HSP90AA1	1	ELHINLIPNK(1)QDR
Q76LV2	69	Heat shock protein HSP 90-alpha	HSP90AA1	1	YESLTDPSK(1)LDSGK
Q76LV2	328	Heat shock protein HSP 90-alpha	HSP90AA1	1	SLTNDWEDHLAVK(1)HFSVEGQLEFR
Q76LV2	185	Heat shock protein HSP 90-alpha	HSP90AA1	1	GTK(1)VILHLK
Q76LV2	420	Heat shock protein HSP 90-alpha	HSP90AA1	1	K(1)CLELFTELAEDKENYK
Q76LV2	58	Heat shock protein HSP 90-alpha	HSP90AA1	1	ELISNSSDALDK(1)IR
Q7PCJ8	112	Diamine acetyltransferase 2	SAT2	1	K(1)VAEVALDK
Q95M18	114	Endoplasmin	HSP90B1	1	ELISNASDALDK(1)IR
Q9MZ13	163	Voltage-dependent anion-selective channel protein 3	VDAC3	1	SK(1)LSQNNFALGYK
Q9MZ13	274	Voltage-dependent anion-selective channel protein 3	VDAC3	1	NFNAGGHK(1)VGLGFELEA
Q9MZ13	109	Voltage-dependent anion-selective channel protein 3	VDAC3	1	LTLDTIFVPNTGK(1)K
Q9MZ13	53	Voltage-dependent anion-selective channel protein 3	VDAC3	1	SCSGVEFSTSGHAYTDTGK(1)ASGNLETK
Q9MZ13	266	Voltage-dependent anion-selective channel protein 3	VDAC3	1	LTLSALIDGK(1)NFNAGGHK
Q9MZ13	20	Voltage-dependent anion-selective channel protein 3	VDAC3	1	DVFNK(1)GYGFGMVK
Q9XSJ0	234	Ubiquitin carboxyl-terminal hydrolase isozyme L5	UCHL5	1	MIYEQK(1)IAELQR
