# Supplementary material for: Ubiquitome analysis reveals the involvement of lysine ubiquitination in the spermatogenesis process of adult buffalo (Bubalus bubalis) testis
Source: Biosci Rep. 2020 Jun 16;40(6):BSR20193537. doi: 10.1042/BSR20193537 (PMC7298129; doi:10.1042/BSR20193537)
Supplement: Supplementary Tables S1-S12 [file BSR-2019-3537_supp1.zip › BSR-2019-3537_suppST4.xlsx]

## Sheet: Site_ident
Supplementary Table S4. The list of proteins that has more 4 ubiquitination sites with the number of identified sites.
Protein accession	Position	No.sites	Protein description	Modified sequence
A0A140T865	427	6	Long-chain-fatty-acid--CoA ligase ACSBG1	QALGFAK(1)CQK
A0A140T865	197	6	Long-chain-fatty-acid--CoA ligase ACSBG1	ANIIVVDTQK(1)QLEK
A0A140T865	98	6	Long-chain-fatty-acid--CoA ligase ACSBG1	TVHQMFSTTLDK(1)YGDLSAMGFK
A0A140T865	130	6	Long-chain-fatty-acid--CoA ligase ACSBG1	AAK(1)GFLK
A0A140T865	481	6	Long-chain-fatty-acid--CoA ligase ACSBG1	LYSSGK(1)VVPGCQVK
A0A140T865	134	6	Long-chain-fatty-acid--CoA ligase ACSBG1	GFLK(1)LGLER
E1B9K1	27	7	Polyubiquitin-C	TITLEVEPSDTIENVK(1)GK
E1B9K1	6	7	Polyubiquitin-C	MQIFVK(1)TLTGK
E1B9K1	103	7	Polyubiquitin-C	TITLEVEPSDTIENVK(1)AK
E1B9K1	11	7	Polyubiquitin-C	TLTGK(1)TITLEVEPSDTIENVK
E1B9K1	33	7	Polyubiquitin-C	IQDK(1)EGIPPDQQR
E1B9K1	63	7	Polyubiquitin-C	TLSDYNIQK(1)ESTLHLVLR
E1B9K1	48	7	Polyubiquitin-C	LIFAGK(1)QLEDGRTLSDYNIQK
F1MUX6	161	9	Glutathione S-transferase	MFEPK(1)CLDEFPNLK
F1MUX6	181	9	Glutathione S-transferase	FEALEK(1)IATYMQSDR
F1MUX6	40	9	Glutathione S-transferase	FK(1)LDLDFPNLPYLMDGK
F1MUX6	199	9	Glutathione S-transferase	MPVNNK(1)MAQWGNR
F1MUX6	193	9	Glutathione S-transferase	FLK(1)MPVNNK
F1MUX6	38	9	Glutathione S-transferase	SQWLDVK(1)FK
F1MUX6	19	9	Glutathione S-transferase	MLLEFTDTSYEEK(1)R
F1MUX6	31	9	Glutathione S-transferase	YTCGEAPDYDK(1)SQWLDVK
F1MUX6	55	9	Glutathione S-transferase	LDLDFPNLPYLMDGK(1)NR
F1N3P2	743	11	Ubiquitin carboxyl-terminal hydrolase	DQALK(1)ALR
F1N3P2	468	11	Ubiquitin carboxyl-terminal hydrolase	FLVEEK(1)IK
F1N3P2	406	11	Ubiquitin carboxyl-terminal hydrolase	PAPESGDGEQVTEQK(1)EVQDGIAPR
F1N3P2	793	11	Ubiquitin carboxyl-terminal hydrolase	SAADSISESIPVGPK(1)VR
F1N3P2	163	11	Ubiquitin carboxyl-terminal hydrolase	K(1)QEVQAWDGEVR
F1N3P2	586	11	Ubiquitin carboxyl-terminal hydrolase	K(1)LDVSIEMPEELDISQLR
F1N3P2	360	11	Ubiquitin carboxyl-terminal hydrolase	LEK(1)IFQNAPTDPTQDFSTQVAK
F1N3P2	575	11	Ubiquitin carboxyl-terminal hydrolase	K(1)FTFGLDWVPK
F1N3P2	357	11	Ubiquitin carboxyl-terminal hydrolase	YVDK(1)LEK
F1N3P2	423	11	Ubiquitin carboxyl-terminal hydrolase	ALIGK(1)GHPEFSTNR
F1N3P2	574	11	Ubiquitin carboxyl-terminal hydrolase	FASFPDYLVIQIK(1)K
F2Z4C1	401	6	Tubulin alpha chain	FDLMYAK(1)R
F2Z4C1	60	6	Tubulin alpha chain	TIGGGDDSFNTFFSETGAGK(1)HVPR
F2Z4C1	370	6	Tubulin alpha chain	VGINYQPPTVVPGGDLAK(1)VQR
F2Z4C1	326	6	Tubulin alpha chain	GDVVPK(1)DVNAAIATIK
F2Z4C1	394	6	Tubulin alpha chain	LDHK(1)FDLMYAK
F2Z4C1	336	6	Tubulin alpha chain	DVNAAIATIK(1)TK
P05185	227	10	Steroid 17-alpha-hydroxylase/17,20 lyase	IFPSK(1)AMEK
P05185	249	10	Steroid 17-alpha-hydroxylase/17,20 lyase	NELLNEILEK(1)CQENFSSDSITNLLHILIQAK
P05185	59	10	Steroid 17-alpha-hydroxylase/17,20 lyase	LQEK(1)YGPIYSFR
P05185	98	10	Steroid 17-alpha-hydroxylase/17,20 lyase	PK(1)VATLDILSDNQK
P05185	141	10	Steroid 17-alpha-hydroxylase/17,20 lyase	DGNLK(1)LEK
P05185	196	10	Steroid 17-alpha-hydroxylase/17,20 lyase	NEDPALK(1)AIQNVNDGILEVLSK
P05185	285	10	Steroid 17-alpha-hydroxylase/17,20 lyase	VNADNNNAGPDQDSK(1)LLSNR
P05185	222	10	Steroid 17-alpha-hydroxylase/17,20 lyase	EVLLDIFPVLK(1)IFPSK
P05185	55	10	Steroid 17-alpha-hydroxylase/17,20 lyase	NFFK(1)LQEK
P05185	110	10	Steroid 17-alpha-hydroxylase/17,20 lyase	VATLDILSDNQK(1)GIAFADHGAHWQLHR
P63103	120	5	14-3-3 protein zeta/delta	VFYLK(1)MK
P63103	49	5	14-3-3 protein zeta/delta	NLLSVAYK(1)NVVGAR
P63103	138	5	14-3-3 protein zeta/delta	YLAEVAAGDDK(1)K
P63103	9	5	14-3-3 protein zeta/delta	NELVQK(1)AK
P63103	122	5	14-3-3 protein zeta/delta	MK(1)GDYYR
P68103	273	12	Elongation factor 1-alpha 1	VETGVLK(1)PGMVVTFAPVNVTTEVK
P68103	41	12	Elongation factor 1-alpha 1	TIEK(1)FEK
P68103	172	12	Elongation factor 1-alpha 1	YEEIVK(1)EVSTYIK
P68103	180	12	Elongation factor 1-alpha 1	K(1)IGYNPDTVAFVPISGWNGDNMLEPSANMPWFK
P68103	392	12	Elongation factor 1-alpha 1	LEDGPK(1)FLK
P68103	439	12	Elongation factor 1-alpha 1	QTVAVGVIK(1)AVDK
P68103	395	12	Elongation factor 1-alpha 1	FLK(1)SGDAAIVDMVPGK
P68103	154	12	Elongation factor 1-alpha 1	QLIVGVNK(1)MDSTEPPYSQK
P68103	179	12	Elongation factor 1-alpha 1	EVSTYIK(1)K
P68103	255	12	Elongation factor 1-alpha 1	LPLQDVYK(1)IGGIGTVPVGR
P68103	62	12	Elongation factor 1-alpha 1	YAWVLDK(1)LK
P68103	44	12	Elongation factor 1-alpha 1	FEK(1)EAAEMGK
P79132	39	5	Caveolin-1	AMAEEMNEK(1)QVYDAHTK
P79132	57	5	Caveolin-1	EIDLVNRDPK(1)HLNDDVVK
P79132	65	5	Caveolin-1	HLNDDVVK(1)IDFEDVIAEPEGTHSFDGIWK
P79132	5	5	Caveolin-1	SGGK(1)YVDSEGHLYTVPIR
P79132	47	5	Caveolin-1	QVYDAHTK(1)EIDLVNR
Q76LV2	84	6	Heat shock protein HSP 90-alpha	ELHINLIPNK(1)QDR
Q76LV2	69	6	Heat shock protein HSP 90-alpha	YESLTDPSK(1)LDSGK
Q76LV2	328	6	Heat shock protein HSP 90-alpha	SLTNDWEDHLAVK(1)HFSVEGQLEFR
Q76LV2	185	6	Heat shock protein HSP 90-alpha	GTK(1)VILHLK
Q76LV2	420	6	Heat shock protein HSP 90-alpha	K(1)CLELFTELAEDKENYK
Q76LV2	58	6	Heat shock protein HSP 90-alpha	ELISNSSDALDK(1)IR
Q9MZ13	163	6	Voltage-dependent anion-selective channel protein 3	SK(1)LSQNNFALGYK
Q9MZ13	274	6	Voltage-dependent anion-selective channel protein 3	NFNAGGHK(1)VGLGFELEA
Q9MZ13	109	6	Voltage-dependent anion-selective channel protein 3	LTLDTIFVPNTGK(1)K
Q9MZ13	53	6	Voltage-dependent anion-selective channel protein 3	SCSGVEFSTSGHAYTDTGK(1)ASGNLETK
Q9MZ13	266	6	Voltage-dependent anion-selective channel protein 3	LTLSALIDGK(1)NFNAGGHK
Q9MZ13	20	6	Voltage-dependent anion-selective channel protein 3	DVFNK(1)GYGFGMVK

## Sheet: No.sites
Supplementary Table S4. The list of proteins that has more 4 ubiquitination sites with the number of identified sites.
Protein accession	No.sites
A0A140T865	6
E1B9K1	7
F1MUX6	9
F1N3P2	11
F2Z4C1	6
P05185	10
P63103	5
P68103	12
P79132	5
Q76LV2	6
Q9MZ13	6
