# Supplementary material for: Ubiquitome analysis reveals the involvement of lysine ubiquitination in the spermatogenesis process of adult buffalo (Bubalus bubalis) testis
Source: Biosci Rep. 2020 Jun 16;40(6):BSR20193537. doi: 10.1042/BSR20193537 (PMC7298129; doi:10.1042/BSR20193537)
Supplement: Supplementary Tables S1-S12 [file BSR-2019-3537_supp1.zip › BSR-2019-3537_suppST5.xlsx]

## Sheet: ident classification
Supplementary Table S5. GO annotation of ubiquitinated proteins in buffalo testis.
GO Terms Level 1	GO Terms ID	No. of Protein	Protein IDs
Biological Process	cellular component organization	81	Q76LV2 F1N2F6 Q3SZ18 G3X6E8 F1MNA1 P19120 P63103 P48616 E1BJG5 Q3SWX8 F1ME38 Q3T133 A0JNI4 F1MKX4 Q3T0K2 Q3T169 Q1RMH8 F1MRG7 Q3MHL3 Q2KJ54 E1BFV0 P23356 P79132 F1N1V7 E1B8E7 E1BNY9 A6QQ71 Q95M18 F1N789 A5D7E2 P61285 Q2KJD0 Q2HJ86 F2Z4C1 F1MYC9 Q3SZF2 Q1RMU2 E1BDB0 Q08E38 A4FV37 Q1RMV0 Q2KJJ0 Q3ZBF7 E1BH05 G3X6T9 Q32L97 E1B9B0 E1BF59 Q3ZBT1 G3X752 Q2HJD0 G8JKV6 A4IFN5 Q2TBS1 Q3SYS4 A6QR55 F1N2R1 …
	protein metabolic process	74	E1BBF0 A5D7A2 P19120 F1MDM6 Q5E9K0 E1BJG5 Q3T0Q2 F1ME38 Q3SZ54 F1MKX4 A3KMV2 Q3SZ52 Q3T169 E1BAW5 E1BN58 F1MMA0 Q2KJ46 P23356 P79132 F1N1V7 E1BLV6 E1BNY9 A6QQ71 Q95M18 F1N3P2 Q3SYT9 F1MYC9 A5PJN7 Q3SZF2 Q1RMU2 Q0IIF7 Q08E38 Q58D01 P62261 F1MXX5 Q05B57 Q3ZBT1 Q3T0Y1 Q1JPJ8 Q2HJD0 Q0P568 A3KN48 F1MIW7 Q5E9F9 A6QR55 F1MWE0 F1MFE8 E1BKB2 F1N7B5 A4IFH7 Q3T0Y5 E1BHT5 O18789 P68103 A1A4K3 Q3SZH7 Q3T003 …
	organelle organization	55	Q3ZBT1 G3X752 Q76LV2 Q2HJD0 F1N2F6 A4IFN5 G8JKV6 Q3SYS4 Q2TBS1 F1MNA1 P63103 P48616 Q3SWX8 F1MFE8 F1MIM6 P63258 Q3T133 F1MKX4 Q3T169 Q1RMH8 A1A4K3 F1MCF1 F1MRG7 P04272 Q3MHL3 E1BFV0 F1N1V7 Q2T9S0 E1B8E7 E1BNY9 A6QQ71 Q95M18 Q0P5K3 E1BBY7 E1BGD1 P61285 Q2KJD0 Q2HJF8 Q2HJ86 Q3MHM5 F2Z4C1 F1MYC9 E1B876 E1BDB0 E1BNP8 F1N180 A5D973 F1MPL1 A4FV37 Q1RMV0 E1B6X6 Q3ZBF7 E1BH05 Q32L97 E1B9B0
	catabolic process	48	Q3ZBT1 E1BBF0 Q2HJD0 Q0P568 Q3SZ18 A6QLL8 P19120 Q5E9F9 A6QR55 Q5E9K0 Q7PCJ8 Q3T0Q2 F1MWE0 E1BKB2 F1ME38 Q3ZBY4 F1MIM6 F1N7B5 F1MKX4 Q3T0Y5 A3KMV2 E1BHT5 A1A4K3 Q2KJ46 Q3SZH7 F1MUX6 P23356 E1BAJ4 Q95M18 Q0P5K3 Q9XSJ0 G5E5C3 F1N7U2 Q5E987 Q0V882 F1N3P2 Q3SZ62 Q3SYT9 P33097 A5PJN7 Q1RMU2 Q2KJE5 F1N556 Q0IIF7 Q08E38 Q1RMV0 Q58D01 Q05B57
	response to stress	47	Q3ZBT1 Q3T0Y1 Q76LV2 Q2HJD0 Q0P568 Q76LV1 F1MIW7 P81287 Q5E9F9 E1BJG5 Q3SWX8 F1MWE0 F1MFE8 F1MIM6 P63258 F1N7B5 F1MKX4 A4FUZ5 A4IFH7 F1N085 A3KMV2 Q3SZ52 Q3T169 A1A4K3 F1MUX6 P23356 Q3ZBW4 P79132 E1BNY9 Q95M18 F1N789 Q0P5K3 Q9XSJ0 E1BDI4 F1N7U2 A5D7E2 Q0V882 Q1RMU2 P34933 F1N556 Q08E38 E1B6X6 F1N2F1 F1MLV3 P62261 Q05B57 P00517
	cellular localization	40	G3X752 Q76LV2 Q2HJD0 P68250 Q0P568 Q2TBS1 P19120 P63103 A6QR55 G5E5Z2 E1BKE7 Q3T133 Q3SZI4 F1MRG7 E1BFV0 P23356 E1BAJ4 F1N7K9 E1B8E7 Q95M18 Q32KL9 F1N789 E1BBY7 E1BGD1 P61285 F1N7U2 E1BE98 Q2HJF8 E1B9K1 F1MPE5 F1MYC9 Q3SZF2 Q08E38 O46414 F1MPL1 Q1RMV0 P62261 G3X6T9 Q27954 E1B9B0
	proteolysis	40	Q3ZBT1 Q3T0Y1 Q2HJD0 Q1JPJ8 Q0P568 Q5E9F9 A6QR55 Q5E9K0 Q3T0Q2 F1MWE0 E1BKB2 F1ME38 F1N7B5 F1MKX4 Q3T0Y5 A3KMV2 E1BHT5 A1A4K3 E1BN58 Q2KJ46 Q3SZH7 P23356 Q2HJH1 Q95M18 Q0P5K3 Q9XSJ0 G5E5C3 F1N7U2 Q5E987 F1N3P2 Q3SYT9 A5PJN7 Q1RMU2 F1N556 F1N0M0 Q0IIF7 Q08E38 Q58D01 Q05B57 F1MXX5
	organic substance transport	37	A5D7P7 G3X752 Q76LV2 Q2HJD0 P68250 A4FUG8 Q0P568 Q2TBS1 P19120 F1MBF9 P63103 P58352 G5E5Z2 Q3T133 A4FUZ5 Q1RMH8 Q3SZI4 E1BFV0 F1N7K9 F1N3Y6 Q95M18 E1BBY7 E1BGD1 P07857 Q32KL9 P61285 F1N7U2 P58354 E1BE98 F1MHK9 F1MPE5 F1MYC9 Q3SZF2 Q1RMV0 Q5QF96 P62261 Q27954
	ubiquitin-dependent protein catabolic process	28	Q3ZBT1 Q2HJD0 Q0P568 Q95M18 Q9XSJ0 Q0P5K3 Q5E987 F1N7U2 G5E5C3 F1N3P2 Q5E9F9 A6QR55 Q3SYT9 F1MWE0 A5PJN7 Q1RMU2 F1ME38 F1N7B5 F1N556 Q0IIF7 Q3T0Y5 A3KMV2 E1BHT5 Q58D01 A1A4K3 Q05B57 Q2KJ46 P23356
	reproductive process	19	F1N2F6 E1BJC4 A6QQ71 G8JKV6 F1MWR8 F1MNA1 Q5E9T9 E1BJG5 C0LZJ1 P34933 E1BHR7 A5D973 F1MKX4 Q3T0K2 F1MRG7 E1BAW5 Q2KJ54 E1B9B0 P00517
Cellular Component	cell	223	Q28141 Q76LV2 Q3SZ18 A6QLL8 P63103 Q5E9K0 P48616 Q3T0Q2 Q3SWX8 F1ME38 Q3SZ54 F1MKX4 F1MJ53 Q08DD3 Q3T169 A7Z035 Q3SZ52 Q32L40 P35526 F1MMA0 F1MUX6 P23356 Q3SYT8 P79132 F1MVC0 E1BLV6 E1B8E7 E1BJC4 A6QQ71 Q95M18 P07857 A5D7E2 Q0V882 Q5E9T9 F2Z4C1 E1B7G7 Q2NL26 F1MYC9 A5PJN7 A8YXY1 Q32KQ5 Q3SX47 Q0IIF7 Q08E38 A4FV37 Q5QF96 Q3ZBF7 P62261 E1BH05 Q3T084 G3X6T9 Q32L97 E1BF59 Q05B57 F1MXX5 Q27954 A5D7P7 …
	organelle	202	Q28141 Q76LV2 A6QLL8 P63103 Q5E9K0 P48616 Q3T0Q2 Q3SWX8 Q3SZ54 F1MKX4 F1MJ53 Q08DD3 Q3T169 A7Z035 Q3SZ52 Q32L40 P35526 F1MMA0 F1MUX6 P23356 Q3SYT8 P79132 F1MVC0 E1BLV6 E1B8E7 E1BJC4 A6QQ71 Q95M18 P07857 A5D7E2 Q0V882 Q5E9T9 F2Z4C1 E1B7G7 Q2NL26 F1MYC9 A5PJN7 A8YXY1 Q32KQ5 Q3SX47 Q08E38 Q5QF96 Q3ZBF7 P62261 E1BH05 G3X6T9 Q32L97 E1BF59 Q05B57 F1MXX5 Q27954 A5D7P7 Q3T0Y1 G3X752 P48644 Q6QRN8 Q5E9F9 …
	membrane	134	Q76LV2 Q32KW9 A6QLL8 P05185 Q5E9K0 P48616 Q3T0Q2 Q3SZ54 Q08DD3 Q3T169 A7Z035 P35526 F1MMA0 P23356 Q3SYT8 P79132 F1MVC0 E1B8E7 Q95M18 A5D7E2 Q0V882 Q5E9T9 Q2KII2 F1MYC9 A5PJN7 Q32KQ5 Q0IIF7 Q08E38 A4FV37 Q5QF96 P62261 G3X6T9 Q32L97 E1BF59 Q27954 A5D7P7 G3X752 Q6QRN8 P81287 P58352 Q5E9F9 A6QR55 F1MWE0 F1MCF4 E1BKE7 P45879 A4IFH7 E1BNE7 P04272 Q3T003 E1BGD1 E1BDI4 Q32KW2 G3MYY8 E1BE98 F1MHK9 E1B7R4 …
	extracellular region	85	Q76LV2 F1N672 G3X6E8 A6QLL8 A5D7A2 P38408 P19120 P63103 Q5E9K0 P48616 Q3T0Q2 Q3SZ54 Q3T133 Q3T0K2 Q3T169 Q3SZ52 Q1RMH8 F1MRG7 E1BAW5 Q2KJ46 E1BFV0 F1MUX6 P23356 Q3ZBW4 F1MVC0 E1BNY9 Q95M18 F1N789 P61285 F1MWR8 P31404 F2Z4C1 E1B7G7 Q3SYT9 F1MYC9 Q3SZF2 E1BDB0 F1N2F1 F1MLV3 P62261 G3X6T9 E1BF59 Q27954 A5D7P7 Q3T0Y1 P48644 F6QLM5 Q3SZK3 G8JKV6 Q2TBK6 F1N2R1 Q7PCJ8 F1MZY2 Q3ZBY4 F1MIM6 P63258 P68002 …
	extracellular exosome	81	Q76LV2 G3X6E8 F1N672 A6QLL8 A5D7A2 P38408 P19120 P63103 P48616 Q5E9K0 Q3T0Q2 Q3SZ54 Q3T133 Q3T0K2 Q3SZ52 Q3T169 Q1RMH8 E1BAW5 F1MRG7 Q2KJ46 E1BFV0 F1MUX6 P23356 Q3ZBW4 F1MVC0 E1BNY9 Q95M18 F1N789 P61285 F1MWR8 Q3SYT9 F2Z4C1 P31404 F1MYC9 Q3SZF2 E1BDB0 F1N2F1 F1MLV3 P62261 G3X6T9 E1BF59 A5D7P7 Q3T0Y1 P48644 F6QLM5 Q3SZK3 G8JKV6 Q2TBK6 F1N2R1 Q7PCJ8 F1MZY2 Q3ZBY4 P63258 F1MIM6 P68002 A4FUA8 O18789 …
	protein complex	65	Q3ZCI9 G3X752 Q28141 Q2HJD0 Q0P568 G8JKV6 P38408 P19120 Q3MHL7 Q5E9F9 Q5E9K0 E1BJG5 Q2NL13 Q3SWX8 F1MWE0 P63258 P68002 P45879 F1MKX4 Q3T0Y5 A3KMV2 F1MJ53 A4FUA8 Q3T0K2 Q3SZ52 Q1RMH8 E1BNE7 Q32L40 Q3SZI4 F1MRG7 P04272 Q3MHL3 Q2KJ46 E1BFV0 Q3ZBW4 P79132 E1B8E7 Q95M18 F1N789 Q0P5K3 Q9XSJ0 Q5E987 G5E5C3 P61285 F1N7U2 Q32KW2 F1MWR8 E1BE98 Q5E9T9 E1B7R4 P31404 E1B876 E1BDB0 Q0IIF7 E1BNP8 Q08E38 A4FV37 …
	endomembrane system	62	Q3ZBT1 A5D7P7 G3X752 E1BBF0 Q2HJD0 Q6QRN8 A4FUG8 Q0P568 F1MNN2 A5D794 A4IFN5 A5D7A2 P19120 F1N2R1 F1MBF9 Q2NL13 G3N266 Q3T0Q2 F1MCF4 F1MFE8 G3MXI8 F1MIM6 E1BKE7 Q3T133 A4FUZ5 Q08DD3 Q5BIS8 A7Z035 Q3T169 Q1RMH8 E1BAW5 P35526 P04272 E1BFV0 P23356 E1BAJ4 Q3SYT8 E1BJD3 F1N7K9 P07514 P79132 E1B8E7 Q95M18 Q32KL9 F1ML71 A5D7E2 F1N7U2 Q0V882 Q32KW2 E1BE98 Q5E9T9 F2Z4C1 F1MPE5 A5PJN7 Q3SZF2 Q32KQ5 Q1RMV0 …
	nuclear lumen	58	A5D7P7 Q28141 F1N2F6 P19120 Q5E9F9 Q5E9K0 E1BJG5 G3N266 Q3SWX8 F1MWE0 E1BKE7 F1MKX4 A3KMV2 E1BHT5 O18789 Q5BIS8 Q3SZ52 A7Z035 Q3T169 A1A4K3 P68103 Q3MHL3 F1MMA0 Q3SZH7 E1BFV0 P23356 Q3ZBW4 F1MVC0 E1B8E7 E1BNY9 Q5E9J1 A6QQ71 Q0P5K3 Q9XSJ0 E1BGD1 A5PJW8 E1BDI4 G5E5C3 E1BE98 Q5E9T9 E1B7R4 F1MVT7 Q3SYT9 F1MPE5 F1MYC9 P33097 E1BDB0 F1N556 F1N0M0 E1BNP8 F1N180 Q08E38 E1B6X6 Q2KJJ0 Q5QF96 Q3ZBF7 E1B9B0 …
	cell junction	21	P79132 Q2TBL2 F1MNF9 Q95M18 F1N789 P19120 P63103 P48616 Q3SYT9 F1MFE8 P63258 E1BDB0 O18789 Q2HJ49 Q3T169 P62261 Q3SZI4 F1MRG7 G3X6T9 P04272 E1BF59
	sperm part	10	Q32KQ5 E1BJD3 E1BBF0 P79132 Q32L61 Q3SZ62 G3X6T9 E1BAW5 P00517 F1MUX6
Molecular Function	protein binding	114	Q3ZCI9 Q76LV2 Q3SZ18 Q76LV1 A6QLL8 A5D7A2 P38408 P19120 P63103 P48616 F1MDM6 E1BJG5 Q0III9 Q3T133 A0JNI4 F1MKX4 A3KMV2 F1MJ53 Q3T0K2 Q3SZ52 A7Z035 Q3T169 Q1RMH8 Q32L40 F1MRG7 Q3MHL3 E1BFV0 F1MUX6 P23356 Q3ZBW4 E1BJD3 F1N7K9 P79132 F1MVC0 E1B8E7 E1BJC4 A6QQ71 Q95M18 F1N789 F1ML71 P61285 F1N3P2 F1MWR8 Q0V882 Q5E9T9 Q3SYT9 F1MYC9 A5PJN7 Q3SZF2 Q1RMU2 E1BDB0 Q0IIF7 Q08E38 A4FV37 Q1RMV0 Q2KJJ0 Q3ZBF7 …
	catalytic activity	108	Q28141 E1BBF0 Q76LV2 Q0VCS8 Q3SZ18 Q32KW9 A6QLL8 A5D7A2 P38408 F1MNA1 P19120 E1BJG5 P05185 Q5E9K0 Q3T0Q2 F1ME38 Q3SZ54 A0JNI4 F1N085 F1MJ53 Q3T169 Q3SZ52 A0A140T865 E1BAW5 E1BN58 Q3MHL3 F1MUX6 P23356 Q3ZBW4 Q3SYT8 P07514 F1MVC0 E1BLV6 E1BNY9 E1BJC4 A6QQ71 A5PJW8 P07857 P61285 F1N3P2 Q2KJD0 Q2NL29 Q5E9T9 Q2HJ86 P31404 F2Z4C1 Q2NL26 A5PJN7 Q1RMU2 Q0IIF7 Q08E38 F1MLV3 Q3ZBF7 Q05B57 F1MXX5 Q3ZBT1 A5D…
	small molecule binding	69	Q3ZCI9 Q28141 Q76LV2 E1BBF0 Q3SZ18 Q76LV1 A6QLL8 Q32KW9 A5D7A2 P38408 F1MNA1 P19120 Q3SZ54 A0JNI4 F1N085 F1MJ53 Q3T0K2 Q32L40 F1MRG7 Q3SYT8 F1MVC0 F1MY44 E1BLV6 Q95M18 A5PJW8 F1MWR8 Q2KJD0 Q5E9T9 Q2HJ86 F2Z4C1 P31404 Q3SZF2 Q3SX47 A7Z082 P62261 Q3T084 A5D7P7 Q3ZBT1 A3KN48 F1MIW7 Q5E9F9 P58352 Q3MHL7 F1MWE0 G5E5Z2 P63258 E1BKE7 P45879 P68002 A4IFH7 P68103 F1N3Y6 Q2T9S0 Q5E9J1 E1BBY7 Q0P5K3 F1MHK9 …
	nucleoside phosphate binding	62	Q3ZCI9 Q28141 Q76LV2 E1BBF0 Q3SZ18 Q76LV1 Q32KW9 A5D7A2 P38408 F1MNA1 P19120 Q3SZ54 A0JNI4 F1N085 F1MJ53 Q3T0K2 Q32L40 F1MRG7 Q3SYT8 F1MVC0 F1MY44 E1BLV6 Q95M18 F1MWR8 Q2KJD0 Q5E9T9 Q2HJ86 F2Z4C1 P31404 Q3SZF2 Q3SX47 A7Z082 Q3T084 A5D7P7 Q3ZBT1 A3KN48 F1MIW7 Q5E9F9 Q3MHL7 F1MWE0 G5E5Z2 P63258 P45879 P68002 A4IFH7 P68103 F1N3Y6 Q2T9S0 Q5E9J1 E1BBY7 Q0P5K3 F1MHK9 Q2HJF8 Q3MHM5 P34933 Q58DK4 Q2KJE5 …
	hydrolase activity	58	Q3ZBT1 A5D7P7 Q3T0Y1 Q28141 Q76LV2 E1BBF0 Q1JPJ8 A3KN48 Q32KW9 A5D7A2 P38408 F1MNA1 P19120 Q5E9F9 A6QR55 Q5E9K0 Q3T0Q2 F1MWE0 E1BKB2 Q3SZ54 Q3T0Y5 F1MJ53 Q3T169 P68103 E1BN58 Q3MHL3 Q3SZH7 P23356 Q3ZBW4 F1N3Y6 F1MVC0 Q2T9S0 E1BLV6 E1BJC4 Q2HJH1 Q9XSJ0 G5E5C3 P61285 Q5E987 F1N3P2 F1MHK9 Q3SZ62 Q2KJD0 Q2HJF8 Q2HJ86 Q3MHM5 F2Z4C1 P31404 Q1RMU2 Q08DM8 F1N556 F1N0M0 Q0IIF7 A5D973 F1MPL1 Q05B57 Q3MHL4 …
	enzyme binding	52	Q3T0Y1 Q76LV2 Q2HJD0 F1MIW7 P19120 F1N2R1 P63103 F1MDM6 E1BJG5 P63258 F1N7B5 A4IFH7 A3KMV2 O18789 Q3SZ52 Q3T169 Q1RMH8 P68103 P04272 Q3MHL3 E1BFV0 F1MUX6 P23356 E1BAJ4 Q3ZBW4 F1N7K9 P79132 F1MVC0 E1B8E7 E1BJC4 Q95M18 F1N789 Q0P5K3 E1BDI4 F1N7U2 Q0V882 Q32KW2 E1BE98 Q3SYT9 F1MPE5 F1MYC9 A5PJN7 Q1RMU2 E1B8X4 F1N556 G8JKV8 A4FV37 Q2HJ49 Q3ZBF7 P62261 Q05B57 P00517
	pyrophosphatase activity	27	Q3ZBT1 A5D7P7 Q28141 Q76LV2 F1N3Y6 Q2T9S0 A3KN48 P61285 Q32KW9 A5D7A2 P38408 F1MNA1 F1MHK9 P19120 Q2KJD0 Q5E9F9 Q2HJF8 Q2HJ86 Q3MHM5 P31404 F2Z4C1 F1MWE0 Q3SZ54 F1MPL1 F1MJ53 P68103 Q3MHL3
	ubiquitin protein ligase binding	21	Q3T0Y1 Q2HJD0 F1N789 Q0P5K3 F1N7U2 Q32KW2 Q0V882 P19120 P63103 E1BJG5 Q3SYT9 E1B8X4 F1N7B5 P63258 F1N556 G8JKV8 Q3SZ52 P62261 Q05B57 P23356 P00517
	structural molecule activity	16	P63258 E1BDB0 P79132 Q2T9S0 Q3T003 F1N789 O18789 Q3T169 Q2KJD0 Q2HJ86 P48616 F1MRG7 F2Z4C1 Q3MHM5 F1MYC9 Q27954
