# Supplementary material for: Ubiquitome analysis reveals the involvement of lysine ubiquitination in the spermatogenesis process of adult buffalo (Bubalus bubalis) testis
Source: Biosci Rep. 2020 Jun 16;40(6):BSR20193537. doi: 10.1042/BSR20193537 (PMC7298129; doi:10.1042/BSR20193537)
Supplement: Supplementary Tables S1-S12 [file BSR-2019-3537_supp1.zip › BSR-2019-3537_suppST6.xlsx]

## Sheet: ident Classification
Supplementary Table S6. The detailed of subcellular classification of the ubiquitinated proteins.
Subcellular Location	No. of Protein	Protein IDs
cytoplasm	132	Q76LV2 F1MME7 Q0VCS8 Q3SZ18 A6QLL8 E1BD67 P63103 Q5E9K0 F1ME38 E1BNA9 Q08DD3 Q3T169 Q3SZ52 A0A140T865 Q32L40 F1MUX6 P23356 Q3SYT8 P79132 F1MY44 E1BLV6 A6QQ71 P07857 Q5E9T9 Q2NL26 F1MYC9 Q08E38 A4FV37 P62261 Q3T084 G3X6T9 Q32L97 Q27954 Q3T0Y1 P48644 P81287 Q5E9F9 F1MZY2 F1MWE0 Q3ZBY4 P45879 A4FUA8 Q3ZC62 A1A4K3 P04272 Q2T9S0 Q5E9J1 E1BGD1 Q5E987 Q32KW2 E1BKE5 G3MYY8 E1BE98 A6QQ11 F1MPE5 E1B8X4 A7M…
nucleus	46	Q28141 A4FUG8 Q32KW9 F1N1A3 A6QR55 E1BJG5 P48616 G3N266 G5E5Z2 E1BKB2 F1MIM6 Q3SZ54 G3N1K0 F1MYN9 F1MKX4 A4IFH7 Q5BIS8 A7E3S8 A7Z035 E1BNE7 E1BAW5 P35526 E1BN58 F1MMA0 F1MNF9 Q3T003 E1BDI4 F1N3P2 F1MVT7 E1B7R4 A5PJN7 Q1RMU2 Q3SX47 E1BDB0 E1BNP8 Q0IIF7 A7Z082 F1N2W4 Q1RMV0 E1B6X6 F1N2F1 G5E6C6 E1BMK3 Q3ZBF7 F1N5D0 Q05B57
plasma membrane	32	Q3T0E9 A5D7P7 G3X752 Q6QRN8 Q3SZK3 A5D794 F1N672 G3X6E8 A4IFN5 F1MBF9 P58352 F1MBI7 F1MCF4 G3MXI8 E1BKE7 A4FUZ5 E1BHT5 F1MVC0 F1N3Y6 E1B8E7 E1BNY9 Q2TBL2 A5D7E2 F1ML71 Q0V882 P58354 F1MHK9 Q2KII2 Q32KQ5 E1BLA4 Q5QF96 E1BH05
mitochondria	14	Q3SZM3 Q32L61 P07514 E1BJC4 A3KMV2 A3KN48 Q0P5K3 F1MJ53 Q3T0K2 Q2TBS1 A5D7A2 E1B7G7 Q3SZF2 P00517
extracellular	12	E1BAJ4 Q58DK4 Q2YDG7 E1BJD3 A7E3W4 F6QLM5 E1BHR7 E1BKZ4 G3N006 Q3T0Q2 Q2KJ54 A4IFA8
cytoplasm,nucleus	11	Q3ZBT1 F1N3V0 Q2HJH1 Q28103 Q2KJD0 Q3SWX8 Q3MHM5 F1MXX5 Q3MHL3 E1BF59 C0LZJ1
cytoskeleton	7	Q58D01 P63258 F1N2F6 Q2HJ86 F2Z4C1 Q3SYT9 P33097
endoplasmic reticulum	3	P05185 Q95M18 Q32KL9
peroxisome	3	Q2TBK6 Q3T133 F1MFE8
extracellular,plasma membrane	1	F1MIW7
mitochondria,nucleus	1	A8YXY1
