# Supplementary material for: Ubiquitome analysis reveals the involvement of lysine ubiquitination in the spermatogenesis process of adult buffalo (Bubalus bubalis) testis
Source: Biosci Rep. 2020 Jun 16;40(6):BSR20193537. doi: 10.1042/BSR20193537 (PMC7298129; doi:10.1042/BSR20193537)
Supplement: Supplementary Tables S1-S12 [file BSR-2019-3537_supp1.zip › BSR-2019-3537_suppST7.xlsx]

## Sheet: ident GO2Protein1
Supplementary Table S7. GO enrichment of the identified ubiquitinated proteins.
GO Terms Level 1	GO Terms Level	GO Terms ID	Fisher's exact test P value	Protein accession	Protein description	Gene name
Cellular Component	6	cytoplasm	8.02785e-22	Q28141	ATP-dependent RNA helicase A	DHX9
Cellular Component	6	cytoplasm	8.02785e-22	Q76LV2	Heat shock protein HSP 90-alpha	HSP90AA1
Cellular Component	6	cytoplasm	8.02785e-22	Q3SZ18	Hypoxanthine-guanine phosphoribosyltransferase	HPRT1
Cellular Component	6	cytoplasm	8.02785e-22	A6QLL8	Fructose-bisphosphate aldolase	ALDOA
Cellular Component	6	cytoplasm	8.02785e-22	P63103	14-3-3 protein zeta/delta	YWHAZ
Cellular Component	6	cytoplasm	8.02785e-22	P48616	Vimentin	VIM
Cellular Component	6	cytoplasm	8.02785e-22	Q5E9K0	Proteasome subunit beta type-2	PSMB2
Cellular Component	6	cytoplasm	8.02785e-22	Q3SWX8	Histone-binding protein RBBP7	RBBP7
Cellular Component	6	cytoplasm	8.02785e-22	Q3T0Q2	Transmembrane protein 59	TMEM59
Cellular Component	6	cytoplasm	8.02785e-22	F1ME38	Ubiquitin like modifier activating enzyme 6	UBA6
Cellular Component	6	cytoplasm	8.02785e-22	Q3SZ54	Eukaryotic initiation factor 4A-I	EIF4A1
Cellular Component	6	cytoplasm	8.02785e-22	F1MKX4	Proteasome activator complex subunit 4	PSME4
Cellular Component	6	cytoplasm	8.02785e-22	Q08DD3	Cysteine-rich hydrophobic domain 2	CHIC2
Cellular Component	6	cytoplasm	8.02785e-22	Q3SZ52	Ubiquitin-conjugating enzyme E2 variant 1	UBE2V1
Cellular Component	6	cytoplasm	8.02785e-22	A7Z035	Clathrin interactor 1	CLINT1
Cellular Component	6	cytoplasm	8.02785e-22	Q3T169	40S ribosomal protein S3	RPS3
Cellular Component	6	cytoplasm	8.02785e-22	Q32L40	T-complex protein 1 subunit alpha	TCP1
Cellular Component	6	cytoplasm	8.02785e-22	P35526	Chloride intracellular channel protein 5	CLIC5
Cellular Component	6	cytoplasm	8.02785e-22	F1MMA0	Interleukin enhancer binding factor 3	ILF3
Cellular Component	6	cytoplasm	8.02785e-22	F1MUX6	Glutathione S-transferase	GSTM3
Cellular Component	6	cytoplasm	8.02785e-22	P23356	Ubiquitin carboxyl-terminal hydrolase isozyme L1	UCHL1
Cellular Component	6	cytoplasm	8.02785e-22	Q3SYT8	NADPH--cytochrome P450 reductase	POR
Cellular Component	6	cytoplasm	8.02785e-22	P79132	Caveolin-1	CAV1
Cellular Component	6	cytoplasm	8.02785e-22	F1MVC0	Uncharacterized protein	CAD
Cellular Component	6	cytoplasm	8.02785e-22	E1BLV6	Valyl-tRNA synthetase	VARS
Cellular Component	6	cytoplasm	8.02785e-22	E1B8E7	Huntingtin	HTT
Cellular Component	6	cytoplasm	8.02785e-22	E1BJC4	Piwi like RNA-mediated gene silencing 1	PIWIL1
Cellular Component	6	cytoplasm	8.02785e-22	A6QQ71	Inactive peptidyl-prolyl cis-trans isomerase FKBP6	FKBP6
Cellular Component	6	cytoplasm	8.02785e-22	Q95M18	Endoplasmin	HSP90B1
Cellular Component	6	cytoplasm	8.02785e-22	P07857	Non-specific lipid-transfer protein	SCP2
Cellular Component	6	cytoplasm	8.02785e-22	A5D7E2	Transmembrane 9 superfamily member 4	TM9SF4
Cellular Component	6	cytoplasm	8.02785e-22	Q0V882	Bax inhibitor 1	TMBIM6
Cellular Component	6	cytoplasm	8.02785e-22	Q5E9T9	tRNA-splicing ligase RtcB homolog	RTCB
Cellular Component	6	cytoplasm	8.02785e-22	Q2NL26	Transketolase-like protein 1	TKTL1
Cellular Component	6	cytoplasm	8.02785e-22	F2Z4C1	Tubulin alpha chain	TUBA1A
Cellular Component	6	cytoplasm	8.02785e-22	F1MYC9	Spectrin beta chain	SPTBN1
Cellular Component	6	cytoplasm	8.02785e-22	A5PJN7	BFAR protein	BFAR
Cellular Component	6	cytoplasm	8.02785e-22	A8YXY1	ADRM1 protein	ADRM1
Cellular Component	6	cytoplasm	8.02785e-22	Q32KQ5	Transmembrane protein 225	TMEM225
Cellular Component	6	cytoplasm	8.02785e-22	Q0IIF7	Ubiquitin carboxyl-terminal hydrolase 14	USP14
Cellular Component	6	cytoplasm	8.02785e-22	Q08E38	Pre-mRNA-processing factor 19	PRPF19
Cellular Component	6	cytoplasm	8.02785e-22	A4FV37	Caveolae-associated protein 3	CAVIN3
Cellular Component	6	cytoplasm	8.02785e-22	Q3ZBF7	Prostaglandin E synthase 3	PTGES3
Cellular Component	6	cytoplasm	8.02785e-22	P62261	14-3-3 protein epsilon	YWHAE
Cellular Component	6	cytoplasm	8.02785e-22	E1BH05	Rho guanine nucleotide exchange factor 10	ARHGEF10
Cellular Component	6	cytoplasm	8.02785e-22	G3X6T9	Flotillin-2	FLOT2
Cellular Component	6	cytoplasm	8.02785e-22	Q32L97	Vesicle-associated membrane protein 4	VAMP4
Cellular Component	6	cytoplasm	8.02785e-22	Q3T084	T-complex protein 1 subunit zeta-2	CCT6B
Cellular Component	6	cytoplasm	8.02785e-22	F1MXX5	Nardilysin convertase	NRDC
Cellular Component	6	cytoplasm	8.02785e-22	Q05B57	Ubiquitin thioesterase OTU1	YOD1
Cellular Component	6	cytoplasm	8.02785e-22	E1BF59	Plectin	PLEC
Cellular Component	6	cytoplasm	8.02785e-22	Q27954	Coatomer subunit alpha	COPA
Cellular Component	6	cytoplasm	8.02785e-22	A5D7P7	ABCB6 protein	ABCB6
Cellular Component	6	cytoplasm	8.02785e-22	G3X752	Vesicle-associated membrane protein 3	VAMP3
Cellular Component	6	cytoplasm	8.02785e-22	P48644	Retinal dehydrogenase 1	ALDH1A1
Cellular Component	6	cytoplasm	8.02785e-22	Q6QRN8	Lysosomal-associated transmembrane protein 4A	LAPTM4A
Cellular Component	6	cytoplasm	8.02785e-22	P81287	Annexin A5	ANXA5
Cellular Component	6	cytoplasm	8.02785e-22	Q5E9F9	26S proteasome regulatory subunit 7	PSMC2
Cellular Component	6	cytoplasm	8.02785e-22	A6QR55	Ubiquitin carboxyl-terminal hydrolase 4	USP4
Cellular Component	6	cytoplasm	8.02785e-22	F1MCF4	Transmembrane protein 64	TMEM64
Cellular Component	6	cytoplasm	8.02785e-22	F1MWE0	Proteasome 26S subunit, ATPase 3	PSMC3
Cellular Component	6	cytoplasm	8.02785e-22	G5E5Z2	Uncharacterized protein	---
Cellular Component	6	cytoplasm	8.02785e-22	Q3ZBY4	Fructose-bisphosphate aldolase	ALDOC
Cellular Component	6	cytoplasm	8.02785e-22	E1BKE7	Inositol 1,4,5-trisphosphate receptor type 3	ITPR3
Cellular Component	6	cytoplasm	8.02785e-22	P45879	Voltage-dependent anion-selective channel protein 1	VDAC1
Cellular Component	6	cytoplasm	8.02785e-22	A4IFH7	MAP2K3 protein	MAP2K3
Cellular Component	6	cytoplasm	8.02785e-22	A4FUA8	F-actin-capping protein subunit alpha-1	CAPZA1
Cellular Component	6	cytoplasm	8.02785e-22	E1BNE7	Caveolae associated protein 1	CAVIN1
Cellular Component	6	cytoplasm	8.02785e-22	A1A4K3	DNA damage-binding protein 1	DDB1
Cellular Component	6	cytoplasm	8.02785e-22	Q3ZC62	Cilia- and flagella-associated protein 36	CFAP36
Cellular Component	6	cytoplasm	8.02785e-22	P04272	Annexin A2	ANXA2
Cellular Component	6	cytoplasm	8.02785e-22	Q2T9S0	Tubulin beta-3 chain	TUBB3
Cellular Component	6	cytoplasm	8.02785e-22	Q3T003	60S ribosomal protein L18a	RPL18A
Cellular Component	6	cytoplasm	8.02785e-22	F1MNF9	Uncharacterized protein	MPRIP
Cellular Component	6	cytoplasm	8.02785e-22	Q0P5K3	Ubiquitin-conjugating enzyme E2 N	UBE2N
Cellular Component	6	cytoplasm	8.02785e-22	E1BGD1	Translocase of outer mitochondrial membrane 34	TOMM34
Cellular Component	6	cytoplasm	8.02785e-22	E1BDI4	Fanconi anemia complementation group I	FANCI
Cellular Component	6	cytoplasm	8.02785e-22	Q5E987	Proteasome subunit alpha type-5	PSMA5
Cellular Component	6	cytoplasm	8.02785e-22	Q32KW2	UBX domain-containing protein 1	UBXN1
Cellular Component	6	cytoplasm	8.02785e-22	E1BE98	Exportin 1	XPO1
Cellular Component	6	cytoplasm	8.02785e-22	E1B7R4	Eukaryotic translation initiation factor 3 subunit A	EIF3A
Cellular Component	6	cytoplasm	8.02785e-22	A6QQ11	PGM2 protein (Fragment)	PGM2
Cellular Component	6	cytoplasm	8.02785e-22	F1MPE5	Importin 5	IPO5
Cellular Component	6	cytoplasm	8.02785e-22	F1N556	Ubiquitin specific peptidase 7	USP7
Cellular Component	6	cytoplasm	8.02785e-22	F1N0M0	Tripeptidyl-peptidase 2	TPP2
Cellular Component	6	cytoplasm	8.02785e-22	O46414	Ferritin heavy chain	FTH1
Cellular Component	6	cytoplasm	8.02785e-22	F1N3V0	Malic enzyme	ME1
Cellular Component	6	cytoplasm	8.02785e-22	F1MPL1	Mitofusin 1	MFN1
Cellular Component	6	cytoplasm	8.02785e-22	E1BMK3	Uncharacterized protein	RNF31
Cellular Component	6	cytoplasm	8.02785e-22	Q3T0P7	Integral membrane protein 2B	ITM2B
Cellular Component	6	cytoplasm	8.02785e-22	A2VE46	Chloride intracellular channel 2	CLIC2
Cellular Component	6	cytoplasm	8.02785e-22	Q3MHL4	Adenosylhomocysteinase	AHCY
Cellular Component	6	cytoplasm	8.02785e-22	P00517	cAMP-dependent protein kinase catalytic subunit alpha	PRKACA
Cellular Component	6	cytoplasm	8.02785e-22	Q3ZCI9	T-complex protein 1 subunit theta	CCT8
Cellular Component	6	cytoplasm	8.02785e-22	Q3T0E9	N-arachidonyl glycine receptor	GPR18
Cellular Component	6	cytoplasm	8.02785e-22	E1BBF0	Uncharacterized protein	STK31
Cellular Component	6	cytoplasm	8.02785e-22	Q76LV1	Heat shock protein HSP 90-beta	HSP90AB1
Cellular Component	6	cytoplasm	8.02785e-22	A5D7A2	GARS protein	GARS
Cellular Component	6	cytoplasm	8.02785e-22	F1MNA1	Tudor domain containing 9	TDRD9
Cellular Component	6	cytoplasm	8.02785e-22	P19120	Heat shock cognate 71 kDa protein	HSPA8
Cellular Component	6	cytoplasm	8.02785e-22	F1MBF9	Serine incorporator 1	SERINC1
Cellular Component	6	cytoplasm	8.02785e-22	F1MDM6	DCN1-like protein	DCUN1D1
Cellular Component	6	cytoplasm	8.02785e-22	G3N266	G protein signaling modulator 1	GPSM1
Cellular Component	6	cytoplasm	8.02785e-22	Q2NL13	Trafficking protein particle complex subunit 5	TRAPPC5
Cellular Component	6	cytoplasm	8.02785e-22	Q3T133	Transmembrane emp24 domain-containing protein 9	TMED9
Cellular Component	6	cytoplasm	8.02785e-22	A0JNI4	Serine racemase	SRR
Cellular Component	6	cytoplasm	8.02785e-22	A4FUZ5	Serine incorporator 3	SERINC3
Cellular Component	6	cytoplasm	8.02785e-22	A3KMV2	UV excision repair protein RAD23 homolog A	RAD23A
Cellular Component	6	cytoplasm	8.02785e-22	Q3T0K2	T-complex protein 1 subunit gamma	CCT3
Cellular Component	6	cytoplasm	8.02785e-22	Q1RMH8	Sorting nexin-3	SNX3
Cellular Component	6	cytoplasm	8.02785e-22	F1MRG7	Actin-related protein 2	ACTR2
Cellular Component	6	cytoplasm	8.02785e-22	E1BAW5	Tripartite motif containing 36	TRIM36
Cellular Component	6	cytoplasm	8.02785e-22	Q2KJ54	Serine peptidase inhibitor, Kunitz type 2	SPINT2
Cellular Component	6	cytoplasm	8.02785e-22	Q3MHL3	Histone-binding protein RBBP4	RBBP4
Cellular Component	6	cytoplasm	8.02785e-22	E1BFV0	Karyopherin subunit beta 1	KPNB1
Cellular Component	6	cytoplasm	8.02785e-22	E1BJD3	Transmembrane protein 190	TMEM190
Cellular Component	6	cytoplasm	8.02785e-22	P07514	NADH-cytochrome b5 reductase 3	CYB5R3
Cellular Component	6	cytoplasm	8.02785e-22	F1N1V7	Kelch like family member 22	KLHL22
Cellular Component	6	cytoplasm	8.02785e-22	E1BNY9	HECT, UBA and WWE domain containing 1, E3 ubiquitin protein ligase	HUWE1
Cellular Component	6	cytoplasm	8.02785e-22	F1N789	Vinculin	VCL
Cellular Component	6	cytoplasm	8.02785e-22	F1ML71	Nedd4 family interacting protein 2	NDFIP2
Cellular Component	6	cytoplasm	8.02785e-22	P61285	Dynein light chain 1, cytoplasmic	DYNLL1
Cellular Component	6	cytoplasm	8.02785e-22	F1MWR8	T-complex protein 1 subunit eta	CCT7
Cellular Component	6	cytoplasm	8.02785e-22	P58354	Solute carrier family 2, facilitated glucose transporter member 8	SLC2A8
Cellular Component	6	cytoplasm	8.02785e-22	Q2KJD0	Tubulin beta-5 chain	TUBB5
Cellular Component	6	cytoplasm	8.02785e-22	Q2NL29	Inositol-3-phosphate synthase 1	ISYNA1
Cellular Component	6	cytoplasm	8.02785e-22	Q2HJ86	Tubulin alpha-1D chain	TUBA1D
Cellular Component	6	cytoplasm	8.02785e-22	P31404	V-type proton ATPase catalytic subunit A	ATP6V1A
Cellular Component	6	cytoplasm	8.02785e-22	Q3SYT9	Poly(RC) binding protein 2	PCBP2
Cellular Component	6	cytoplasm	8.02785e-22	Q3SZF2	ADP-ribosylation factor 4	ARF4
Cellular Component	6	cytoplasm	8.02785e-22	Q1RMU2	Ubiquitin carboxyl-terminal hydrolase CYLD	CYLD
Cellular Component	6	cytoplasm	8.02785e-22	E1BDB0	Erythrocyte membrane protein band 4.1 like 2	EPB41L2
Cellular Component	6	cytoplasm	8.02785e-22	Q1RMV0	Peroxisomal targeting signal 1 receptor	PEX5
Cellular Component	6	cytoplasm	8.02785e-22	F1N2F1	Family with sequence similarity 129 member A	FAM129A
Cellular Component	6	cytoplasm	8.02785e-22	F1MLV3	Thioredoxin like 1	TXNL1
Cellular Component	6	cytoplasm	8.02785e-22	Q3ZBT1	Transitional endoplasmic reticulum ATPase	VCP
Cellular Component	6	cytoplasm	8.02785e-22	Q1JPJ8	Thimet oligopeptidase	THOP1
Cellular Component	6	cytoplasm	8.02785e-22	P68250	14-3-3 protein beta/alpha	YWHAB
Cellular Component	6	cytoplasm	8.02785e-22	Q2HJD0	FAS-associated factor 2	FAF2
Cellular Component	6	cytoplasm	8.02785e-22	A4FUG8	Rab GTPase-binding effector protein 2	RABEP2
Cellular Component	6	cytoplasm	8.02785e-22	Q0P568	Ubiquitin fusion degradation 1 like	UFD1
Cellular Component	6	cytoplasm	8.02785e-22	A3KN48	EEFSEC protein	EEFSEC
Cellular Component	6	cytoplasm	8.02785e-22	F1MNN2	Zinc finger FYVE-type containing 28	ZFYVE28
Cellular Component	6	cytoplasm	8.02785e-22	A5D794	GTPase-activating protein and VPS9 domain-containing protein 1	GAPVD1
Cellular Component	6	cytoplasm	8.02785e-22	Q3SZK3	Growth hormone inducible transmembrane protein	GHITM
Cellular Component	6	cytoplasm	8.02785e-22	A4IFN5	Fat storage-inducing transmembrane protein 2	FITM2
Cellular Component	6	cytoplasm	8.02785e-22	Q2TBS1	Metaxin-1	MTX1
Cellular Component	6	cytoplasm	8.02785e-22	Q3MHL7	T-complex protein 1 subunit zeta	CCT6A
Cellular Component	6	cytoplasm	8.02785e-22	F1N2R1	Stomatin	STOM
Cellular Component	6	cytoplasm	8.02785e-22	Q7PCJ8	Diamine acetyltransferase 2	SAT2
Cellular Component	6	cytoplasm	8.02785e-22	E1BKB2	N-glycanase 1	NGLY1
Cellular Component	6	cytoplasm	8.02785e-22	F1MFE8	Vang-like protein	VANGL2
Cellular Component	6	cytoplasm	8.02785e-22	P63258	Actin, cytoplasmic 2	ACTG1
Cellular Component	6	cytoplasm	8.02785e-22	F1MIM6	KIAA1324	KIAA1324
Cellular Component	6	cytoplasm	8.02785e-22	G3MXI8	Nedd4 family interacting protein 1	NDFIP1
Cellular Component	6	cytoplasm	8.02785e-22	P68002	Voltage-dependent anion-selective channel protein 2	VDAC2
Cellular Component	6	cytoplasm	8.02785e-22	Q08DL0	SLC3A2 protein	SLC3A2
Cellular Component	6	cytoplasm	8.02785e-22	Q3T0Y5	Proteasome subunit alpha type-2	PSMA2
Cellular Component	6	cytoplasm	8.02785e-22	E1BHT5	Ubiquitin protein ligase E3 component n-recognin 4	UBR4
Cellular Component	6	cytoplasm	8.02785e-22	O18789	40S ribosomal protein S2	RPS2
Cellular Component	6	cytoplasm	8.02785e-22	P68103	Elongation factor 1-alpha 1	EEF1A1
Cellular Component	6	cytoplasm	8.02785e-22	Q3SZI4	14-3-3 protein theta	YWHAQ
Cellular Component	6	cytoplasm	8.02785e-22	Q3SZH7	Leukotriene A-4 hydrolase	LTA4H
Cellular Component	6	cytoplasm	8.02785e-22	E1BAJ4	Starch binding domain 1	STBD1
Cellular Component	6	cytoplasm	8.02785e-22	F1MSV5	Uncharacterized protein	GK2
Cellular Component	6	cytoplasm	8.02785e-22	Q32L61	Calcium binding tyrosine phosphorylation regulated	CABYR
Cellular Component	6	cytoplasm	8.02785e-22	Q2HJH1	Aspartyl aminopeptidase	DNPEP
Cellular Component	6	cytoplasm	8.02785e-22	Q32KL9	B-cell receptor-associated protein 29	BCAP29
Cellular Component	6	cytoplasm	8.02785e-22	Q9XSJ0	Ubiquitin carboxyl-terminal hydrolase isozyme L5	UCHL5
Cellular Component	6	cytoplasm	8.02785e-22	E1BBY7	Heat shock protein family A (Hsp70) member 4	HSPA4
Cellular Component	6	cytoplasm	8.02785e-22	F1N7U2	NPL4 homolog, ubiquitin recognition factor	NPLOC4
Cellular Component	6	cytoplasm	8.02785e-22	G5E5C3	Proteasome subunit alpha type	PSMA6
Cellular Component	6	cytoplasm	8.02785e-22	Q3SZ62	Phosphoglycerate mutase 1	PGAM1
Cellular Component	6	cytoplasm	8.02785e-22	Q2HJF8	Mitochondrial Rho GTPase 1	RHOT1
Cellular Component	6	cytoplasm	8.02785e-22	E1B9K1	Polyubiquitin-C	UBC
Cellular Component	6	cytoplasm	8.02785e-22	F1MVT7	EPM2A interacting protein 1	EPM2AIP1
Cellular Component	6	cytoplasm	8.02785e-22	Q3MHM5	Tubulin beta-4B chain	TUBB4B
Cellular Component	6	cytoplasm	8.02785e-22	P33097	Aspartate aminotransferase, cytoplasmic	GOT1
Cellular Component	6	cytoplasm	8.02785e-22	E1B876	NCK associated protein 1 like	NCKAP1L
Cellular Component	6	cytoplasm	8.02785e-22	P34933	Heat shock-related 70 kDa protein 2	HSPA2
Cellular Component	6	cytoplasm	8.02785e-22	Q08DM8	Translin	TSN
Cellular Component	6	cytoplasm	8.02785e-22	Q2KJE5	Glyceraldehyde-3-phosphate dehydrogenase, testis-specific	GAPDHS
Cellular Component	6	cytoplasm	8.02785e-22	F1N180	MOB kinase activator 2	MOB2
Cellular Component	6	cytoplasm	8.02785e-22	A5D973	Alpha isoform of regulatory subunit A, protein phosphatase 2	PPP2R1A
Cellular Component	6	cytoplasm	8.02785e-22	Q2HJ49	Moesin	MSN
Cellular Component	6	cytoplasm	8.02785e-22	Q9MZ13	Voltage-dependent anion-selective channel protein 3	VDAC3
Cellular Component	5	extracellular vesicle	1.1607e-18	Q76LV2	Heat shock protein HSP 90-alpha	HSP90AA1
Cellular Component	5	extracellular vesicle	1.1607e-18	G3X6E8	Neuronal membrane glycoprotein M6-a	GPM6A
Cellular Component	5	extracellular vesicle	1.1607e-18	F1N672	Transmembrane 9 superfamily member	TM9SF2
Cellular Component	5	extracellular vesicle	1.1607e-18	A6QLL8	Fructose-bisphosphate aldolase	ALDOA
Cellular Component	5	extracellular vesicle	1.1607e-18	A5D7A2	GARS protein	GARS
Cellular Component	5	extracellular vesicle	1.1607e-18	P38408	Guanine nucleotide-binding protein subunit alpha-14	GNA14
Cellular Component	5	extracellular vesicle	1.1607e-18	P19120	Heat shock cognate 71 kDa protein	HSPA8
Cellular Component	5	extracellular vesicle	1.1607e-18	P63103	14-3-3 protein zeta/delta	YWHAZ
Cellular Component	5	extracellular vesicle	1.1607e-18	P48616	Vimentin	VIM
Cellular Component	5	extracellular vesicle	1.1607e-18	Q5E9K0	Proteasome subunit beta type-2	PSMB2
Cellular Component	5	extracellular vesicle	1.1607e-18	Q3T0Q2	Transmembrane protein 59	TMEM59
Cellular Component	5	extracellular vesicle	1.1607e-18	Q3SZ54	Eukaryotic initiation factor 4A-I	EIF4A1
Cellular Component	5	extracellular vesicle	1.1607e-18	Q3T133	Transmembrane emp24 domain-containing protein 9	TMED9
Cellular Component	5	extracellular vesicle	1.1607e-18	Q3T0K2	T-complex protein 1 subunit gamma	CCT3
Cellular Component	5	extracellular vesicle	1.1607e-18	Q3SZ52	Ubiquitin-conjugating enzyme E2 variant 1	UBE2V1
Cellular Component	5	extracellular vesicle	1.1607e-18	Q3T169	40S ribosomal protein S3	RPS3
Cellular Component	5	extracellular vesicle	1.1607e-18	Q1RMH8	Sorting nexin-3	SNX3
Cellular Component	5	extracellular vesicle	1.1607e-18	E1BAW5	Tripartite motif containing 36	TRIM36
Cellular Component	5	extracellular vesicle	1.1607e-18	F1MRG7	Actin-related protein 2	ACTR2
Cellular Component	5	extracellular vesicle	1.1607e-18	Q2KJ46	26S proteasome non-ATPase regulatory subunit 3	PSMD3
Cellular Component	5	extracellular vesicle	1.1607e-18	E1BFV0	Karyopherin subunit beta 1	KPNB1
Cellular Component	5	extracellular vesicle	1.1607e-18	F1MUX6	Glutathione S-transferase	GSTM3
Cellular Component	5	extracellular vesicle	1.1607e-18	P23356	Ubiquitin carboxyl-terminal hydrolase isozyme L1	UCHL1
Cellular Component	5	extracellular vesicle	1.1607e-18	Q3ZBW4	Proliferating cell nuclear antigen	PCNA
Cellular Component	5	extracellular vesicle	1.1607e-18	F1MVC0	Uncharacterized protein	CAD
Cellular Component	5	extracellular vesicle	1.1607e-18	E1BNY9	HECT, UBA and WWE domain containing 1, E3 ubiquitin protein ligase	HUWE1
Cellular Component	5	extracellular vesicle	1.1607e-18	Q95M18	Endoplasmin	HSP90B1
Cellular Component	5	extracellular vesicle	1.1607e-18	F1N789	Vinculin	VCL
Cellular Component	5	extracellular vesicle	1.1607e-18	P61285	Dynein light chain 1, cytoplasmic	DYNLL1
Cellular Component	5	extracellular vesicle	1.1607e-18	F1MWR8	T-complex protein 1 subunit eta	CCT7
Cellular Component	5	extracellular vesicle	1.1607e-18	Q3SYT9	Poly(RC) binding protein 2	PCBP2
Cellular Component	5	extracellular vesicle	1.1607e-18	F2Z4C1	Tubulin alpha chain	TUBA1A
Cellular Component	5	extracellular vesicle	1.1607e-18	P31404	V-type proton ATPase catalytic subunit A	ATP6V1A
Cellular Component	5	extracellular vesicle	1.1607e-18	F1MYC9	Spectrin beta chain	SPTBN1
Cellular Component	5	extracellular vesicle	1.1607e-18	Q3SZF2	ADP-ribosylation factor 4	ARF4
Cellular Component	5	extracellular vesicle	1.1607e-18	E1BDB0	Erythrocyte membrane protein band 4.1 like 2	EPB41L2
Cellular Component	5	extracellular vesicle	1.1607e-18	F1N2F1	Family with sequence similarity 129 member A	FAM129A
Cellular Component	5	extracellular vesicle	1.1607e-18	F1MLV3	Thioredoxin like 1	TXNL1
Cellular Component	5	extracellular vesicle	1.1607e-18	P62261	14-3-3 protein epsilon	YWHAE
Cellular Component	5	extracellular vesicle	1.1607e-18	G3X6T9	Flotillin-2	FLOT2
Cellular Component	5	extracellular vesicle	1.1607e-18	E1BF59	Plectin	PLEC
Cellular Component	5	extracellular vesicle	1.1607e-18	A5D7P7	ABCB6 protein	ABCB6
Cellular Component	5	extracellular vesicle	1.1607e-18	Q3T0Y1	Ubiquitin thioesterase	OTUB1
Cellular Component	5	extracellular vesicle	1.1607e-18	P48644	Retinal dehydrogenase 1	ALDH1A1
Cellular Component	5	extracellular vesicle	1.1607e-18	F6QLM5	Glycogenin 1	GYG1
Cellular Component	5	extracellular vesicle	1.1607e-18	Q3SZK3	Growth hormone inducible transmembrane protein	GHITM
Cellular Component	5	extracellular vesicle	1.1607e-18	G8JKV6	26S proteasome non-ATPase regulatory subunit 13	PSMD13
Cellular Component	5	extracellular vesicle	1.1607e-18	Q2TBK6	Glycoprotein integral membrane 1	GINM1
Cellular Component	5	extracellular vesicle	1.1607e-18	F1N2R1	Stomatin	STOM
Cellular Component	5	extracellular vesicle	1.1607e-18	Q7PCJ8	Diamine acetyltransferase 2	SAT2
Cellular Component	5	extracellular vesicle	1.1607e-18	F1MZY2	Glutamine--fructose-6-phosphate transaminase 1	GFPT1
Cellular Component	5	extracellular vesicle	1.1607e-18	Q3ZBY4	Fructose-bisphosphate aldolase	ALDOC
Cellular Component	5	extracellular vesicle	1.1607e-18	P63258	Actin, cytoplasmic 2	ACTG1
Cellular Component	5	extracellular vesicle	1.1607e-18	F1MIM6	KIAA1324	KIAA1324
Cellular Component	5	extracellular vesicle	1.1607e-18	P68002	Voltage-dependent anion-selective channel protein 2	VDAC2
Cellular Component	5	extracellular vesicle	1.1607e-18	A4FUA8	F-actin-capping protein subunit alpha-1	CAPZA1
Cellular Component	5	extracellular vesicle	1.1607e-18	O18789	40S ribosomal protein S2	RPS2
Cellular Component	5	extracellular vesicle	1.1607e-18	A1A4K3	DNA damage-binding protein 1	DDB1
Cellular Component	5	extracellular vesicle	1.1607e-18	P68103	Elongation factor 1-alpha 1	EEF1A1
Cellular Component	5	extracellular vesicle	1.1607e-18	Q3SZI4	14-3-3 protein theta	YWHAQ
Cellular Component	5	extracellular vesicle	1.1607e-18	P04272	Annexin A2	ANXA2
Cellular Component	5	extracellular vesicle	1.1607e-18	Q3SZH7	Leukotriene A-4 hydrolase	LTA4H
Cellular Component	5	extracellular vesicle	1.1607e-18	F1MSV5	Uncharacterized protein	GK2
Cellular Component	5	extracellular vesicle	1.1607e-18	Q2T9S0	Tubulin beta-3 chain	TUBB3
Cellular Component	5	extracellular vesicle	1.1607e-18	Q2TBL2	Cell adhesion molecule 1	CADM1
Cellular Component	5	extracellular vesicle	1.1607e-18	E1BBY7	Heat shock protein family A (Hsp70) member 4	HSPA4
Cellular Component	5	extracellular vesicle	1.1607e-18	Q0P5K3	Ubiquitin-conjugating enzyme E2 N	UBE2N
Cellular Component	5	extracellular vesicle	1.1607e-18	G5E5C3	Proteasome subunit alpha type	PSMA6
Cellular Component	5	extracellular vesicle	1.1607e-18	Q3ZCI4	6-phosphogluconate dehydrogenase, decarboxylating	PGD
Cellular Component	5	extracellular vesicle	1.1607e-18	Q5E987	Proteasome subunit alpha type-5	PSMA5
Cellular Component	5	extracellular vesicle	1.1607e-18	Q3SZ62	Phosphoglycerate mutase 1	PGAM1
Cellular Component	5	extracellular vesicle	1.1607e-18	E1B9K1	Polyubiquitin-C	UBC
Cellular Component	5	extracellular vesicle	1.1607e-18	A6QQ11	PGM2 protein (Fragment)	PGM2
Cellular Component	5	extracellular vesicle	1.1607e-18	Q3MHM5	Tubulin beta-4B chain	TUBB4B
Cellular Component	5	extracellular vesicle	1.1607e-18	P33097	Aspartate aminotransferase, cytoplasmic	GOT1
Cellular Component	5	extracellular vesicle	1.1607e-18	E1B876	NCK associated protein 1 like	NCKAP1L
Cellular Component	5	extracellular vesicle	1.1607e-18	G8JKV8	NEDD8	NEDD8
Cellular Component	5	extracellular vesicle	1.1607e-18	A5D973	Alpha isoform of regulatory subunit A, protein phosphatase 2	PPP2R1A
Cellular Component	5	extracellular vesicle	1.1607e-18	Q2HJ49	Moesin	MSN
Cellular Component	5	extracellular vesicle	1.1607e-18	Q3MHL4	Adenosylhomocysteinase	AHCY
Cellular Component	5	extracellular vesicle	1.1607e-18	P00517	cAMP-dependent protein kinase catalytic subunit alpha	PRKACA
Cellular Component	4	extracellular organelle	1.2024e-18	Q76LV2	Heat shock protein HSP 90-alpha	HSP90AA1
Cellular Component	4	extracellular organelle	1.2024e-18	G3X6E8	Neuronal membrane glycoprotein M6-a	GPM6A
Cellular Component	4	extracellular organelle	1.2024e-18	F1N672	Transmembrane 9 superfamily member	TM9SF2
Cellular Component	4	extracellular organelle	1.2024e-18	A6QLL8	Fructose-bisphosphate aldolase	ALDOA
Cellular Component	4	extracellular organelle	1.2024e-18	A5D7A2	GARS protein	GARS
Cellular Component	4	extracellular organelle	1.2024e-18	P38408	Guanine nucleotide-binding protein subunit alpha-14	GNA14
Cellular Component	4	extracellular organelle	1.2024e-18	P19120	Heat shock cognate 71 kDa protein	HSPA8
Cellular Component	4	extracellular organelle	1.2024e-18	P63103	14-3-3 protein zeta/delta	YWHAZ
Cellular Component	4	extracellular organelle	1.2024e-18	P48616	Vimentin	VIM
Cellular Component	4	extracellular organelle	1.2024e-18	Q5E9K0	Proteasome subunit beta type-2	PSMB2
Cellular Component	4	extracellular organelle	1.2024e-18	Q3T0Q2	Transmembrane protein 59	TMEM59
Cellular Component	4	extracellular organelle	1.2024e-18	Q3SZ54	Eukaryotic initiation factor 4A-I	EIF4A1
Cellular Component	4	extracellular organelle	1.2024e-18	Q3T133	Transmembrane emp24 domain-containing protein 9	TMED9
Cellular Component	4	extracellular organelle	1.2024e-18	Q3T0K2	T-complex protein 1 subunit gamma	CCT3
Cellular Component	4	extracellular organelle	1.2024e-18	Q3SZ52	Ubiquitin-conjugating enzyme E2 variant 1	UBE2V1
Cellular Component	4	extracellular organelle	1.2024e-18	Q3T169	40S ribosomal protein S3	RPS3
Cellular Component	4	extracellular organelle	1.2024e-18	Q1RMH8	Sorting nexin-3	SNX3
Cellular Component	4	extracellular organelle	1.2024e-18	E1BAW5	Tripartite motif containing 36	TRIM36
Cellular Component	4	extracellular organelle	1.2024e-18	F1MRG7	Actin-related protein 2	ACTR2
Cellular Component	4	extracellular organelle	1.2024e-18	Q2KJ46	26S proteasome non-ATPase regulatory subunit 3	PSMD3
Cellular Component	4	extracellular organelle	1.2024e-18	E1BFV0	Karyopherin subunit beta 1	KPNB1
Cellular Component	4	extracellular organelle	1.2024e-18	F1MUX6	Glutathione S-transferase	GSTM3
Cellular Component	4	extracellular organelle	1.2024e-18	P23356	Ubiquitin carboxyl-terminal hydrolase isozyme L1	UCHL1
Cellular Component	4	extracellular organelle	1.2024e-18	Q3ZBW4	Proliferating cell nuclear antigen	PCNA
Cellular Component	4	extracellular organelle	1.2024e-18	F1MVC0	Uncharacterized protein	CAD
Cellular Component	4	extracellular organelle	1.2024e-18	E1BNY9	HECT, UBA and WWE domain containing 1, E3 ubiquitin protein ligase	HUWE1
Cellular Component	4	extracellular organelle	1.2024e-18	Q95M18	Endoplasmin	HSP90B1
Cellular Component	4	extracellular organelle	1.2024e-18	F1N789	Vinculin	VCL
Cellular Component	4	extracellular organelle	1.2024e-18	P61285	Dynein light chain 1, cytoplasmic	DYNLL1
Cellular Component	4	extracellular organelle	1.2024e-18	F1MWR8	T-complex protein 1 subunit eta	CCT7
Cellular Component	4	extracellular organelle	1.2024e-18	Q3SYT9	Poly(RC) binding protein 2	PCBP2
Cellular Component	4	extracellular organelle	1.2024e-18	F2Z4C1	Tubulin alpha chain	TUBA1A
Cellular Component	4	extracellular organelle	1.2024e-18	P31404	V-type proton ATPase catalytic subunit A	ATP6V1A
Cellular Component	4	extracellular organelle	1.2024e-18	F1MYC9	Spectrin beta chain	SPTBN1
Cellular Component	4	extracellular organelle	1.2024e-18	Q3SZF2	ADP-ribosylation factor 4	ARF4
Cellular Component	4	extracellular organelle	1.2024e-18	E1BDB0	Erythrocyte membrane protein band 4.1 like 2	EPB41L2
Cellular Component	4	extracellular organelle	1.2024e-18	F1N2F1	Family with sequence similarity 129 member A	FAM129A
Cellular Component	4	extracellular organelle	1.2024e-18	F1MLV3	Thioredoxin like 1	TXNL1
Cellular Component	4	extracellular organelle	1.2024e-18	P62261	14-3-3 protein epsilon	YWHAE
Cellular Component	4	extracellular organelle	1.2024e-18	G3X6T9	Flotillin-2	FLOT2
Cellular Component	4	extracellular organelle	1.2024e-18	E1BF59	Plectin	PLEC
Cellular Component	4	extracellular organelle	1.2024e-18	A5D7P7	ABCB6 protein	ABCB6
Cellular Component	4	extracellular organelle	1.2024e-18	Q3T0Y1	Ubiquitin thioesterase	OTUB1
Cellular Component	4	extracellular organelle	1.2024e-18	P48644	Retinal dehydrogenase 1	ALDH1A1
Cellular Component	4	extracellular organelle	1.2024e-18	F6QLM5	Glycogenin 1	GYG1
Cellular Component	4	extracellular organelle	1.2024e-18	Q3SZK3	Growth hormone inducible transmembrane protein	GHITM
Cellular Component	4	extracellular organelle	1.2024e-18	G8JKV6	26S proteasome non-ATPase regulatory subunit 13	PSMD13
Cellular Component	4	extracellular organelle	1.2024e-18	Q2TBK6	Glycoprotein integral membrane 1	GINM1
Cellular Component	4	extracellular organelle	1.2024e-18	F1N2R1	Stomatin	STOM
Cellular Component	4	extracellular organelle	1.2024e-18	Q7PCJ8	Diamine acetyltransferase 2	SAT2
Cellular Component	4	extracellular organelle	1.2024e-18	F1MZY2	Glutamine--fructose-6-phosphate transaminase 1	GFPT1
Cellular Component	4	extracellular organelle	1.2024e-18	Q3ZBY4	Fructose-bisphosphate aldolase	ALDOC
Cellular Component	4	extracellular organelle	1.2024e-18	P63258	Actin, cytoplasmic 2	ACTG1
Cellular Component	4	extracellular organelle	1.2024e-18	F1MIM6	KIAA1324	KIAA1324
Cellular Component	4	extracellular organelle	1.2024e-18	P68002	Voltage-dependent anion-selective channel protein 2	VDAC2
Cellular Component	4	extracellular organelle	1.2024e-18	A4FUA8	F-actin-capping protein subunit alpha-1	CAPZA1
Cellular Component	4	extracellular organelle	1.2024e-18	O18789	40S ribosomal protein S2	RPS2
Cellular Component	4	extracellular organelle	1.2024e-18	A1A4K3	DNA damage-binding protein 1	DDB1
Cellular Component	4	extracellular organelle	1.2024e-18	P68103	Elongation factor 1-alpha 1	EEF1A1
Cellular Component	4	extracellular organelle	1.2024e-18	Q3SZI4	14-3-3 protein theta	YWHAQ
Cellular Component	4	extracellular organelle	1.2024e-18	P04272	Annexin A2	ANXA2
Cellular Component	4	extracellular organelle	1.2024e-18	Q3SZH7	Leukotriene A-4 hydrolase	LTA4H
Cellular Component	4	extracellular organelle	1.2024e-18	F1MSV5	Uncharacterized protein	GK2
Cellular Component	4	extracellular organelle	1.2024e-18	Q2T9S0	Tubulin beta-3 chain	TUBB3
Cellular Component	4	extracellular organelle	1.2024e-18	Q2TBL2	Cell adhesion molecule 1	CADM1
Cellular Component	4	extracellular organelle	1.2024e-18	E1BBY7	Heat shock protein family A (Hsp70) member 4	HSPA4
Cellular Component	4	extracellular organelle	1.2024e-18	Q0P5K3	Ubiquitin-conjugating enzyme E2 N	UBE2N
Cellular Component	4	extracellular organelle	1.2024e-18	G5E5C3	Proteasome subunit alpha type	PSMA6
Cellular Component	4	extracellular organelle	1.2024e-18	Q3ZCI4	6-phosphogluconate dehydrogenase, decarboxylating	PGD
Cellular Component	4	extracellular organelle	1.2024e-18	Q5E987	Proteasome subunit alpha type-5	PSMA5
Cellular Component	4	extracellular organelle	1.2024e-18	Q3SZ62	Phosphoglycerate mutase 1	PGAM1
Cellular Component	4	extracellular organelle	1.2024e-18	E1B9K1	Polyubiquitin-C	UBC
Cellular Component	4	extracellular organelle	1.2024e-18	A6QQ11	PGM2 protein (Fragment)	PGM2
Cellular Component	4	extracellular organelle	1.2024e-18	Q3MHM5	Tubulin beta-4B chain	TUBB4B
Cellular Component	4	extracellular organelle	1.2024e-18	P33097	Aspartate aminotransferase, cytoplasmic	GOT1
Cellular Component	4	extracellular organelle	1.2024e-18	E1B876	NCK associated protein 1 like	NCKAP1L
Cellular Component	4	extracellular organelle	1.2024e-18	G8JKV8	NEDD8	NEDD8
Cellular Component	4	extracellular organelle	1.2024e-18	A5D973	Alpha isoform of regulatory subunit A, protein phosphatase 2	PPP2R1A
Cellular Component	4	extracellular organelle	1.2024e-18	Q2HJ49	Moesin	MSN
Cellular Component	4	extracellular organelle	1.2024e-18	Q3MHL4	Adenosylhomocysteinase	AHCY
Cellular Component	4	extracellular organelle	1.2024e-18	P00517	cAMP-dependent protein kinase catalytic subunit alpha	PRKACA
Cellular Component	7	cytoplasmic part	7.25508e-17	Q28141	ATP-dependent RNA helicase A	DHX9
Cellular Component	7	cytoplasmic part	7.25508e-17	Q76LV2	Heat shock protein HSP 90-alpha	HSP90AA1
Cellular Component	7	cytoplasmic part	7.25508e-17	A6QLL8	Fructose-bisphosphate aldolase	ALDOA
Cellular Component	7	cytoplasmic part	7.25508e-17	P63103	14-3-3 protein zeta/delta	YWHAZ
Cellular Component	7	cytoplasmic part	7.25508e-17	P48616	Vimentin	VIM
Cellular Component	7	cytoplasmic part	7.25508e-17	Q3SWX8	Histone-binding protein RBBP7	RBBP7
Cellular Component	7	cytoplasmic part	7.25508e-17	Q3T0Q2	Transmembrane protein 59	TMEM59
Cellular Component	7	cytoplasmic part	7.25508e-17	F1MKX4	Proteasome activator complex subunit 4	PSME4
Cellular Component	7	cytoplasmic part	7.25508e-17	Q08DD3	Cysteine-rich hydrophobic domain 2	CHIC2
Cellular Component	7	cytoplasmic part	7.25508e-17	A7Z035	Clathrin interactor 1	CLINT1
Cellular Component	7	cytoplasmic part	7.25508e-17	Q3T169	40S ribosomal protein S3	RPS3
Cellular Component	7	cytoplasmic part	7.25508e-17	Q32L40	T-complex protein 1 subunit alpha	TCP1
Cellular Component	7	cytoplasmic part	7.25508e-17	P35526	Chloride intracellular channel protein 5	CLIC5
Cellular Component	7	cytoplasmic part	7.25508e-17	F1MMA0	Interleukin enhancer binding factor 3	ILF3
Cellular Component	7	cytoplasmic part	7.25508e-17	P23356	Ubiquitin carboxyl-terminal hydrolase isozyme L1	UCHL1
Cellular Component	7	cytoplasmic part	7.25508e-17	Q3SYT8	NADPH--cytochrome P450 reductase	POR
Cellular Component	7	cytoplasmic part	7.25508e-17	P79132	Caveolin-1	CAV1
Cellular Component	7	cytoplasmic part	7.25508e-17	F1MVC0	Uncharacterized protein	CAD
Cellular Component	7	cytoplasmic part	7.25508e-17	E1BLV6	Valyl-tRNA synthetase	VARS
Cellular Component	7	cytoplasmic part	7.25508e-17	E1B8E7	Huntingtin	HTT
Cellular Component	7	cytoplasmic part	7.25508e-17	E1BJC4	Piwi like RNA-mediated gene silencing 1	PIWIL1
Cellular Component	7	cytoplasmic part	7.25508e-17	A6QQ71	Inactive peptidyl-prolyl cis-trans isomerase FKBP6	FKBP6
Cellular Component	7	cytoplasmic part	7.25508e-17	Q95M18	Endoplasmin	HSP90B1
Cellular Component	7	cytoplasmic part	7.25508e-17	P07857	Non-specific lipid-transfer protein	SCP2
Cellular Component	7	cytoplasmic part	7.25508e-17	A5D7E2	Transmembrane 9 superfamily member 4	TM9SF4
Cellular Component	7	cytoplasmic part	7.25508e-17	Q0V882	Bax inhibitor 1	TMBIM6
Cellular Component	7	cytoplasmic part	7.25508e-17	Q5E9T9	tRNA-splicing ligase RtcB homolog	RTCB
Cellular Component	7	cytoplasmic part	7.25508e-17	F2Z4C1	Tubulin alpha chain	TUBA1A
Cellular Component	7	cytoplasmic part	7.25508e-17	F1MYC9	Spectrin beta chain	SPTBN1
Cellular Component	7	cytoplasmic part	7.25508e-17	A5PJN7	BFAR protein	BFAR
Cellular Component	7	cytoplasmic part	7.25508e-17	Q32KQ5	Transmembrane protein 225	TMEM225
Cellular Component	7	cytoplasmic part	7.25508e-17	Q3ZBF7	Prostaglandin E synthase 3	PTGES3
Cellular Component	7	cytoplasmic part	7.25508e-17	Q3ZBF7	Prostaglandin E synthase 3	PTGES3
Cellular Component	7	cytoplasmic part	7.25508e-17	P62261	14-3-3 protein epsilon	YWHAE
Cellular Component	7	cytoplasmic part	7.25508e-17	E1BH05	Rho guanine nucleotide exchange factor 10	ARHGEF10
Cellular Component	7	cytoplasmic part	7.25508e-17	G3X6T9	Flotillin-2	FLOT2
Cellular Component	7	cytoplasmic part	7.25508e-17	Q32L97	Vesicle-associated membrane protein 4	VAMP4
Cellular Component	7	cytoplasmic part	7.25508e-17	Q3T084	T-complex protein 1 subunit zeta-2	CCT6B
Cellular Component	7	cytoplasmic part	7.25508e-17	F1MXX5	Nardilysin convertase	NRDC
Cellular Component	7	cytoplasmic part	7.25508e-17	Q05B57	Ubiquitin thioesterase OTU1	YOD1
Cellular Component	7	cytoplasmic part	7.25508e-17	E1BF59	Plectin	PLEC
Cellular Component	7	cytoplasmic part	7.25508e-17	Q27954	Coatomer subunit alpha	COPA
Cellular Component	7	cytoplasmic part	7.25508e-17	A5D7P7	ABCB6 protein	ABCB6
Cellular Component	7	cytoplasmic part	7.25508e-17	G3X752	Vesicle-associated membrane protein 3	VAMP3
Cellular Component	7	cytoplasmic part	7.25508e-17	P48644	Retinal dehydrogenase 1	ALDH1A1
Cellular Component	7	cytoplasmic part	7.25508e-17	Q6QRN8	Lysosomal-associated transmembrane protein 4A	LAPTM4A
Cellular Component	7	cytoplasmic part	7.25508e-17	P81287	Annexin A5	ANXA5
Cellular Component	7	cytoplasmic part	7.25508e-17	Q5E9F9	26S proteasome regulatory subunit 7	PSMC2
Cellular Component	7	cytoplasmic part	7.25508e-17	A6QR55	Ubiquitin carboxyl-terminal hydrolase 4	USP4
Cellular Component	7	cytoplasmic part	7.25508e-17	F1MCF4	Transmembrane protein 64	TMEM64
Cellular Component	7	cytoplasmic part	7.25508e-17	F1MWE0	Proteasome 26S subunit, ATPase 3	PSMC3
Cellular Component	7	cytoplasmic part	7.25508e-17	Q3ZBY4	Fructose-bisphosphate aldolase	ALDOC
Cellular Component	7	cytoplasmic part	7.25508e-17	E1BKE7	Inositol 1,4,5-trisphosphate receptor type 3	ITPR3
Cellular Component	7	cytoplasmic part	7.25508e-17	P45879	Voltage-dependent anion-selective channel protein 1	VDAC1
Cellular Component	7	cytoplasmic part	7.25508e-17	A4FUA8	F-actin-capping protein subunit alpha-1	CAPZA1
Cellular Component	7	cytoplasmic part	7.25508e-17	E1BNE7	Caveolae associated protein 1	CAVIN1
Cellular Component	7	cytoplasmic part	7.25508e-17	P04272	Annexin A2	ANXA2
Cellular Component	7	cytoplasmic part	7.25508e-17	Q3T003	60S ribosomal protein L18a	RPL18A
Cellular Component	7	cytoplasmic part	7.25508e-17	F1MNF9	Uncharacterized protein	MPRIP
Cellular Component	7	cytoplasmic part	7.25508e-17	E1BGD1	Translocase of outer mitochondrial membrane 34	TOMM34
Cellular Component	7	cytoplasmic part	7.25508e-17	E1BDI4	Fanconi anemia complementation group I	FANCI
Cellular Component	7	cytoplasmic part	7.25508e-17	Q32KW2	UBX domain-containing protein 1	UBXN1
Cellular Component	7	cytoplasmic part	7.25508e-17	E1BE98	Exportin 1	XPO1
Cellular Component	7	cytoplasmic part	7.25508e-17	E1B7R4	Eukaryotic translation initiation factor 3 subunit A	EIF3A
Cellular Component	7	cytoplasmic part	7.25508e-17	A6QQ11	PGM2 protein (Fragment)	PGM2
Cellular Component	7	cytoplasmic part	7.25508e-17	F1N556	Ubiquitin specific peptidase 7	USP7
Cellular Component	7	cytoplasmic part	7.25508e-17	F1N0M0	Tripeptidyl-peptidase 2	TPP2
Cellular Component	7	cytoplasmic part	7.25508e-17	F1N3V0	Malic enzyme	ME1
Cellular Component	7	cytoplasmic part	7.25508e-17	F1MPL1	Mitofusin 1	MFN1
Cellular Component	7	cytoplasmic part	7.25508e-17	E1BMK3	Uncharacterized protein	RNF31
Cellular Component	7	cytoplasmic part	7.25508e-17	Q3T0P7	Integral membrane protein 2B	ITM2B
Cellular Component	7	cytoplasmic part	7.25508e-17	Q3MHL4	Adenosylhomocysteinase	AHCY
Cellular Component	7	cytoplasmic part	7.25508e-17	P00517	cAMP-dependent protein kinase catalytic subunit alpha	PRKACA
Cellular Component	7	cytoplasmic part	7.25508e-17	Q3ZCI9	T-complex protein 1 subunit theta	CCT8
Cellular Component	7	cytoplasmic part	7.25508e-17	Q3T0E9	N-arachidonyl glycine receptor	GPR18
Cellular Component	7	cytoplasmic part	7.25508e-17	E1BBF0	Uncharacterized protein	STK31
Cellular Component	7	cytoplasmic part	7.25508e-17	Q76LV1	Heat shock protein HSP 90-beta	HSP90AB1
Cellular Component	7	cytoplasmic part	7.25508e-17	A5D7A2	GARS protein	GARS
Cellular Component	7	cytoplasmic part	7.25508e-17	F1MNA1	Tudor domain containing 9	TDRD9
Cellular Component	7	cytoplasmic part	7.25508e-17	P19120	Heat shock cognate 71 kDa protein	HSPA8
Cellular Component	7	cytoplasmic part	7.25508e-17	F1MBF9	Serine incorporator 1	SERINC1
Cellular Component	7	cytoplasmic part	7.25508e-17	F1MDM6	DCN1-like protein	DCUN1D1
Cellular Component	7	cytoplasmic part	7.25508e-17	G3N266	G protein signaling modulator 1	GPSM1
Cellular Component	7	cytoplasmic part	7.25508e-17	Q2NL13	Trafficking protein particle complex subunit 5	TRAPPC5
Cellular Component	7	cytoplasmic part	7.25508e-17	Q3T133	Transmembrane emp24 domain-containing protein 9	TMED9
Cellular Component	7	cytoplasmic part	7.25508e-17	A4FUZ5	Serine incorporator 3	SERINC3
Cellular Component	7	cytoplasmic part	7.25508e-17	A3KMV2	UV excision repair protein RAD23 homolog A	RAD23A
Cellular Component	7	cytoplasmic part	7.25508e-17	Q3T0K2	T-complex protein 1 subunit gamma	CCT3
Cellular Component	7	cytoplasmic part	7.25508e-17	Q1RMH8	Sorting nexin-3	SNX3
Cellular Component	7	cytoplasmic part	7.25508e-17	F1MRG7	Actin-related protein 2	ACTR2
Cellular Component	7	cytoplasmic part	7.25508e-17	E1BAW5	Tripartite motif containing 36	TRIM36
Cellular Component	7	cytoplasmic part	7.25508e-17	Q3MHL3	Histone-binding protein RBBP4	RBBP4
Cellular Component	7	cytoplasmic part	7.25508e-17	E1BFV0	Karyopherin subunit beta 1	KPNB1
Cellular Component	7	cytoplasmic part	7.25508e-17	E1BJD3	Transmembrane protein 190	TMEM190
Cellular Component	7	cytoplasmic part	7.25508e-17	P07514	NADH-cytochrome b5 reductase 3	CYB5R3
Cellular Component	7	cytoplasmic part	7.25508e-17	E1BNY9	HECT, UBA and WWE domain containing 1, E3 ubiquitin protein ligase	HUWE1
Cellular Component	7	cytoplasmic part	7.25508e-17	F1N789	Vinculin	VCL
Cellular Component	7	cytoplasmic part	7.25508e-17	P61285	Dynein light chain 1, cytoplasmic	DYNLL1
Cellular Component	7	cytoplasmic part	7.25508e-17	F1ML71	Nedd4 family interacting protein 2	NDFIP2
Cellular Component	7	cytoplasmic part	7.25508e-17	F1MWR8	T-complex protein 1 subunit eta	CCT7
Cellular Component	7	cytoplasmic part	7.25508e-17	P58354	Solute carrier family 2, facilitated glucose transporter member 8	SLC2A8
Cellular Component	7	cytoplasmic part	7.25508e-17	P31404	V-type proton ATPase catalytic subunit A	ATP6V1A
Cellular Component	7	cytoplasmic part	7.25508e-17	Q3SYT9	Poly(RC) binding protein 2	PCBP2
Cellular Component	7	cytoplasmic part	7.25508e-17	Q1RMU2	Ubiquitin carboxyl-terminal hydrolase CYLD	CYLD
Cellular Component	7	cytoplasmic part	7.25508e-17	Q3SZF2	ADP-ribosylation factor 4	ARF4
Cellular Component	7	cytoplasmic part	7.25508e-17	Q1RMV0	Peroxisomal targeting signal 1 receptor	PEX5
Cellular Component	7	cytoplasmic part	7.25508e-17	F1N2F1	Family with sequence similarity 129 member A	FAM129A
Cellular Component	7	cytoplasmic part	7.25508e-17	F1MLV3	Thioredoxin like 1	TXNL1
Cellular Component	7	cytoplasmic part	7.25508e-17	Q3ZBT1	Transitional endoplasmic reticulum ATPase	VCP
Cellular Component	7	cytoplasmic part	7.25508e-17	P68250	14-3-3 protein beta/alpha	YWHAB
Cellular Component	7	cytoplasmic part	7.25508e-17	Q1JPJ8	Thimet oligopeptidase	THOP1
Cellular Component	7	cytoplasmic part	7.25508e-17	Q2HJD0	FAS-associated factor 2	FAF2
Cellular Component	7	cytoplasmic part	7.25508e-17	A4FUG8	Rab GTPase-binding effector protein 2	RABEP2
Cellular Component	7	cytoplasmic part	7.25508e-17	Q0P568	Ubiquitin fusion degradation 1 like	UFD1
Cellular Component	7	cytoplasmic part	7.25508e-17	A3KN48	EEFSEC protein	EEFSEC
Cellular Component	7	cytoplasmic part	7.25508e-17	F1MNN2	Zinc finger FYVE-type containing 28	ZFYVE28
Cellular Component	7	cytoplasmic part	7.25508e-17	Q3SZK3	Growth hormone inducible transmembrane protein	GHITM
Cellular Component	7	cytoplasmic part	7.25508e-17	A5D794	GTPase-activating protein and VPS9 domain-containing protein 1	GAPVD1
Cellular Component	7	cytoplasmic part	7.25508e-17	A4IFN5	Fat storage-inducing transmembrane protein 2	FITM2
Cellular Component	7	cytoplasmic part	7.25508e-17	Q2TBS1	Metaxin-1	MTX1
Cellular Component	7	cytoplasmic part	7.25508e-17	Q3MHL7	T-complex protein 1 subunit zeta	CCT6A
Cellular Component	7	cytoplasmic part	7.25508e-17	F1N2R1	Stomatin	STOM
Cellular Component	7	cytoplasmic part	7.25508e-17	F1MFE8	Vang-like protein	VANGL2
Cellular Component	7	cytoplasmic part	7.25508e-17	E1BKB2	N-glycanase 1	NGLY1
Cellular Component	7	cytoplasmic part	7.25508e-17	P63258	Actin, cytoplasmic 2	ACTG1
Cellular Component	7	cytoplasmic part	7.25508e-17	F1MIM6	KIAA1324	KIAA1324
Cellular Component	7	cytoplasmic part	7.25508e-17	G3MXI8	Nedd4 family interacting protein 1	NDFIP1
Cellular Component	7	cytoplasmic part	7.25508e-17	P68002	Voltage-dependent anion-selective channel protein 2	VDAC2
Cellular Component	7	cytoplasmic part	7.25508e-17	Q08DL0	SLC3A2 protein	SLC3A2
Cellular Component	7	cytoplasmic part	7.25508e-17	Q3T0Y5	Proteasome subunit alpha type-2	PSMA2
Cellular Component	7	cytoplasmic part	7.25508e-17	E1BHT5	Ubiquitin protein ligase E3 component n-recognin 4	UBR4
Cellular Component	7	cytoplasmic part	7.25508e-17	O18789	40S ribosomal protein S2	RPS2
Cellular Component	7	cytoplasmic part	7.25508e-17	P68103	Elongation factor 1-alpha 1	EEF1A1
Cellular Component	7	cytoplasmic part	7.25508e-17	Q3SZH7	Leukotriene A-4 hydrolase	LTA4H
Cellular Component	7	cytoplasmic part	7.25508e-17	E1BAJ4	Starch binding domain 1	STBD1
Cellular Component	7	cytoplasmic part	7.25508e-17	F1MSV5	Uncharacterized protein	GK2
Cellular Component	7	cytoplasmic part	7.25508e-17	Q32L61	Calcium binding tyrosine phosphorylation regulated	CABYR
Cellular Component	7	cytoplasmic part	7.25508e-17	Q2HJH1	Aspartyl aminopeptidase	DNPEP
Cellular Component	7	cytoplasmic part	7.25508e-17	Q32KL9	B-cell receptor-associated protein 29	BCAP29
Cellular Component	7	cytoplasmic part	7.25508e-17	Q9XSJ0	Ubiquitin carboxyl-terminal hydrolase isozyme L5	UCHL5
Cellular Component	7	cytoplasmic part	7.25508e-17	E1BBY7	Heat shock protein family A (Hsp70) member 4	HSPA4
Cellular Component	7	cytoplasmic part	7.25508e-17	F1N7U2	NPL4 homolog, ubiquitin recognition factor	NPLOC4
Cellular Component	7	cytoplasmic part	7.25508e-17	G5E5C3	Proteasome subunit alpha type	PSMA6
Cellular Component	7	cytoplasmic part	7.25508e-17	Q3SZ62	Phosphoglycerate mutase 1	PGAM1
Cellular Component	7	cytoplasmic part	7.25508e-17	Q2HJF8	Mitochondrial Rho GTPase 1	RHOT1
Cellular Component	7	cytoplasmic part	7.25508e-17	E1B9K1	Polyubiquitin-C	UBC
Cellular Component	7	cytoplasmic part	7.25508e-17	P33097	Aspartate aminotransferase, cytoplasmic	GOT1
Cellular Component	7	cytoplasmic part	7.25508e-17	E1B876	NCK associated protein 1 like	NCKAP1L
Cellular Component	7	cytoplasmic part	7.25508e-17	A5D973	Alpha isoform of regulatory subunit A, protein phosphatase 2	PPP2R1A
Cellular Component	7	cytoplasmic part	7.25508e-17	F1N180	MOB kinase activator 2	MOB2
Cellular Component	7	cytoplasmic part	7.25508e-17	Q2HJ49	Moesin	MSN
Cellular Component	7	cytoplasmic part	7.25508e-17	Q9MZ13	Voltage-dependent anion-selective channel protein 3	VDAC3
Cellular Component	4	vesicle	3.2026e-16	Q3T0E9	N-arachidonyl glycine receptor	GPR18
Cellular Component	4	vesicle	3.2026e-16	Q76LV2	Heat shock protein HSP 90-alpha	HSP90AA1
Cellular Component	4	vesicle	3.2026e-16	E1BBF0	Uncharacterized protein	STK31
Cellular Component	4	vesicle	3.2026e-16	G3X6E8	Neuronal membrane glycoprotein M6-a	GPM6A
Cellular Component	4	vesicle	3.2026e-16	F1N672	Transmembrane 9 superfamily member	TM9SF2
Cellular Component	4	vesicle	3.2026e-16	Q76LV1	Heat shock protein HSP 90-beta	HSP90AB1
Cellular Component	4	vesicle	3.2026e-16	A6QLL8	Fructose-bisphosphate aldolase	ALDOA
Cellular Component	4	vesicle	3.2026e-16	A5D7A2	GARS protein	GARS
Cellular Component	4	vesicle	3.2026e-16	P38408	Guanine nucleotide-binding protein subunit alpha-14	GNA14
Cellular Component	4	vesicle	3.2026e-16	P19120	Heat shock cognate 71 kDa protein	HSPA8
Cellular Component	4	vesicle	3.2026e-16	P63103	14-3-3 protein zeta/delta	YWHAZ
Cellular Component	4	vesicle	3.2026e-16	P48616	Vimentin	VIM
Cellular Component	4	vesicle	3.2026e-16	Q5E9K0	Proteasome subunit beta type-2	PSMB2
Cellular Component	4	vesicle	3.2026e-16	Q3T0Q2	Transmembrane protein 59	TMEM59
Cellular Component	4	vesicle	3.2026e-16	Q3SZ54	Eukaryotic initiation factor 4A-I	EIF4A1
Cellular Component	4	vesicle	3.2026e-16	Q3T133	Transmembrane emp24 domain-containing protein 9	TMED9
Cellular Component	4	vesicle	3.2026e-16	Q08DD3	Cysteine-rich hydrophobic domain 2	CHIC2
Cellular Component	4	vesicle	3.2026e-16	Q3T0K2	T-complex protein 1 subunit gamma	CCT3
Cellular Component	4	vesicle	3.2026e-16	Q3SZ52	Ubiquitin-conjugating enzyme E2 variant 1	UBE2V1
Cellular Component	4	vesicle	3.2026e-16	A7Z035	Clathrin interactor 1	CLINT1
Cellular Component	4	vesicle	3.2026e-16	Q3T169	40S ribosomal protein S3	RPS3
Cellular Component	4	vesicle	3.2026e-16	Q1RMH8	Sorting nexin-3	SNX3
Cellular Component	4	vesicle	3.2026e-16	E1BAW5	Tripartite motif containing 36	TRIM36
Cellular Component	4	vesicle	3.2026e-16	P35526	Chloride intracellular channel protein 5	CLIC5
Cellular Component	4	vesicle	3.2026e-16	F1MRG7	Actin-related protein 2	ACTR2
Cellular Component	4	vesicle	3.2026e-16	Q2KJ46	26S proteasome non-ATPase regulatory subunit 3	PSMD3
Cellular Component	4	vesicle	3.2026e-16	E1BFV0	Karyopherin subunit beta 1	KPNB1
Cellular Component	4	vesicle	3.2026e-16	F1MUX6	Glutathione S-transferase	GSTM3
Cellular Component	4	vesicle	3.2026e-16	P23356	Ubiquitin carboxyl-terminal hydrolase isozyme L1	UCHL1
Cellular Component	4	vesicle	3.2026e-16	Q3ZBW4	Proliferating cell nuclear antigen	PCNA
Cellular Component	4	vesicle	3.2026e-16	E1BJD3	Transmembrane protein 190	TMEM190
Cellular Component	4	vesicle	3.2026e-16	P79132	Caveolin-1	CAV1
Cellular Component	4	vesicle	3.2026e-16	F1MVC0	Uncharacterized protein	CAD
Cellular Component	4	vesicle	3.2026e-16	E1B8E7	Huntingtin	HTT
Cellular Component	4	vesicle	3.2026e-16	E1BNY9	HECT, UBA and WWE domain containing 1, E3 ubiquitin protein ligase	HUWE1
Cellular Component	4	vesicle	3.2026e-16	Q95M18	Endoplasmin	HSP90B1
Cellular Component	4	vesicle	3.2026e-16	F1N789	Vinculin	VCL
Cellular Component	4	vesicle	3.2026e-16	A5D7E2	Transmembrane 9 superfamily member 4	TM9SF4
Cellular Component	4	vesicle	3.2026e-16	P61285	Dynein light chain 1, cytoplasmic	DYNLL1
Cellular Component	4	vesicle	3.2026e-16	P58354	Solute carrier family 2, facilitated glucose transporter member 8	SLC2A8
Cellular Component	4	vesicle	3.2026e-16	F1MWR8	T-complex protein 1 subunit eta	CCT7
Cellular Component	4	vesicle	3.2026e-16	Q3SYT9	Poly(RC) binding protein 2	PCBP2
Cellular Component	4	vesicle	3.2026e-16	P31404	V-type proton ATPase catalytic subunit A	ATP6V1A
Cellular Component	4	vesicle	3.2026e-16	F2Z4C1	Tubulin alpha chain	TUBA1A
Cellular Component	4	vesicle	3.2026e-16	F1MYC9	Spectrin beta chain	SPTBN1
Cellular Component	4	vesicle	3.2026e-16	Q3SZF2	ADP-ribosylation factor 4	ARF4
Cellular Component	4	vesicle	3.2026e-16	Q32KQ5	Transmembrane protein 225	TMEM225
Cellular Component	4	vesicle	3.2026e-16	E1BDB0	Erythrocyte membrane protein band 4.1 like 2	EPB41L2
Cellular Component	4	vesicle	3.2026e-16	F1N2F1	Family with sequence similarity 129 member A	FAM129A
Cellular Component	4	vesicle	3.2026e-16	F1MLV3	Thioredoxin like 1	TXNL1
Cellular Component	4	vesicle	3.2026e-16	P62261	14-3-3 protein epsilon	YWHAE
Cellular Component	4	vesicle	3.2026e-16	G3X6T9	Flotillin-2	FLOT2
Cellular Component	4	vesicle	3.2026e-16	Q27954	Coatomer subunit alpha	COPA
Cellular Component	4	vesicle	3.2026e-16	E1BF59	Plectin	PLEC
Cellular Component	4	vesicle	3.2026e-16	A5D7P7	ABCB6 protein	ABCB6
Cellular Component	4	vesicle	3.2026e-16	Q3T0Y1	Ubiquitin thioesterase	OTUB1
Cellular Component	4	vesicle	3.2026e-16	G3X752	Vesicle-associated membrane protein 3	VAMP3
Cellular Component	4	vesicle	3.2026e-16	P48644	Retinal dehydrogenase 1	ALDH1A1
Cellular Component	4	vesicle	3.2026e-16	F6QLM5	Glycogenin 1	GYG1
Cellular Component	4	vesicle	3.2026e-16	P68250	14-3-3 protein beta/alpha	YWHAB
Cellular Component	4	vesicle	3.2026e-16	A4FUG8	Rab GTPase-binding effector protein 2	RABEP2
Cellular Component	4	vesicle	3.2026e-16	F1MNN2	Zinc finger FYVE-type containing 28	ZFYVE28
Cellular Component	4	vesicle	3.2026e-16	A5D794	GTPase-activating protein and VPS9 domain-containing protein 1	GAPVD1
Cellular Component	4	vesicle	3.2026e-16	Q3SZK3	Growth hormone inducible transmembrane protein	GHITM
Cellular Component	4	vesicle	3.2026e-16	G8JKV6	26S proteasome non-ATPase regulatory subunit 13	PSMD13
Cellular Component	4	vesicle	3.2026e-16	Q2TBK6	Glycoprotein integral membrane 1	GINM1
Cellular Component	4	vesicle	3.2026e-16	F1N2R1	Stomatin	STOM
Cellular Component	4	vesicle	3.2026e-16	Q7PCJ8	Diamine acetyltransferase 2	SAT2
Cellular Component	4	vesicle	3.2026e-16	F1MZY2	Glutamine--fructose-6-phosphate transaminase 1	GFPT1
Cellular Component	4	vesicle	3.2026e-16	F1MFE8	Vang-like protein	VANGL2
Cellular Component	4	vesicle	3.2026e-16	Q3ZBY4	Fructose-bisphosphate aldolase	ALDOC
Cellular Component	4	vesicle	3.2026e-16	F1MIM6	KIAA1324	KIAA1324
Cellular Component	4	vesicle	3.2026e-16	P63258	Actin, cytoplasmic 2	ACTG1
Cellular Component	4	vesicle	3.2026e-16	P68002	Voltage-dependent anion-selective channel protein 2	VDAC2
Cellular Component	4	vesicle	3.2026e-16	A4FUA8	F-actin-capping protein subunit alpha-1	CAPZA1
Cellular Component	4	vesicle	3.2026e-16	O18789	40S ribosomal protein S2	RPS2
Cellular Component	4	vesicle	3.2026e-16	P68103	Elongation factor 1-alpha 1	EEF1A1
Cellular Component	4	vesicle	3.2026e-16	A1A4K3	DNA damage-binding protein 1	DDB1
Cellular Component	4	vesicle	3.2026e-16	Q3SZI4	14-3-3 protein theta	YWHAQ
Cellular Component	4	vesicle	3.2026e-16	P04272	Annexin A2	ANXA2
Cellular Component	4	vesicle	3.2026e-16	Q3SZH7	Leukotriene A-4 hydrolase	LTA4H
Cellular Component	4	vesicle	3.2026e-16	F1MSV5	Uncharacterized protein	GK2
Cellular Component	4	vesicle	3.2026e-16	Q2T9S0	Tubulin beta-3 chain	TUBB3
Cellular Component	4	vesicle	3.2026e-16	Q2TBL2	Cell adhesion molecule 1	CADM1
Cellular Component	4	vesicle	3.2026e-16	E1BBY7	Heat shock protein family A (Hsp70) member 4	HSPA4
Cellular Component	4	vesicle	3.2026e-16	Q0P5K3	Ubiquitin-conjugating enzyme E2 N	UBE2N
Cellular Component	4	vesicle	3.2026e-16	G5E5C3	Proteasome subunit alpha type	PSMA6
Cellular Component	4	vesicle	3.2026e-16	Q3ZCI4	6-phosphogluconate dehydrogenase, decarboxylating	PGD
Cellular Component	4	vesicle	3.2026e-16	Q5E987	Proteasome subunit alpha type-5	PSMA5
Cellular Component	4	vesicle	3.2026e-16	Q3SZ62	Phosphoglycerate mutase 1	PGAM1
Cellular Component	4	vesicle	3.2026e-16	E1B9K1	Polyubiquitin-C	UBC
Cellular Component	4	vesicle	3.2026e-16	Q3MHM5	Tubulin beta-4B chain	TUBB4B
Cellular Component	4	vesicle	3.2026e-16	A6QQ11	PGM2 protein (Fragment)	PGM2
Cellular Component	4	vesicle	3.2026e-16	P33097	Aspartate aminotransferase, cytoplasmic	GOT1
Cellular Component	4	vesicle	3.2026e-16	E1B876	NCK associated protein 1 like	NCKAP1L
Cellular Component	4	vesicle	3.2026e-16	G8JKV8	NEDD8	NEDD8
Cellular Component	4	vesicle	3.2026e-16	A5D973	Alpha isoform of regulatory subunit A, protein phosphatase 2	PPP2R1A
Cellular Component	4	vesicle	3.2026e-16	Q2HJ49	Moesin	MSN
Cellular Component	4	vesicle	3.2026e-16	Q3T0P7	Integral membrane protein 2B	ITM2B
Cellular Component	4	vesicle	3.2026e-16	Q3MHL4	Adenosylhomocysteinase	AHCY
Cellular Component	4	vesicle	3.2026e-16	P00517	cAMP-dependent protein kinase catalytic subunit alpha	PRKACA
Cellular Component	6	extracellular exosome	6.35381e-13	Q76LV2	Heat shock protein HSP 90-alpha	HSP90AA1
Cellular Component	6	extracellular exosome	6.35381e-13	G3X6E8	Neuronal membrane glycoprotein M6-a	GPM6A
Cellular Component	6	extracellular exosome	6.35381e-13	F1N672	Transmembrane 9 superfamily member	TM9SF2
Cellular Component	6	extracellular exosome	6.35381e-13	A6QLL8	Fructose-bisphosphate aldolase	ALDOA
Cellular Component	6	extracellular exosome	6.35381e-13	A5D7A2	GARS protein	GARS
Cellular Component	6	extracellular exosome	6.35381e-13	P38408	Guanine nucleotide-binding protein subunit alpha-14	GNA14
Cellular Component	6	extracellular exosome	6.35381e-13	P19120	Heat shock cognate 71 kDa protein	HSPA8
Cellular Component	6	extracellular exosome	6.35381e-13	P63103	14-3-3 protein zeta/delta	YWHAZ
Cellular Component	6	extracellular exosome	6.35381e-13	P48616	Vimentin	VIM
Cellular Component	6	extracellular exosome	6.35381e-13	Q5E9K0	Proteasome subunit beta type-2	PSMB2
Cellular Component	6	extracellular exosome	6.35381e-13	Q3T0Q2	Transmembrane protein 59	TMEM59
Cellular Component	6	extracellular exosome	6.35381e-13	Q3SZ54	Eukaryotic initiation factor 4A-I	EIF4A1
Cellular Component	6	extracellular exosome	6.35381e-13	Q3T133	Transmembrane emp24 domain-containing protein 9	TMED9
Cellular Component	6	extracellular exosome	6.35381e-13	Q3T0K2	T-complex protein 1 subunit gamma	CCT3
Cellular Component	6	extracellular exosome	6.35381e-13	Q3SZ52	Ubiquitin-conjugating enzyme E2 variant 1	UBE2V1
Cellular Component	6	extracellular exosome	6.35381e-13	Q3T169	40S ribosomal protein S3	RPS3
Cellular Component	6	extracellular exosome	6.35381e-13	Q1RMH8	Sorting nexin-3	SNX3
Cellular Component	6	extracellular exosome	6.35381e-13	E1BAW5	Tripartite motif containing 36	TRIM36
Cellular Component	6	extracellular exosome	6.35381e-13	F1MRG7	Actin-related protein 2	ACTR2
Cellular Component	6	extracellular exosome	6.35381e-13	Q2KJ46	26S proteasome non-ATPase regulatory subunit 3	PSMD3
Cellular Component	6	extracellular exosome	6.35381e-13	E1BFV0	Karyopherin subunit beta 1	KPNB1
Cellular Component	6	extracellular exosome	6.35381e-13	F1MUX6	Glutathione S-transferase	GSTM3
Cellular Component	6	extracellular exosome	6.35381e-13	P23356	Ubiquitin carboxyl-terminal hydrolase isozyme L1	UCHL1
Cellular Component	6	extracellular exosome	6.35381e-13	Q3ZBW4	Proliferating cell nuclear antigen	PCNA
Cellular Component	6	extracellular exosome	6.35381e-13	F1MVC0	Uncharacterized protein	CAD
Cellular Component	6	extracellular exosome	6.35381e-13	E1BNY9	HECT, UBA and WWE domain containing 1, E3 ubiquitin protein ligase	HUWE1
Cellular Component	6	extracellular exosome	6.35381e-13	Q95M18	Endoplasmin	HSP90B1
Cellular Component	6	extracellular exosome	6.35381e-13	F1N789	Vinculin	VCL
Cellular Component	6	extracellular exosome	6.35381e-13	P61285	Dynein light chain 1, cytoplasmic	DYNLL1
Cellular Component	6	extracellular exosome	6.35381e-13	F1MWR8	T-complex protein 1 subunit eta	CCT7
Cellular Component	6	extracellular exosome	6.35381e-13	Q3SYT9	Poly(RC) binding protein 2	PCBP2
Cellular Component	6	extracellular exosome	6.35381e-13	F2Z4C1	Tubulin alpha chain	TUBA1A
Cellular Component	6	extracellular exosome	6.35381e-13	P31404	V-type proton ATPase catalytic subunit A	ATP6V1A
Cellular Component	6	extracellular exosome	6.35381e-13	F1MYC9	Spectrin beta chain	SPTBN1
Cellular Component	6	extracellular exosome	6.35381e-13	Q3SZF2	ADP-ribosylation factor 4	ARF4
Cellular Component	6	extracellular exosome	6.35381e-13	E1BDB0	Erythrocyte membrane protein band 4.1 like 2	EPB41L2
Cellular Component	6	extracellular exosome	6.35381e-13	F1N2F1	Family with sequence similarity 129 member A	FAM129A
Cellular Component	6	extracellular exosome	6.35381e-13	F1MLV3	Thioredoxin like 1	TXNL1
Cellular Component	6	extracellular exosome	6.35381e-13	P62261	14-3-3 protein epsilon	YWHAE
Cellular Component	6	extracellular exosome	6.35381e-13	G3X6T9	Flotillin-2	FLOT2
Cellular Component	6	extracellular exosome	6.35381e-13	E1BF59	Plectin	PLEC
Cellular Component	6	extracellular exosome	6.35381e-13	A5D7P7	ABCB6 protein	ABCB6
Cellular Component	6	extracellular exosome	6.35381e-13	Q3T0Y1	Ubiquitin thioesterase	OTUB1
Cellular Component	6	extracellular exosome	6.35381e-13	P48644	Retinal dehydrogenase 1	ALDH1A1
Cellular Component	6	extracellular exosome	6.35381e-13	F6QLM5	Glycogenin 1	GYG1
Cellular Component	6	extracellular exosome	6.35381e-13	Q3SZK3	Growth hormone inducible transmembrane protein	GHITM
Cellular Component	6	extracellular exosome	6.35381e-13	G8JKV6	26S proteasome non-ATPase regulatory subunit 13	PSMD13
Cellular Component	6	extracellular exosome	6.35381e-13	Q2TBK6	Glycoprotein integral membrane 1	GINM1
Cellular Component	6	extracellular exosome	6.35381e-13	F1N2R1	Stomatin	STOM
Cellular Component	6	extracellular exosome	6.35381e-13	Q7PCJ8	Diamine acetyltransferase 2	SAT2
Cellular Component	6	extracellular exosome	6.35381e-13	F1MZY2	Glutamine--fructose-6-phosphate transaminase 1	GFPT1
Cellular Component	6	extracellular exosome	6.35381e-13	Q3ZBY4	Fructose-bisphosphate aldolase	ALDOC
Cellular Component	6	extracellular exosome	6.35381e-13	P63258	Actin, cytoplasmic 2	ACTG1
Cellular Component	6	extracellular exosome	6.35381e-13	F1MIM6	KIAA1324	KIAA1324
Cellular Component	6	extracellular exosome	6.35381e-13	P68002	Voltage-dependent anion-selective channel protein 2	VDAC2
Cellular Component	6	extracellular exosome	6.35381e-13	A4FUA8	F-actin-capping protein subunit alpha-1	CAPZA1
Cellular Component	6	extracellular exosome	6.35381e-13	O18789	40S ribosomal protein S2	RPS2
Cellular Component	6	extracellular exosome	6.35381e-13	A1A4K3	DNA damage-binding protein 1	DDB1
Cellular Component	6	extracellular exosome	6.35381e-13	P68103	Elongation factor 1-alpha 1	EEF1A1
Cellular Component	6	extracellular exosome	6.35381e-13	Q3SZI4	14-3-3 protein theta	YWHAQ
Cellular Component	6	extracellular exosome	6.35381e-13	P04272	Annexin A2	ANXA2
Cellular Component	6	extracellular exosome	6.35381e-13	Q3SZH7	Leukotriene A-4 hydrolase	LTA4H
Cellular Component	6	extracellular exosome	6.35381e-13	F1MSV5	Uncharacterized protein	GK2
Cellular Component	6	extracellular exosome	6.35381e-13	Q2T9S0	Tubulin beta-3 chain	TUBB3
Cellular Component	6	extracellular exosome	6.35381e-13	Q2TBL2	Cell adhesion molecule 1	CADM1
Cellular Component	6	extracellular exosome	6.35381e-13	E1BBY7	Heat shock protein family A (Hsp70) member 4	HSPA4
Cellular Component	6	extracellular exosome	6.35381e-13	Q0P5K3	Ubiquitin-conjugating enzyme E2 N	UBE2N
Cellular Component	6	extracellular exosome	6.35381e-13	G5E5C3	Proteasome subunit alpha type	PSMA6
Cellular Component	6	extracellular exosome	6.35381e-13	Q3ZCI4	6-phosphogluconate dehydrogenase, decarboxylating	PGD
Cellular Component	6	extracellular exosome	6.35381e-13	Q5E987	Proteasome subunit alpha type-5	PSMA5
Cellular Component	6	extracellular exosome	6.35381e-13	Q3SZ62	Phosphoglycerate mutase 1	PGAM1
Cellular Component	6	extracellular exosome	6.35381e-13	E1B9K1	Polyubiquitin-C	UBC
Cellular Component	6	extracellular exosome	6.35381e-13	A6QQ11	PGM2 protein (Fragment)	PGM2
Cellular Component	6	extracellular exosome	6.35381e-13	Q3MHM5	Tubulin beta-4B chain	TUBB4B
Cellular Component	6	extracellular exosome	6.35381e-13	P33097	Aspartate aminotransferase, cytoplasmic	GOT1
Cellular Component	6	extracellular exosome	6.35381e-13	E1B876	NCK associated protein 1 like	NCKAP1L
Cellular Component	6	extracellular exosome	6.35381e-13	G8JKV8	NEDD8	NEDD8
Cellular Component	6	extracellular exosome	6.35381e-13	A5D973	Alpha isoform of regulatory subunit A, protein phosphatase 2	PPP2R1A
Cellular Component	6	extracellular exosome	6.35381e-13	Q2HJ49	Moesin	MSN
Cellular Component	6	extracellular exosome	6.35381e-13	Q3MHL4	Adenosylhomocysteinase	AHCY
Cellular Component	6	extracellular exosome	6.35381e-13	P00517	cAMP-dependent protein kinase catalytic subunit alpha	PRKACA
Cellular Component	8	cytosol	9.26259e-13	Q3ZCI9	T-complex protein 1 subunit theta	CCT8
Cellular Component	8	cytosol	9.26259e-13	Q76LV2	Heat shock protein HSP 90-alpha	HSP90AA1
Cellular Component	8	cytosol	9.26259e-13	A6QLL8	Fructose-bisphosphate aldolase	ALDOA
Cellular Component	8	cytosol	9.26259e-13	A5D7A2	GARS protein	GARS
Cellular Component	8	cytosol	9.26259e-13	P19120	Heat shock cognate 71 kDa protein	HSPA8
Cellular Component	8	cytosol	9.26259e-13	P48616	Vimentin	VIM
Cellular Component	8	cytosol	9.26259e-13	F1MDM6	DCN1-like protein	DCUN1D1
Cellular Component	8	cytosol	9.26259e-13	Q3SWX8	Histone-binding protein RBBP7	RBBP7
Cellular Component	8	cytosol	9.26259e-13	F1MKX4	Proteasome activator complex subunit 4	PSME4
Cellular Component	8	cytosol	9.26259e-13	A3KMV2	UV excision repair protein RAD23 homolog A	RAD23A
Cellular Component	8	cytosol	9.26259e-13	Q3T0K2	T-complex protein 1 subunit gamma	CCT3
Cellular Component	8	cytosol	9.26259e-13	Q3T169	40S ribosomal protein S3	RPS3
Cellular Component	8	cytosol	9.26259e-13	Q1RMH8	Sorting nexin-3	SNX3
Cellular Component	8	cytosol	9.26259e-13	Q32L40	T-complex protein 1 subunit alpha	TCP1
Cellular Component	8	cytosol	9.26259e-13	F1MRG7	Actin-related protein 2	ACTR2
Cellular Component	8	cytosol	9.26259e-13	Q3MHL3	Histone-binding protein RBBP4	RBBP4
Cellular Component	8	cytosol	9.26259e-13	E1BFV0	Karyopherin subunit beta 1	KPNB1
Cellular Component	8	cytosol	9.26259e-13	P23356	Ubiquitin carboxyl-terminal hydrolase isozyme L1	UCHL1
Cellular Component	8	cytosol	9.26259e-13	F1MVC0	Uncharacterized protein	CAD
Cellular Component	8	cytosol	9.26259e-13	E1B8E7	Huntingtin	HTT
Cellular Component	8	cytosol	9.26259e-13	E1BNY9	HECT, UBA and WWE domain containing 1, E3 ubiquitin protein ligase	HUWE1
Cellular Component	8	cytosol	9.26259e-13	A6QQ71	Inactive peptidyl-prolyl cis-trans isomerase FKBP6	FKBP6
Cellular Component	8	cytosol	9.26259e-13	Q95M18	Endoplasmin	HSP90B1
Cellular Component	8	cytosol	9.26259e-13	P61285	Dynein light chain 1, cytoplasmic	DYNLL1
Cellular Component	8	cytosol	9.26259e-13	F1MWR8	T-complex protein 1 subunit eta	CCT7
Cellular Component	8	cytosol	9.26259e-13	Q5E9T9	tRNA-splicing ligase RtcB homolog	RTCB
Cellular Component	8	cytosol	9.26259e-13	Q3SYT9	Poly(RC) binding protein 2	PCBP2
Cellular Component	8	cytosol	9.26259e-13	P31404	V-type proton ATPase catalytic subunit A	ATP6V1A
Cellular Component	8	cytosol	9.26259e-13	Q3SZF2	ADP-ribosylation factor 4	ARF4
Cellular Component	8	cytosol	9.26259e-13	Q1RMU2	Ubiquitin carboxyl-terminal hydrolase CYLD	CYLD
Cellular Component	8	cytosol	9.26259e-13	Q1RMV0	Peroxisomal targeting signal 1 receptor	PEX5
Cellular Component	8	cytosol	9.26259e-13	F1N2F1	Family with sequence similarity 129 member A	FAM129A
Cellular Component	8	cytosol	9.26259e-13	F1MLV3	Thioredoxin like 1	TXNL1
Cellular Component	8	cytosol	9.26259e-13	Q3ZBF7	Prostaglandin E synthase 3	PTGES3
Cellular Component	8	cytosol	9.26259e-13	E1BH05	Rho guanine nucleotide exchange factor 10	ARHGEF10
Cellular Component	8	cytosol	9.26259e-13	Q3T084	T-complex protein 1 subunit zeta-2	CCT6B
Cellular Component	8	cytosol	9.26259e-13	E1BF59	Plectin	PLEC
Cellular Component	8	cytosol	9.26259e-13	Q05B57	Ubiquitin thioesterase OTU1	YOD1
Cellular Component	8	cytosol	9.26259e-13	Q3ZBT1	Transitional endoplasmic reticulum ATPase	VCP
Cellular Component	8	cytosol	9.26259e-13	A5D7P7	ABCB6 protein	ABCB6
Cellular Component	8	cytosol	9.26259e-13	G3X752	Vesicle-associated membrane protein 3	VAMP3
Cellular Component	8	cytosol	9.26259e-13	P48644	Retinal dehydrogenase 1	ALDH1A1
Cellular Component	8	cytosol	9.26259e-13	A4FUG8	Rab GTPase-binding effector protein 2	RABEP2
Cellular Component	8	cytosol	9.26259e-13	F1MNN2	Zinc finger FYVE-type containing 28	ZFYVE28
Cellular Component	8	cytosol	9.26259e-13	A5D794	GTPase-activating protein and VPS9 domain-containing protein 1	GAPVD1
Cellular Component	8	cytosol	9.26259e-13	P81287	Annexin A5	ANXA5
Cellular Component	8	cytosol	9.26259e-13	Q5E9F9	26S proteasome regulatory subunit 7	PSMC2
Cellular Component	8	cytosol	9.26259e-13	A6QR55	Ubiquitin carboxyl-terminal hydrolase 4	USP4
Cellular Component	8	cytosol	9.26259e-13	Q3MHL7	T-complex protein 1 subunit zeta	CCT6A
Cellular Component	8	cytosol	9.26259e-13	F1N2R1	Stomatin	STOM
Cellular Component	8	cytosol	9.26259e-13	F1MWE0	Proteasome 26S subunit, ATPase 3	PSMC3
Cellular Component	8	cytosol	9.26259e-13	E1BKB2	N-glycanase 1	NGLY1
Cellular Component	8	cytosol	9.26259e-13	Q08DL0	SLC3A2 protein	SLC3A2
Cellular Component	8	cytosol	9.26259e-13	E1BHT5	Ubiquitin protein ligase E3 component n-recognin 4	UBR4
Cellular Component	8	cytosol	9.26259e-13	O18789	40S ribosomal protein S2	RPS2
Cellular Component	8	cytosol	9.26259e-13	P68103	Elongation factor 1-alpha 1	EEF1A1
Cellular Component	8	cytosol	9.26259e-13	P04272	Annexin A2	ANXA2
Cellular Component	8	cytosol	9.26259e-13	Q3SZH7	Leukotriene A-4 hydrolase	LTA4H
Cellular Component	8	cytosol	9.26259e-13	E1BAJ4	Starch binding domain 1	STBD1
Cellular Component	8	cytosol	9.26259e-13	Q32L61	Calcium binding tyrosine phosphorylation regulated	CABYR
Cellular Component	8	cytosol	9.26259e-13	Q3T003	60S ribosomal protein L18a	RPL18A
Cellular Component	8	cytosol	9.26259e-13	F1MNF9	Uncharacterized protein	MPRIP
Cellular Component	8	cytosol	9.26259e-13	Q2HJH1	Aspartyl aminopeptidase	DNPEP
Cellular Component	8	cytosol	9.26259e-13	E1BGD1	Translocase of outer mitochondrial membrane 34	TOMM34
Cellular Component	8	cytosol	9.26259e-13	E1BBY7	Heat shock protein family A (Hsp70) member 4	HSPA4
Cellular Component	8	cytosol	9.26259e-13	Q9XSJ0	Ubiquitin carboxyl-terminal hydrolase isozyme L5	UCHL5
Cellular Component	8	cytosol	9.26259e-13	E1BDI4	Fanconi anemia complementation group I	FANCI
Cellular Component	8	cytosol	9.26259e-13	G5E5C3	Proteasome subunit alpha type	PSMA6
Cellular Component	8	cytosol	9.26259e-13	Q32KW2	UBX domain-containing protein 1	UBXN1
Cellular Component	8	cytosol	9.26259e-13	E1BE98	Exportin 1	XPO1
Cellular Component	8	cytosol	9.26259e-13	Q3SZ62	Phosphoglycerate mutase 1	PGAM1
Cellular Component	8	cytosol	9.26259e-13	E1B7R4	Eukaryotic translation initiation factor 3 subunit A	EIF3A
Cellular Component	8	cytosol	9.26259e-13	A6QQ11	PGM2 protein (Fragment)	PGM2
Cellular Component	8	cytosol	9.26259e-13	P33097	Aspartate aminotransferase, cytoplasmic	GOT1
Cellular Component	8	cytosol	9.26259e-13	E1B876	NCK associated protein 1 like	NCKAP1L
Cellular Component	8	cytosol	9.26259e-13	F1N0M0	Tripeptidyl-peptidase 2	TPP2
Cellular Component	8	cytosol	9.26259e-13	F1N556	Ubiquitin specific peptidase 7	USP7
Cellular Component	8	cytosol	9.26259e-13	A5D973	Alpha isoform of regulatory subunit A, protein phosphatase 2	PPP2R1A
Cellular Component	8	cytosol	9.26259e-13	F1N180	MOB kinase activator 2	MOB2
Cellular Component	8	cytosol	9.26259e-13	Q2HJ49	Moesin	MSN
Cellular Component	8	cytosol	9.26259e-13	E1BMK3	Uncharacterized protein	RNF31
Cellular Component	8	cytosol	9.26259e-13	Q3MHL4	Adenosylhomocysteinase	AHCY
Cellular Component	8	cytosol	9.26259e-13	P00517	cAMP-dependent protein kinase catalytic subunit alpha	PRKACA
Cellular Component	5	endopeptidase complex	1.99696e-12	Q0IIF7	Ubiquitin carboxyl-terminal hydrolase 14	USP14
Cellular Component	5	endopeptidase complex	1.99696e-12	F1MKX4	Proteasome activator complex subunit 4	PSME4
Cellular Component	5	endopeptidase complex	1.99696e-12	Q3T0Y5	Proteasome subunit alpha type-2	PSMA2
Cellular Component	5	endopeptidase complex	1.99696e-12	A3KMV2	UV excision repair protein RAD23 homolog A	RAD23A
Cellular Component	5	endopeptidase complex	1.99696e-12	Q9XSJ0	Ubiquitin carboxyl-terminal hydrolase isozyme L5	UCHL5
Cellular Component	5	endopeptidase complex	1.99696e-12	Q58D01	26S proteasome non-ATPase regulatory subunit 4	PSMD4
Cellular Component	5	endopeptidase complex	1.99696e-12	Q5E987	Proteasome subunit alpha type-5	PSMA5
Cellular Component	5	endopeptidase complex	1.99696e-12	G8JKV6	26S proteasome non-ATPase regulatory subunit 13	PSMD13
Cellular Component	5	endopeptidase complex	1.99696e-12	G5E5C3	Proteasome subunit alpha type	PSMA6
Cellular Component	5	endopeptidase complex	1.99696e-12	Q32KW2	UBX domain-containing protein 1	UBXN1
Cellular Component	5	endopeptidase complex	1.99696e-12	Q32KW2	UBX domain-containing protein 1	UBXN1
Cellular Component	5	endopeptidase complex	1.99696e-12	Q5E9F9	26S proteasome regulatory subunit 7	PSMC2
Cellular Component	5	endopeptidase complex	1.99696e-12	Q5E9K0	Proteasome subunit beta type-2	PSMB2
Cellular Component	5	endopeptidase complex	1.99696e-12	Q2KJ46	26S proteasome non-ATPase regulatory subunit 3	PSMD3
Cellular Component	5	endopeptidase complex	1.99696e-12	F1MWE0	Proteasome 26S subunit, ATPase 3	PSMC3
Cellular Component	6	proteasome complex	1.99696e-12	Q0IIF7	Ubiquitin carboxyl-terminal hydrolase 14	USP14
Cellular Component	6	proteasome complex	1.99696e-12	F1MKX4	Proteasome activator complex subunit 4	PSME4
Cellular Component	6	proteasome complex	1.99696e-12	Q3T0Y5	Proteasome subunit alpha type-2	PSMA2
Cellular Component	6	proteasome complex	1.99696e-12	A3KMV2	UV excision repair protein RAD23 homolog A	RAD23A
Cellular Component	6	proteasome complex	1.99696e-12	Q9XSJ0	Ubiquitin carboxyl-terminal hydrolase isozyme L5	UCHL5
Cellular Component	6	proteasome complex	1.99696e-12	Q58D01	26S proteasome non-ATPase regulatory subunit 4	PSMD4
Cellular Component	6	proteasome complex	1.99696e-12	Q5E987	Proteasome subunit alpha type-5	PSMA5
Cellular Component	6	proteasome complex	1.99696e-12	G8JKV6	26S proteasome non-ATPase regulatory subunit 13	PSMD13
Cellular Component	6	proteasome complex	1.99696e-12	G5E5C3	Proteasome subunit alpha type	PSMA6
Cellular Component	6	proteasome complex	1.99696e-12	Q32KW2	UBX domain-containing protein 1	UBXN1
Cellular Component	6	proteasome complex	1.99696e-12	Q5E9F9	26S proteasome regulatory subunit 7	PSMC2
Cellular Component	6	proteasome complex	1.99696e-12	Q5E9K0	Proteasome subunit beta type-2	PSMB2
Cellular Component	6	proteasome complex	1.99696e-12	Q2KJ46	26S proteasome non-ATPase regulatory subunit 3	PSMD3
Cellular Component	6	proteasome complex	1.99696e-12	F1MWE0	Proteasome 26S subunit, ATPase 3	PSMC3
Cellular Component	3	extracellular region part	2.86199e-11	Q76LV2	Heat shock protein HSP 90-alpha	HSP90AA1
Cellular Component	3	extracellular region part	2.86199e-11	G3X6E8	Neuronal membrane glycoprotein M6-a	GPM6A
Cellular Component	3	extracellular region part	2.86199e-11	F1N672	Transmembrane 9 superfamily member	TM9SF2
Cellular Component	3	extracellular region part	2.86199e-11	A6QLL8	Fructose-bisphosphate aldolase	ALDOA
Cellular Component	3	extracellular region part	2.86199e-11	A5D7A2	GARS protein	GARS
Cellular Component	3	extracellular region part	2.86199e-11	P38408	Guanine nucleotide-binding protein subunit alpha-14	GNA14
Cellular Component	3	extracellular region part	2.86199e-11	P19120	Heat shock cognate 71 kDa protein	HSPA8
Cellular Component	3	extracellular region part	2.86199e-11	P63103	14-3-3 protein zeta/delta	YWHAZ
Cellular Component	3	extracellular region part	2.86199e-11	P48616	Vimentin	VIM
Cellular Component	3	extracellular region part	2.86199e-11	Q5E9K0	Proteasome subunit beta type-2	PSMB2
Cellular Component	3	extracellular region part	2.86199e-11	Q3T0Q2	Transmembrane protein 59	TMEM59
Cellular Component	3	extracellular region part	2.86199e-11	Q3SZ54	Eukaryotic initiation factor 4A-I	EIF4A1
Cellular Component	3	extracellular region part	2.86199e-11	Q3T133	Transmembrane emp24 domain-containing protein 9	TMED9
Cellular Component	3	extracellular region part	2.86199e-11	Q3T0K2	T-complex protein 1 subunit gamma	CCT3
Cellular Component	3	extracellular region part	2.86199e-11	Q3SZ52	Ubiquitin-conjugating enzyme E2 variant 1	UBE2V1
Cellular Component	3	extracellular region part	2.86199e-11	Q3T169	40S ribosomal protein S3	RPS3
Cellular Component	3	extracellular region part	2.86199e-11	Q1RMH8	Sorting nexin-3	SNX3
Cellular Component	3	extracellular region part	2.86199e-11	E1BAW5	Tripartite motif containing 36	TRIM36
Cellular Component	3	extracellular region part	2.86199e-11	F1MRG7	Actin-related protein 2	ACTR2
Cellular Component	3	extracellular region part	2.86199e-11	Q2KJ46	26S proteasome non-ATPase regulatory subunit 3	PSMD3
Cellular Component	3	extracellular region part	2.86199e-11	E1BFV0	Karyopherin subunit beta 1	KPNB1
Cellular Component	3	extracellular region part	2.86199e-11	F1MUX6	Glutathione S-transferase	GSTM3
Cellular Component	3	extracellular region part	2.86199e-11	P23356	Ubiquitin carboxyl-terminal hydrolase isozyme L1	UCHL1
Cellular Component	3	extracellular region part	2.86199e-11	Q3ZBW4	Proliferating cell nuclear antigen	PCNA
Cellular Component	3	extracellular region part	2.86199e-11	F1MVC0	Uncharacterized protein	CAD
Cellular Component	3	extracellular region part	2.86199e-11	E1BNY9	HECT, UBA and WWE domain containing 1, E3 ubiquitin protein ligase	HUWE1
Cellular Component	3	extracellular region part	2.86199e-11	Q95M18	Endoplasmin	HSP90B1
Cellular Component	3	extracellular region part	2.86199e-11	F1N789	Vinculin	VCL
Cellular Component	3	extracellular region part	2.86199e-11	P61285	Dynein light chain 1, cytoplasmic	DYNLL1
Cellular Component	3	extracellular region part	2.86199e-11	F1MWR8	T-complex protein 1 subunit eta	CCT7
Cellular Component	3	extracellular region part	2.86199e-11	Q3SYT9	Poly(RC) binding protein 2	PCBP2
Cellular Component	3	extracellular region part	2.86199e-11	E1B7G7	Pleckstrin homology, MyTH4 and FERM domain containing H3	PLEKHH3
Cellular Component	3	extracellular region part	2.86199e-11	F2Z4C1	Tubulin alpha chain	TUBA1A
Cellular Component	3	extracellular region part	2.86199e-11	P31404	V-type proton ATPase catalytic subunit A	ATP6V1A
Cellular Component	3	extracellular region part	2.86199e-11	F1MYC9	Spectrin beta chain	SPTBN1
Cellular Component	3	extracellular region part	2.86199e-11	Q3SZF2	ADP-ribosylation factor 4	ARF4
Cellular Component	3	extracellular region part	2.86199e-11	E1BDB0	Erythrocyte membrane protein band 4.1 like 2	EPB41L2
Cellular Component	3	extracellular region part	2.86199e-11	F1N2F1	Family with sequence similarity 129 member A	FAM129A
Cellular Component	3	extracellular region part	2.86199e-11	F1MLV3	Thioredoxin like 1	TXNL1
Cellular Component	3	extracellular region part	2.86199e-11	P62261	14-3-3 protein epsilon	YWHAE
Cellular Component	3	extracellular region part	2.86199e-11	G3X6T9	Flotillin-2	FLOT2
Cellular Component	3	extracellular region part	2.86199e-11	E1BF59	Plectin	PLEC
Cellular Component	3	extracellular region part	2.86199e-11	A5D7P7	ABCB6 protein	ABCB6
Cellular Component	3	extracellular region part	2.86199e-11	Q3T0Y1	Ubiquitin thioesterase	OTUB1
Cellular Component	3	extracellular region part	2.86199e-11	P48644	Retinal dehydrogenase 1	ALDH1A1
Cellular Component	3	extracellular region part	2.86199e-11	F6QLM5	Glycogenin 1	GYG1
Cellular Component	3	extracellular region part	2.86199e-11	Q3SZK3	Growth hormone inducible transmembrane protein	GHITM
Cellular Component	3	extracellular region part	2.86199e-11	G8JKV6	26S proteasome non-ATPase regulatory subunit 13	PSMD13
Cellular Component	3	extracellular region part	2.86199e-11	Q2TBK6	Glycoprotein integral membrane 1	GINM1
Cellular Component	3	extracellular region part	2.86199e-11	F1N2R1	Stomatin	STOM
Cellular Component	3	extracellular region part	2.86199e-11	Q7PCJ8	Diamine acetyltransferase 2	SAT2
Cellular Component	3	extracellular region part	2.86199e-11	F1MZY2	Glutamine--fructose-6-phosphate transaminase 1	GFPT1
Cellular Component	3	extracellular region part	2.86199e-11	Q3ZBY4	Fructose-bisphosphate aldolase	ALDOC
Cellular Component	3	extracellular region part	2.86199e-11	P63258	Actin, cytoplasmic 2	ACTG1
Cellular Component	3	extracellular region part	2.86199e-11	F1MIM6	KIAA1324	KIAA1324
Cellular Component	3	extracellular region part	2.86199e-11	P68002	Voltage-dependent anion-selective channel protein 2	VDAC2
Cellular Component	3	extracellular region part	2.86199e-11	A4FUA8	F-actin-capping protein subunit alpha-1	CAPZA1
Cellular Component	3	extracellular region part	2.86199e-11	O18789	40S ribosomal protein S2	RPS2
Cellular Component	3	extracellular region part	2.86199e-11	A1A4K3	DNA damage-binding protein 1	DDB1
Cellular Component	3	extracellular region part	2.86199e-11	P68103	Elongation factor 1-alpha 1	EEF1A1
Cellular Component	3	extracellular region part	2.86199e-11	Q3SZI4	14-3-3 protein theta	YWHAQ
Cellular Component	3	extracellular region part	2.86199e-11	P04272	Annexin A2	ANXA2
Cellular Component	3	extracellular region part	2.86199e-11	P04272	Annexin A2	ANXA2
Cellular Component	3	extracellular region part	2.86199e-11	P04272	Annexin A2	ANXA2
Cellular Component	3	extracellular region part	2.86199e-11	Q3SZH7	Leukotriene A-4 hydrolase	LTA4H
Cellular Component	3	extracellular region part	2.86199e-11	F1MSV5	Uncharacterized protein	GK2
Cellular Component	3	extracellular region part	2.86199e-11	Q2T9S0	Tubulin beta-3 chain	TUBB3
Cellular Component	3	extracellular region part	2.86199e-11	Q2TBL2	Cell adhesion molecule 1	CADM1
Cellular Component	3	extracellular region part	2.86199e-11	E1BBY7	Heat shock protein family A (Hsp70) member 4	HSPA4
Cellular Component	3	extracellular region part	2.86199e-11	Q0P5K3	Ubiquitin-conjugating enzyme E2 N	UBE2N
Cellular Component	3	extracellular region part	2.86199e-11	G5E5C3	Proteasome subunit alpha type	PSMA6
Cellular Component	3	extracellular region part	2.86199e-11	Q3ZCI4	6-phosphogluconate dehydrogenase, decarboxylating	PGD
Cellular Component	3	extracellular region part	2.86199e-11	Q5E987	Proteasome subunit alpha type-5	PSMA5
Cellular Component	3	extracellular region part	2.86199e-11	Q3SZ62	Phosphoglycerate mutase 1	PGAM1
Cellular Component	3	extracellular region part	2.86199e-11	E1B9K1	Polyubiquitin-C	UBC
Cellular Component	3	extracellular region part	2.86199e-11	A6QQ11	PGM2 protein (Fragment)	PGM2
Cellular Component	3	extracellular region part	2.86199e-11	Q3MHM5	Tubulin beta-4B chain	TUBB4B
Cellular Component	3	extracellular region part	2.86199e-11	P33097	Aspartate aminotransferase, cytoplasmic	GOT1
Cellular Component	3	extracellular region part	2.86199e-11	E1B876	NCK associated protein 1 like	NCKAP1L
Cellular Component	3	extracellular region part	2.86199e-11	G8JKV8	NEDD8	NEDD8
Cellular Component	3	extracellular region part	2.86199e-11	A5D973	Alpha isoform of regulatory subunit A, protein phosphatase 2	PPP2R1A
Cellular Component	3	extracellular region part	2.86199e-11	Q2HJ49	Moesin	MSN
Cellular Component	3	extracellular region part	2.86199e-11	Q3T0P7	Integral membrane protein 2B	ITM2B
Cellular Component	3	extracellular region part	2.86199e-11	Q3MHL4	Adenosylhomocysteinase	AHCY
Cellular Component	3	extracellular region part	2.86199e-11	P00517	cAMP-dependent protein kinase catalytic subunit alpha	PRKACA
Cellular Component	4	peptidase complex	1.6935e-10	Q0IIF7	Ubiquitin carboxyl-terminal hydrolase 14	USP14
Cellular Component	4	peptidase complex	1.6935e-10	F1MKX4	Proteasome activator complex subunit 4	PSME4
Cellular Component	4	peptidase complex	1.6935e-10	Q3T0Y5	Proteasome subunit alpha type-2	PSMA2
Cellular Component	4	peptidase complex	1.6935e-10	A3KMV2	UV excision repair protein RAD23 homolog A	RAD23A
Cellular Component	4	peptidase complex	1.6935e-10	Q9XSJ0	Ubiquitin carboxyl-terminal hydrolase isozyme L5	UCHL5
Cellular Component	4	peptidase complex	1.6935e-10	Q58D01	26S proteasome non-ATPase regulatory subunit 4	PSMD4
Cellular Component	4	peptidase complex	1.6935e-10	Q5E987	Proteasome subunit alpha type-5	PSMA5
Cellular Component	4	peptidase complex	1.6935e-10	G8JKV6	26S proteasome non-ATPase regulatory subunit 13	PSMD13
Cellular Component	4	peptidase complex	1.6935e-10	G5E5C3	Proteasome subunit alpha type	PSMA6
Cellular Component	4	peptidase complex	1.6935e-10	Q32KW2	UBX domain-containing protein 1	UBXN1
Cellular Component	4	peptidase complex	1.6935e-10	Q5E9F9	26S proteasome regulatory subunit 7	PSMC2
Cellular Component	4	peptidase complex	1.6935e-10	Q5E9K0	Proteasome subunit beta type-2	PSMB2
Cellular Component	4	peptidase complex	1.6935e-10	Q2KJ46	26S proteasome non-ATPase regulatory subunit 3	PSMD3
Cellular Component	4	peptidase complex	1.6935e-10	F1MWE0	Proteasome 26S subunit, ATPase 3	PSMC3
Cellular Component	2	extracellular region	7.44015e-09	Q76LV2	Heat shock protein HSP 90-alpha	HSP90AA1
Cellular Component	2	extracellular region	7.44015e-09	G3X6E8	Neuronal membrane glycoprotein M6-a	GPM6A
Cellular Component	2	extracellular region	7.44015e-09	F1N672	Transmembrane 9 superfamily member	TM9SF2
Cellular Component	2	extracellular region	7.44015e-09	A6QLL8	Fructose-bisphosphate aldolase	ALDOA
Cellular Component	2	extracellular region	7.44015e-09	A5D7A2	GARS protein	GARS
Cellular Component	2	extracellular region	7.44015e-09	P38408	Guanine nucleotide-binding protein subunit alpha-14	GNA14
Cellular Component	2	extracellular region	7.44015e-09	P19120	Heat shock cognate 71 kDa protein	HSPA8
Cellular Component	2	extracellular region	7.44015e-09	P63103	14-3-3 protein zeta/delta	YWHAZ
Cellular Component	2	extracellular region	7.44015e-09	P48616	Vimentin	VIM
Cellular Component	2	extracellular region	7.44015e-09	Q5E9K0	Proteasome subunit beta type-2	PSMB2
Cellular Component	2	extracellular region	7.44015e-09	Q3T0Q2	Transmembrane protein 59	TMEM59
Cellular Component	2	extracellular region	7.44015e-09	Q3SZ54	Eukaryotic initiation factor 4A-I	EIF4A1
Cellular Component	2	extracellular region	7.44015e-09	Q3T133	Transmembrane emp24 domain-containing protein 9	TMED9
Cellular Component	2	extracellular region	7.44015e-09	Q3T0K2	T-complex protein 1 subunit gamma	CCT3
Cellular Component	2	extracellular region	7.44015e-09	Q3SZ52	Ubiquitin-conjugating enzyme E2 variant 1	UBE2V1
Cellular Component	2	extracellular region	7.44015e-09	Q3T169	40S ribosomal protein S3	RPS3
Cellular Component	2	extracellular region	7.44015e-09	Q1RMH8	Sorting nexin-3	SNX3
Cellular Component	2	extracellular region	7.44015e-09	E1BAW5	Tripartite motif containing 36	TRIM36
Cellular Component	2	extracellular region	7.44015e-09	F1MRG7	Actin-related protein 2	ACTR2
Cellular Component	2	extracellular region	7.44015e-09	Q2KJ46	26S proteasome non-ATPase regulatory subunit 3	PSMD3
Cellular Component	2	extracellular region	7.44015e-09	E1BFV0	Karyopherin subunit beta 1	KPNB1
Cellular Component	2	extracellular region	7.44015e-09	F1MUX6	Glutathione S-transferase	GSTM3
Cellular Component	2	extracellular region	7.44015e-09	P23356	Ubiquitin carboxyl-terminal hydrolase isozyme L1	UCHL1
Cellular Component	2	extracellular region	7.44015e-09	Q3ZBW4	Proliferating cell nuclear antigen	PCNA
Cellular Component	2	extracellular region	7.44015e-09	F1MVC0	Uncharacterized protein	CAD
Cellular Component	2	extracellular region	7.44015e-09	E1BNY9	HECT, UBA and WWE domain containing 1, E3 ubiquitin protein ligase	HUWE1
Cellular Component	2	extracellular region	7.44015e-09	Q95M18	Endoplasmin	HSP90B1
Cellular Component	2	extracellular region	7.44015e-09	F1N789	Vinculin	VCL
Cellular Component	2	extracellular region	7.44015e-09	P61285	Dynein light chain 1, cytoplasmic	DYNLL1
Cellular Component	2	extracellular region	7.44015e-09	F1MWR8	T-complex protein 1 subunit eta	CCT7
Cellular Component	2	extracellular region	7.44015e-09	Q3SYT9	Poly(RC) binding protein 2	PCBP2
Cellular Component	2	extracellular region	7.44015e-09	E1B7G7	Pleckstrin homology, MyTH4 and FERM domain containing H3	PLEKHH3
Cellular Component	2	extracellular region	7.44015e-09	F2Z4C1	Tubulin alpha chain	TUBA1A
Cellular Component	2	extracellular region	7.44015e-09	P31404	V-type proton ATPase catalytic subunit A	ATP6V1A
Cellular Component	2	extracellular region	7.44015e-09	F1MYC9	Spectrin beta chain	SPTBN1
Cellular Component	2	extracellular region	7.44015e-09	Q3SZF2	ADP-ribosylation factor 4	ARF4
Cellular Component	2	extracellular region	7.44015e-09	E1BDB0	Erythrocyte membrane protein band 4.1 like 2	EPB41L2
Cellular Component	2	extracellular region	7.44015e-09	F1N2F1	Family with sequence similarity 129 member A	FAM129A
Cellular Component	2	extracellular region	7.44015e-09	F1MLV3	Thioredoxin like 1	TXNL1
Cellular Component	2	extracellular region	7.44015e-09	P62261	14-3-3 protein epsilon	YWHAE
Cellular Component	2	extracellular region	7.44015e-09	G3X6T9	Flotillin-2	FLOT2
Cellular Component	2	extracellular region	7.44015e-09	Q27954	Coatomer subunit alpha	COPA
Cellular Component	2	extracellular region	7.44015e-09	E1BF59	Plectin	PLEC
Cellular Component	2	extracellular region	7.44015e-09	A5D7P7	ABCB6 protein	ABCB6
Cellular Component	2	extracellular region	7.44015e-09	Q3T0Y1	Ubiquitin thioesterase	OTUB1
Cellular Component	2	extracellular region	7.44015e-09	P48644	Retinal dehydrogenase 1	ALDH1A1
Cellular Component	2	extracellular region	7.44015e-09	F6QLM5	Glycogenin 1	GYG1
Cellular Component	2	extracellular region	7.44015e-09	Q3SZK3	Growth hormone inducible transmembrane protein	GHITM
Cellular Component	2	extracellular region	7.44015e-09	G8JKV6	26S proteasome non-ATPase regulatory subunit 13	PSMD13
Cellular Component	2	extracellular region	7.44015e-09	Q2TBK6	Glycoprotein integral membrane 1	GINM1
Cellular Component	2	extracellular region	7.44015e-09	F1N2R1	Stomatin	STOM
Cellular Component	2	extracellular region	7.44015e-09	Q7PCJ8	Diamine acetyltransferase 2	SAT2
Cellular Component	2	extracellular region	7.44015e-09	F1MZY2	Glutamine--fructose-6-phosphate transaminase 1	GFPT1
Cellular Component	2	extracellular region	7.44015e-09	Q3ZBY4	Fructose-bisphosphate aldolase	ALDOC
Cellular Component	2	extracellular region	7.44015e-09	P63258	Actin, cytoplasmic 2	ACTG1
Cellular Component	2	extracellular region	7.44015e-09	F1MIM6	KIAA1324	KIAA1324
Cellular Component	2	extracellular region	7.44015e-09	P68002	Voltage-dependent anion-selective channel protein 2	VDAC2
Cellular Component	2	extracellular region	7.44015e-09	A4FUA8	F-actin-capping protein subunit alpha-1	CAPZA1
Cellular Component	2	extracellular region	7.44015e-09	O18789	40S ribosomal protein S2	RPS2
Cellular Component	2	extracellular region	7.44015e-09	P68103	Elongation factor 1-alpha 1	EEF1A1
Cellular Component	2	extracellular region	7.44015e-09	A1A4K3	DNA damage-binding protein 1	DDB1
Cellular Component	2	extracellular region	7.44015e-09	Q3SZI4	14-3-3 protein theta	YWHAQ
Cellular Component	2	extracellular region	7.44015e-09	P04272	Annexin A2	ANXA2
Cellular Component	2	extracellular region	7.44015e-09	Q3SZH7	Leukotriene A-4 hydrolase	LTA4H
Cellular Component	2	extracellular region	7.44015e-09	F1MSV5	Uncharacterized protein	GK2
Cellular Component	2	extracellular region	7.44015e-09	Q2T9S0	Tubulin beta-3 chain	TUBB3
Cellular Component	2	extracellular region	7.44015e-09	Q2TBL2	Cell adhesion molecule 1	CADM1
Cellular Component	2	extracellular region	7.44015e-09	Q2HJH1	Aspartyl aminopeptidase	DNPEP
Cellular Component	2	extracellular region	7.44015e-09	E1BBY7	Heat shock protein family A (Hsp70) member 4	HSPA4
Cellular Component	2	extracellular region	7.44015e-09	Q0P5K3	Ubiquitin-conjugating enzyme E2 N	UBE2N
Cellular Component	2	extracellular region	7.44015e-09	G5E5C3	Proteasome subunit alpha type	PSMA6
Cellular Component	2	extracellular region	7.44015e-09	Q3ZCI4	6-phosphogluconate dehydrogenase, decarboxylating	PGD
Cellular Component	2	extracellular region	7.44015e-09	Q5E987	Proteasome subunit alpha type-5	PSMA5
Cellular Component	2	extracellular region	7.44015e-09	Q3SZ62	Phosphoglycerate mutase 1	PGAM1
Cellular Component	2	extracellular region	7.44015e-09	E1B9K1	Polyubiquitin-C	UBC
Cellular Component	2	extracellular region	7.44015e-09	Q3MHM5	Tubulin beta-4B chain	TUBB4B
Cellular Component	2	extracellular region	7.44015e-09	A6QQ11	PGM2 protein (Fragment)	PGM2
Cellular Component	2	extracellular region	7.44015e-09	P33097	Aspartate aminotransferase, cytoplasmic	GOT1
Cellular Component	2	extracellular region	7.44015e-09	E1B876	NCK associated protein 1 like	NCKAP1L
Cellular Component	2	extracellular region	7.44015e-09	G8JKV8	NEDD8	NEDD8
Cellular Component	2	extracellular region	7.44015e-09	A5D973	Alpha isoform of regulatory subunit A, protein phosphatase 2	PPP2R1A
Cellular Component	2	extracellular region	7.44015e-09	Q2HJ49	Moesin	MSN
Cellular Component	2	extracellular region	7.44015e-09	Q3T0P7	Integral membrane protein 2B	ITM2B
Cellular Component	2	extracellular region	7.44015e-09	Q3MHL4	Adenosylhomocysteinase	AHCY
Cellular Component	2	extracellular region	7.44015e-09	P00517	cAMP-dependent protein kinase catalytic subunit alpha	PRKACA
Cellular Component	3	protein complex	5.33008e-07	Q3ZCI9	T-complex protein 1 subunit theta	CCT8
Cellular Component	3	protein complex	5.33008e-07	G3X752	Vesicle-associated membrane protein 3	VAMP3
Cellular Component	3	protein complex	5.33008e-07	Q28141	ATP-dependent RNA helicase A	DHX9
Cellular Component	3	protein complex	5.33008e-07	Q2HJD0	FAS-associated factor 2	FAF2
Cellular Component	3	protein complex	5.33008e-07	Q0P568	Ubiquitin fusion degradation 1 like	UFD1
Cellular Component	3	protein complex	5.33008e-07	G8JKV6	26S proteasome non-ATPase regulatory subunit 13	PSMD13
Cellular Component	3	protein complex	5.33008e-07	P38408	Guanine nucleotide-binding protein subunit alpha-14	GNA14
Cellular Component	3	protein complex	5.33008e-07	P19120	Heat shock cognate 71 kDa protein	HSPA8
Cellular Component	3	protein complex	5.33008e-07	Q3MHL7	T-complex protein 1 subunit zeta	CCT6A
Cellular Component	3	protein complex	5.33008e-07	Q5E9F9	26S proteasome regulatory subunit 7	PSMC2
Cellular Component	3	protein complex	5.33008e-07	Q5E9K0	Proteasome subunit beta type-2	PSMB2
Cellular Component	3	protein complex	5.33008e-07	E1BJG5	Tripartite motif containing 28	TRIM28
Cellular Component	3	protein complex	5.33008e-07	Q2NL13	Trafficking protein particle complex subunit 5	TRAPPC5
Cellular Component	3	protein complex	5.33008e-07	Q3SWX8	Histone-binding protein RBBP7	RBBP7
Cellular Component	3	protein complex	5.33008e-07	F1MWE0	Proteasome 26S subunit, ATPase 3	PSMC3
Cellular Component	3	protein complex	5.33008e-07	P63258	Actin, cytoplasmic 2	ACTG1
Cellular Component	3	protein complex	5.33008e-07	P68002	Voltage-dependent anion-selective channel protein 2	VDAC2
Cellular Component	3	protein complex	5.33008e-07	P45879	Voltage-dependent anion-selective channel protein 1	VDAC1
Cellular Component	3	protein complex	5.33008e-07	F1MKX4	Proteasome activator complex subunit 4	PSME4
Cellular Component	3	protein complex	5.33008e-07	Q3T0Y5	Proteasome subunit alpha type-2	PSMA2
Cellular Component	3	protein complex	5.33008e-07	A3KMV2	UV excision repair protein RAD23 homolog A	RAD23A
Cellular Component	3	protein complex	5.33008e-07	F1MJ53	Kinesin family member 21A	KIF21A
Cellular Component	3	protein complex	5.33008e-07	A4FUA8	F-actin-capping protein subunit alpha-1	CAPZA1
Cellular Component	3	protein complex	5.33008e-07	Q3T0K2	T-complex protein 1 subunit gamma	CCT3
Cellular Component	3	protein complex	5.33008e-07	Q3SZ52	Ubiquitin-conjugating enzyme E2 variant 1	UBE2V1
Cellular Component	3	protein complex	5.33008e-07	Q1RMH8	Sorting nexin-3	SNX3
Cellular Component	3	protein complex	5.33008e-07	E1BNE7	Caveolae associated protein 1	CAVIN1
Cellular Component	3	protein complex	5.33008e-07	Q32L40	T-complex protein 1 subunit alpha	TCP1
Cellular Component	3	protein complex	5.33008e-07	Q3SZI4	14-3-3 protein theta	YWHAQ
Cellular Component	3	protein complex	5.33008e-07	F1MRG7	Actin-related protein 2	ACTR2
Cellular Component	3	protein complex	5.33008e-07	P04272	Annexin A2	ANXA2
Cellular Component	3	protein complex	5.33008e-07	Q3MHL3	Histone-binding protein RBBP4	RBBP4
Cellular Component	3	protein complex	5.33008e-07	Q2KJ46	26S proteasome non-ATPase regulatory subunit 3	PSMD3
Cellular Component	3	protein complex	5.33008e-07	E1BFV0	Karyopherin subunit beta 1	KPNB1
Cellular Component	3	protein complex	5.33008e-07	Q3ZBW4	Proliferating cell nuclear antigen	PCNA
Cellular Component	3	protein complex	5.33008e-07	P79132	Caveolin-1	CAV1
Cellular Component	3	protein complex	5.33008e-07	E1B8E7	Huntingtin	HTT
Cellular Component	3	protein complex	5.33008e-07	Q95M18	Endoplasmin	HSP90B1
Cellular Component	3	protein complex	5.33008e-07	F1N789	Vinculin	VCL
Cellular Component	3	protein complex	5.33008e-07	Q0P5K3	Ubiquitin-conjugating enzyme E2 N	UBE2N
Cellular Component	3	protein complex	5.33008e-07	Q9XSJ0	Ubiquitin carboxyl-terminal hydrolase isozyme L5	UCHL5
Cellular Component	3	protein complex	5.33008e-07	Q5E987	Proteasome subunit alpha type-5	PSMA5
Cellular Component	3	protein complex	5.33008e-07	G5E5C3	Proteasome subunit alpha type	PSMA6
Cellular Component	3	protein complex	5.33008e-07	P61285	Dynein light chain 1, cytoplasmic	DYNLL1
Cellular Component	3	protein complex	5.33008e-07	F1N7U2	NPL4 homolog, ubiquitin recognition factor	NPLOC4
Cellular Component	3	protein complex	5.33008e-07	Q32KW2	UBX domain-containing protein 1	UBXN1
Cellular Component	3	protein complex	5.33008e-07	F1MWR8	T-complex protein 1 subunit eta	CCT7
Cellular Component	3	protein complex	5.33008e-07	E1BE98	Exportin 1	XPO1
Cellular Component	3	protein complex	5.33008e-07	Q5E9T9	tRNA-splicing ligase RtcB homolog	RTCB
Cellular Component	3	protein complex	5.33008e-07	E1B7R4	Eukaryotic translation initiation factor 3 subunit A	EIF3A
Cellular Component	3	protein complex	5.33008e-07	P31404	V-type proton ATPase catalytic subunit A	ATP6V1A
Cellular Component	3	protein complex	5.33008e-07	E1B876	NCK associated protein 1 like	NCKAP1L
Cellular Component	3	protein complex	5.33008e-07	E1BDB0	Erythrocyte membrane protein band 4.1 like 2	EPB41L2
Cellular Component	3	protein complex	5.33008e-07	Q0IIF7	Ubiquitin carboxyl-terminal hydrolase 14	USP14
Cellular Component	3	protein complex	5.33008e-07	E1BNP8	SPT16 homolog, facilitates chromatin remodeling subunit	SUPT16H
Cellular Component	3	protein complex	5.33008e-07	Q08E38	Pre-mRNA-processing factor 19	PRPF19
Cellular Component	3	protein complex	5.33008e-07	A4FV37	Caveolae-associated protein 3	CAVIN3
Cellular Component	3	protein complex	5.33008e-07	Q58D01	26S proteasome non-ATPase regulatory subunit 4	PSMD4
Cellular Component	3	protein complex	5.33008e-07	F1N5D0	Uncharacterized protein	ZRSR2
Cellular Component	3	protein complex	5.33008e-07	Q9MZ13	Voltage-dependent anion-selective channel protein 3	VDAC3
Cellular Component	3	protein complex	5.33008e-07	G3X6T9	Flotillin-2	FLOT2
Cellular Component	3	protein complex	5.33008e-07	Q3T084	T-complex protein 1 subunit zeta-2	CCT6B
Cellular Component	3	protein complex	5.33008e-07	Q32L97	Vesicle-associated membrane protein 4	VAMP4
Cellular Component	3	protein complex	5.33008e-07	E1B9B0	Uncharacterized protein	STAG3
Cellular Component	3	protein complex	5.33008e-07	Q27954	Coatomer subunit alpha	COPA
Cellular Component	6	focal adhesion	7.06948e-07	P79132	Caveolin-1	CAV1
Cellular Component	6	focal adhesion	7.06948e-07	F1MNF9	Uncharacterized protein	MPRIP
Cellular Component	6	focal adhesion	7.06948e-07	Q95M18	Endoplasmin	HSP90B1
Cellular Component	6	focal adhesion	7.06948e-07	F1N789	Vinculin	VCL
Cellular Component	6	focal adhesion	7.06948e-07	P19120	Heat shock cognate 71 kDa protein	HSPA8
Cellular Component	6	focal adhesion	7.06948e-07	P63103	14-3-3 protein zeta/delta	YWHAZ
Cellular Component	6	focal adhesion	7.06948e-07	P48616	Vimentin	VIM
Cellular Component	6	focal adhesion	7.06948e-07	Q3SYT9	Poly(RC) binding protein 2	PCBP2
Cellular Component	6	focal adhesion	7.06948e-07	P63258	Actin, cytoplasmic 2	ACTG1
Cellular Component	6	focal adhesion	7.06948e-07	E1BDB0	Erythrocyte membrane protein band 4.1 like 2	EPB41L2
Cellular Component	6	focal adhesion	7.06948e-07	O18789	40S ribosomal protein S2	RPS2
Cellular Component	6	focal adhesion	7.06948e-07	Q2HJ49	Moesin	MSN
Cellular Component	6	focal adhesion	7.06948e-07	Q3T169	40S ribosomal protein S3	RPS3
Cellular Component	6	focal adhesion	7.06948e-07	P62261	14-3-3 protein epsilon	YWHAE
Cellular Component	6	focal adhesion	7.06948e-07	Q3SZI4	14-3-3 protein theta	YWHAQ
Cellular Component	6	focal adhesion	7.06948e-07	F1MRG7	Actin-related protein 2	ACTR2
Cellular Component	6	focal adhesion	7.06948e-07	G3X6T9	Flotillin-2	FLOT2
Cellular Component	6	focal adhesion	7.06948e-07	E1BF59	Plectin	PLEC
Cellular Component	5	cell-substrate adherens junction	8.0157e-07	P79132	Caveolin-1	CAV1
Cellular Component	5	cell-substrate adherens junction	8.0157e-07	F1MNF9	Uncharacterized protein	MPRIP
Cellular Component	5	cell-substrate adherens junction	8.0157e-07	Q95M18	Endoplasmin	HSP90B1
Cellular Component	5	cell-substrate adherens junction	8.0157e-07	F1N789	Vinculin	VCL
Cellular Component	5	cell-substrate adherens junction	8.0157e-07	P19120	Heat shock cognate 71 kDa protein	HSPA8
Cellular Component	5	cell-substrate adherens junction	8.0157e-07	P63103	14-3-3 protein zeta/delta	YWHAZ
Cellular Component	5	cell-substrate adherens junction	8.0157e-07	P48616	Vimentin	VIM
Cellular Component	5	cell-substrate adherens junction	8.0157e-07	Q3SYT9	Poly(RC) binding protein 2	PCBP2
Cellular Component	5	cell-substrate adherens junction	8.0157e-07	P63258	Actin, cytoplasmic 2	ACTG1
Cellular Component	5	cell-substrate adherens junction	8.0157e-07	E1BDB0	Erythrocyte membrane protein band 4.1 like 2	EPB41L2
Cellular Component	5	cell-substrate adherens junction	8.0157e-07	O18789	40S ribosomal protein S2	RPS2
Cellular Component	5	cell-substrate adherens junction	8.0157e-07	Q2HJ49	Moesin	MSN
Cellular Component	5	cell-substrate adherens junction	8.0157e-07	Q3T169	40S ribosomal protein S3	RPS3
Cellular Component	5	cell-substrate adherens junction	8.0157e-07	P62261	14-3-3 protein epsilon	YWHAE
Cellular Component	5	cell-substrate adherens junction	8.0157e-07	Q3SZI4	14-3-3 protein theta	YWHAQ
Cellular Component	5	cell-substrate adherens junction	8.0157e-07	F1MRG7	Actin-related protein 2	ACTR2
Cellular Component	5	cell-substrate adherens junction	8.0157e-07	G3X6T9	Flotillin-2	FLOT2
Cellular Component	5	cell-substrate adherens junction	8.0157e-07	E1BF59	Plectin	PLEC
Cellular Component	4	adherens junction	9.00351e-07	P79132	Caveolin-1	CAV1
Cellular Component	4	adherens junction	9.00351e-07	Q2TBL2	Cell adhesion molecule 1	CADM1
Cellular Component	4	adherens junction	9.00351e-07	F1MNF9	Uncharacterized protein	MPRIP
Cellular Component	4	adherens junction	9.00351e-07	Q95M18	Endoplasmin	HSP90B1
Cellular Component	4	adherens junction	9.00351e-07	F1N789	Vinculin	VCL
Cellular Component	4	adherens junction	9.00351e-07	P19120	Heat shock cognate 71 kDa protein	HSPA8
Cellular Component	4	adherens junction	9.00351e-07	P63103	14-3-3 protein zeta/delta	YWHAZ
Cellular Component	4	adherens junction	9.00351e-07	P48616	Vimentin	VIM
Cellular Component	4	adherens junction	9.00351e-07	Q3SYT9	Poly(RC) binding protein 2	PCBP2
Cellular Component	4	adherens junction	9.00351e-07	P63258	Actin, cytoplasmic 2	ACTG1
Cellular Component	4	adherens junction	9.00351e-07	E1BDB0	Erythrocyte membrane protein band 4.1 like 2	EPB41L2
Cellular Component	4	adherens junction	9.00351e-07	O18789	40S ribosomal protein S2	RPS2
Cellular Component	4	adherens junction	9.00351e-07	Q2HJ49	Moesin	MSN
Cellular Component	4	adherens junction	9.00351e-07	Q3T169	40S ribosomal protein S3	RPS3
Cellular Component	4	adherens junction	9.00351e-07	P62261	14-3-3 protein epsilon	YWHAE
Cellular Component	4	adherens junction	9.00351e-07	Q3SZI4	14-3-3 protein theta	YWHAQ
Cellular Component	4	adherens junction	9.00351e-07	P04272	Annexin A2	ANXA2
Cellular Component	4	adherens junction	9.00351e-07	F1MRG7	Actin-related protein 2	ACTR2
Cellular Component	4	adherens junction	9.00351e-07	G3X6T9	Flotillin-2	FLOT2
Cellular Component	4	adherens junction	9.00351e-07	E1BF59	Plectin	PLEC
Cellular Component	3	cell-substrate junction	9.07533e-07	P79132	Caveolin-1	CAV1
Cellular Component	3	cell-substrate junction	9.07533e-07	F1MNF9	Uncharacterized protein	MPRIP
Cellular Component	3	cell-substrate junction	9.07533e-07	Q95M18	Endoplasmin	HSP90B1
Cellular Component	3	cell-substrate junction	9.07533e-07	F1N789	Vinculin	VCL
Cellular Component	3	cell-substrate junction	9.07533e-07	P19120	Heat shock cognate 71 kDa protein	HSPA8
Cellular Component	3	cell-substrate junction	9.07533e-07	P63103	14-3-3 protein zeta/delta	YWHAZ
Cellular Component	3	cell-substrate junction	9.07533e-07	P48616	Vimentin	VIM
Cellular Component	3	cell-substrate junction	9.07533e-07	Q3SYT9	Poly(RC) binding protein 2	PCBP2
Cellular Component	3	cell-substrate junction	9.07533e-07	P63258	Actin, cytoplasmic 2	ACTG1
Cellular Component	3	cell-substrate junction	9.07533e-07	E1BDB0	Erythrocyte membrane protein band 4.1 like 2	EPB41L2
Cellular Component	3	cell-substrate junction	9.07533e-07	O18789	40S ribosomal protein S2	RPS2
Cellular Component	3	cell-substrate junction	9.07533e-07	Q2HJ49	Moesin	MSN
Cellular Component	3	cell-substrate junction	9.07533e-07	Q3T169	40S ribosomal protein S3	RPS3
Cellular Component	3	cell-substrate junction	9.07533e-07	P62261	14-3-3 protein epsilon	YWHAE
Cellular Component	3	cell-substrate junction	9.07533e-07	Q3SZI4	14-3-3 protein theta	YWHAQ
Cellular Component	3	cell-substrate junction	9.07533e-07	F1MRG7	Actin-related protein 2	ACTR2
Cellular Component	3	cell-substrate junction	9.07533e-07	G3X6T9	Flotillin-2	FLOT2
Cellular Component	3	cell-substrate junction	9.07533e-07	E1BF59	Plectin	PLEC
Cellular Component	10	chaperonin-containing T-complex	1.4655e-06	Q3ZCI9	T-complex protein 1 subunit theta	CCT8
Cellular Component	10	chaperonin-containing T-complex	1.4655e-06	Q3T0K2	T-complex protein 1 subunit gamma	CCT3
Cellular Component	10	chaperonin-containing T-complex	1.4655e-06	F1MWR8	T-complex protein 1 subunit eta	CCT7
Cellular Component	10	chaperonin-containing T-complex	1.4655e-06	Q3MHL7	T-complex protein 1 subunit zeta	CCT6A
Cellular Component	10	chaperonin-containing T-complex	1.4655e-06	Q32L40	T-complex protein 1 subunit alpha	TCP1
Cellular Component	10	chaperonin-containing T-complex	1.4655e-06	Q3T084	T-complex protein 1 subunit zeta-2	CCT6B
Cellular Component	3	anchoring junction	1.69547e-06	P79132	Caveolin-1	CAV1
Cellular Component	3	anchoring junction	1.69547e-06	Q2TBL2	Cell adhesion molecule 1	CADM1
Cellular Component	3	anchoring junction	1.69547e-06	F1MNF9	Uncharacterized protein	MPRIP
Cellular Component	3	anchoring junction	1.69547e-06	Q95M18	Endoplasmin	HSP90B1
Cellular Component	3	anchoring junction	1.69547e-06	F1N789	Vinculin	VCL
Cellular Component	3	anchoring junction	1.69547e-06	P19120	Heat shock cognate 71 kDa protein	HSPA8
Cellular Component	3	anchoring junction	1.69547e-06	P63103	14-3-3 protein zeta/delta	YWHAZ
Cellular Component	3	anchoring junction	1.69547e-06	P48616	Vimentin	VIM
Cellular Component	3	anchoring junction	1.69547e-06	Q3SYT9	Poly(RC) binding protein 2	PCBP2
Cellular Component	3	anchoring junction	1.69547e-06	P63258	Actin, cytoplasmic 2	ACTG1
Cellular Component	3	anchoring junction	1.69547e-06	E1BDB0	Erythrocyte membrane protein band 4.1 like 2	EPB41L2
Cellular Component	3	anchoring junction	1.69547e-06	O18789	40S ribosomal protein S2	RPS2
Cellular Component	3	anchoring junction	1.69547e-06	Q2HJ49	Moesin	MSN
Cellular Component	3	anchoring junction	1.69547e-06	Q3T169	40S ribosomal protein S3	RPS3
Cellular Component	3	anchoring junction	1.69547e-06	P62261	14-3-3 protein epsilon	YWHAE
Cellular Component	3	anchoring junction	1.69547e-06	Q3SZI4	14-3-3 protein theta	YWHAQ
Cellular Component	3	anchoring junction	1.69547e-06	P04272	Annexin A2	ANXA2
Cellular Component	3	anchoring junction	1.69547e-06	F1MRG7	Actin-related protein 2	ACTR2
Cellular Component	3	anchoring junction	1.69547e-06	G3X6T9	Flotillin-2	FLOT2
Cellular Component	3	anchoring junction	1.69547e-06	E1BF59	Plectin	PLEC
Cellular Component	4	chaperone complex	2.00889e-06	Q3ZCI9	T-complex protein 1 subunit theta	CCT8
Cellular Component	4	chaperone complex	2.00889e-06	Q3T0K2	T-complex protein 1 subunit gamma	CCT3
Cellular Component	4	chaperone complex	2.00889e-06	F1MWR8	T-complex protein 1 subunit eta	CCT7
Cellular Component	4	chaperone complex	2.00889e-06	Q3MHL7	T-complex protein 1 subunit zeta	CCT6A
Cellular Component	4	chaperone complex	2.00889e-06	Q32L40	T-complex protein 1 subunit alpha	TCP1
Cellular Component	4	chaperone complex	2.00889e-06	Q3T084	T-complex protein 1 subunit zeta-2	CCT6B
Cellular Component	8	cytoplasmic vesicle	2.45719e-06	A5D7P7	ABCB6 protein	ABCB6
Cellular Component	8	cytoplasmic vesicle	2.45719e-06	Q3T0E9	N-arachidonyl glycine receptor	GPR18
Cellular Component	8	cytoplasmic vesicle	2.45719e-06	G3X752	Vesicle-associated membrane protein 3	VAMP3
Cellular Component	8	cytoplasmic vesicle	2.45719e-06	Q76LV2	Heat shock protein HSP 90-alpha	HSP90AA1
Cellular Component	8	cytoplasmic vesicle	2.45719e-06	E1BBF0	Uncharacterized protein	STK31
Cellular Component	8	cytoplasmic vesicle	2.45719e-06	P68250	14-3-3 protein beta/alpha	YWHAB
Cellular Component	8	cytoplasmic vesicle	2.45719e-06	A4FUG8	Rab GTPase-binding effector protein 2	RABEP2
Cellular Component	8	cytoplasmic vesicle	2.45719e-06	F1MNN2	Zinc finger FYVE-type containing 28	ZFYVE28
Cellular Component	8	cytoplasmic vesicle	2.45719e-06	A5D794	GTPase-activating protein and VPS9 domain-containing protein 1	GAPVD1
Cellular Component	8	cytoplasmic vesicle	2.45719e-06	Q76LV1	Heat shock protein HSP 90-beta	HSP90AB1
Cellular Component	8	cytoplasmic vesicle	2.45719e-06	A5D7A2	GARS protein	GARS
Cellular Component	8	cytoplasmic vesicle	2.45719e-06	P19120	Heat shock cognate 71 kDa protein	HSPA8
Cellular Component	8	cytoplasmic vesicle	2.45719e-06	P63103	14-3-3 protein zeta/delta	YWHAZ
Cellular Component	8	cytoplasmic vesicle	2.45719e-06	Q3T0Q2	Transmembrane protein 59	TMEM59
Cellular Component	8	cytoplasmic vesicle	2.45719e-06	F1MFE8	Vang-like protein	VANGL2
Cellular Component	8	cytoplasmic vesicle	2.45719e-06	F1MIM6	KIAA1324	KIAA1324
Cellular Component	8	cytoplasmic vesicle	2.45719e-06	Q08DD3	Cysteine-rich hydrophobic domain 2	CHIC2
Cellular Component	8	cytoplasmic vesicle	2.45719e-06	A7Z035	Clathrin interactor 1	CLINT1
Cellular Component	8	cytoplasmic vesicle	2.45719e-06	Q1RMH8	Sorting nexin-3	SNX3
Cellular Component	8	cytoplasmic vesicle	2.45719e-06	E1BAW5	Tripartite motif containing 36	TRIM36
Cellular Component	8	cytoplasmic vesicle	2.45719e-06	P35526	Chloride intracellular channel protein 5	CLIC5
Cellular Component	8	cytoplasmic vesicle	2.45719e-06	P04272	Annexin A2	ANXA2
Cellular Component	8	cytoplasmic vesicle	2.45719e-06	E1BJD3	Transmembrane protein 190	TMEM190
Cellular Component	8	cytoplasmic vesicle	2.45719e-06	P79132	Caveolin-1	CAV1
Cellular Component	8	cytoplasmic vesicle	2.45719e-06	E1B8E7	Huntingtin	HTT
Cellular Component	8	cytoplasmic vesicle	2.45719e-06	Q95M18	Endoplasmin	HSP90B1
Cellular Component	8	cytoplasmic vesicle	2.45719e-06	A5D7E2	Transmembrane 9 superfamily member 4	TM9SF4
Cellular Component	8	cytoplasmic vesicle	2.45719e-06	P58354	Solute carrier family 2, facilitated glucose transporter member 8	SLC2A8
Cellular Component	8	cytoplasmic vesicle	2.45719e-06	F2Z4C1	Tubulin alpha chain	TUBA1A
Cellular Component	8	cytoplasmic vesicle	2.45719e-06	Q32KQ5	Transmembrane protein 225	TMEM225
Cellular Component	8	cytoplasmic vesicle	2.45719e-06	Q3T0P7	Integral membrane protein 2B	ITM2B
Cellular Component	8	cytoplasmic vesicle	2.45719e-06	P62261	14-3-3 protein epsilon	YWHAE
Cellular Component	8	cytoplasmic vesicle	2.45719e-06	G3X6T9	Flotillin-2	FLOT2
Cellular Component	8	cytoplasmic vesicle	2.45719e-06	Q3MHL4	Adenosylhomocysteinase	AHCY
Cellular Component	8	cytoplasmic vesicle	2.45719e-06	Q27954	Coatomer subunit alpha	COPA
Cellular Component	8	cytoplasmic vesicle	2.45719e-06	P00517	cAMP-dependent protein kinase catalytic subunit alpha	PRKACA
Cellular Component	7	intracellular vesicle	2.59577e-06	A5D7P7	ABCB6 protein	ABCB6
Cellular Component	7	intracellular vesicle	2.59577e-06	Q3T0E9	N-arachidonyl glycine receptor	GPR18
Cellular Component	7	intracellular vesicle	2.59577e-06	G3X752	Vesicle-associated membrane protein 3	VAMP3
Cellular Component	7	intracellular vesicle	2.59577e-06	Q76LV2	Heat shock protein HSP 90-alpha	HSP90AA1
Cellular Component	7	intracellular vesicle	2.59577e-06	E1BBF0	Uncharacterized protein	STK31
Cellular Component	7	intracellular vesicle	2.59577e-06	P68250	14-3-3 protein beta/alpha	YWHAB
Cellular Component	7	intracellular vesicle	2.59577e-06	A4FUG8	Rab GTPase-binding effector protein 2	RABEP2
Cellular Component	7	intracellular vesicle	2.59577e-06	F1MNN2	Zinc finger FYVE-type containing 28	ZFYVE28
Cellular Component	7	intracellular vesicle	2.59577e-06	A5D794	GTPase-activating protein and VPS9 domain-containing protein 1	GAPVD1
Cellular Component	7	intracellular vesicle	2.59577e-06	Q76LV1	Heat shock protein HSP 90-beta	HSP90AB1
Cellular Component	7	intracellular vesicle	2.59577e-06	A5D7A2	GARS protein	GARS
Cellular Component	7	intracellular vesicle	2.59577e-06	P19120	Heat shock cognate 71 kDa protein	HSPA8
Cellular Component	7	intracellular vesicle	2.59577e-06	P63103	14-3-3 protein zeta/delta	YWHAZ
Cellular Component	7	intracellular vesicle	2.59577e-06	Q3T0Q2	Transmembrane protein 59	TMEM59
Cellular Component	7	intracellular vesicle	2.59577e-06	F1MFE8	Vang-like protein	VANGL2
Cellular Component	7	intracellular vesicle	2.59577e-06	F1MIM6	KIAA1324	KIAA1324
Cellular Component	7	intracellular vesicle	2.59577e-06	Q08DD3	Cysteine-rich hydrophobic domain 2	CHIC2
Cellular Component	7	intracellular vesicle	2.59577e-06	A7Z035	Clathrin interactor 1	CLINT1
Cellular Component	7	intracellular vesicle	2.59577e-06	Q1RMH8	Sorting nexin-3	SNX3
Cellular Component	7	intracellular vesicle	2.59577e-06	E1BAW5	Tripartite motif containing 36	TRIM36
Cellular Component	7	intracellular vesicle	2.59577e-06	P35526	Chloride intracellular channel protein 5	CLIC5
Cellular Component	7	intracellular vesicle	2.59577e-06	P04272	Annexin A2	ANXA2
Cellular Component	7	intracellular vesicle	2.59577e-06	E1BJD3	Transmembrane protein 190	TMEM190
Cellular Component	7	intracellular vesicle	2.59577e-06	P79132	Caveolin-1	CAV1
Cellular Component	7	intracellular vesicle	2.59577e-06	E1B8E7	Huntingtin	HTT
Cellular Component	7	intracellular vesicle	2.59577e-06	Q95M18	Endoplasmin	HSP90B1
Cellular Component	7	intracellular vesicle	2.59577e-06	A5D7E2	Transmembrane 9 superfamily member 4	TM9SF4
Cellular Component	7	intracellular vesicle	2.59577e-06	P58354	Solute carrier family 2, facilitated glucose transporter member 8	SLC2A8
Cellular Component	7	intracellular vesicle	2.59577e-06	F2Z4C1	Tubulin alpha chain	TUBA1A
Cellular Component	7	intracellular vesicle	2.59577e-06	Q32KQ5	Transmembrane protein 225	TMEM225
Cellular Component	7	intracellular vesicle	2.59577e-06	Q3T0P7	Integral membrane protein 2B	ITM2B
Cellular Component	7	intracellular vesicle	2.59577e-06	P62261	14-3-3 protein epsilon	YWHAE
Cellular Component	7	intracellular vesicle	2.59577e-06	G3X6T9	Flotillin-2	FLOT2
Cellular Component	7	intracellular vesicle	2.59577e-06	Q3MHL4	Adenosylhomocysteinase	AHCY
Cellular Component	7	intracellular vesicle	2.59577e-06	Q27954	Coatomer subunit alpha	COPA
Cellular Component	7	intracellular vesicle	2.59577e-06	P00517	cAMP-dependent protein kinase catalytic subunit alpha	PRKACA
Cellular Component	11	VCP-NPL4-UFD1 AAA ATPase complex	2.65735e-06	F1N7U2	NPL4 homolog, ubiquitin recognition factor	NPLOC4
Cellular Component	11	VCP-NPL4-UFD1 AAA ATPase complex	2.65735e-06	Q32KW2	UBX domain-containing protein 1	UBXN1
Cellular Component	11	VCP-NPL4-UFD1 AAA ATPase complex	2.65735e-06	P79132	Caveolin-1	CAV1
Cellular Component	11	VCP-NPL4-UFD1 AAA ATPase complex	2.65735e-06	Q2HJD0	FAS-associated factor 2	FAF2
Cellular Component	11	VCP-NPL4-UFD1 AAA ATPase complex	2.65735e-06	Q0P568	Ubiquitin fusion degradation 1 like	UFD1
Cellular Component	4	myelin sheath	4.43017e-06	P63258	Actin, cytoplasmic 2	ACTG1
Cellular Component	4	myelin sheath	4.43017e-06	Q76LV2	Heat shock protein HSP 90-alpha	HSP90AA1
Cellular Component	4	myelin sheath	4.43017e-06	P68002	Voltage-dependent anion-selective channel protein 2	VDAC2
Cellular Component	4	myelin sheath	4.43017e-06	Q3T0K2	T-complex protein 1 subunit gamma	CCT3
Cellular Component	4	myelin sheath	4.43017e-06	Q2HJ49	Moesin	MSN
Cellular Component	4	myelin sheath	4.43017e-06	P19120	Heat shock cognate 71 kDa protein	HSPA8
Cellular Component	4	myelin sheath	4.43017e-06	P68103	Elongation factor 1-alpha 1	EEF1A1
Cellular Component	4	myelin sheath	4.43017e-06	Q3MHM5	Tubulin beta-4B chain	TUBB4B
Cellular Component	4	myelin sheath	4.43017e-06	F2Z4C1	Tubulin alpha chain	TUBA1A
Cellular Component	4	myelin sheath	4.43017e-06	P04272	Annexin A2	ANXA2
Cellular Component	4	myelin sheath	4.43017e-06	P31404	V-type proton ATPase catalytic subunit A	ATP6V1A
Cellular Component	4	myelin sheath	4.43017e-06	P23356	Ubiquitin carboxyl-terminal hydrolase isozyme L1	UCHL1
Cellular Component	9	pigment granule	8.9429e-06	Q76LV2	Heat shock protein HSP 90-alpha	HSP90AA1
Cellular Component	9	pigment granule	8.9429e-06	P68250	14-3-3 protein beta/alpha	YWHAB
Cellular Component	9	pigment granule	8.9429e-06	Q95M18	Endoplasmin	HSP90B1
Cellular Component	9	pigment granule	8.9429e-06	Q76LV1	Heat shock protein HSP 90-beta	HSP90AB1
Cellular Component	9	pigment granule	8.9429e-06	P19120	Heat shock cognate 71 kDa protein	HSPA8
Cellular Component	9	pigment granule	8.9429e-06	P63103	14-3-3 protein zeta/delta	YWHAZ
Cellular Component	9	pigment granule	8.9429e-06	P62261	14-3-3 protein epsilon	YWHAE
Cellular Component	9	pigment granule	8.9429e-06	P04272	Annexin A2	ANXA2
Cellular Component	9	pigment granule	8.9429e-06	Q3MHL4	Adenosylhomocysteinase	AHCY
Cellular Component	10	melanosome	8.9429e-06	Q76LV2	Heat shock protein HSP 90-alpha	HSP90AA1
Cellular Component	10	melanosome	8.9429e-06	P68250	14-3-3 protein beta/alpha	YWHAB
Cellular Component	10	melanosome	8.9429e-06	Q95M18	Endoplasmin	HSP90B1
Cellular Component	10	melanosome	8.9429e-06	Q76LV1	Heat shock protein HSP 90-beta	HSP90AB1
Cellular Component	10	melanosome	8.9429e-06	P19120	Heat shock cognate 71 kDa protein	HSPA8
Cellular Component	10	melanosome	8.9429e-06	P63103	14-3-3 protein zeta/delta	YWHAZ
Cellular Component	10	melanosome	8.9429e-06	P62261	14-3-3 protein epsilon	YWHAE
Cellular Component	10	melanosome	8.9429e-06	P04272	Annexin A2	ANXA2
Cellular Component	10	melanosome	8.9429e-06	Q3MHL4	Adenosylhomocysteinase	AHCY
Cellular Component	4	endomembrane system	1.33567e-05	Q3ZBT1	Transitional endoplasmic reticulum ATPase	VCP
Cellular Component	4	endomembrane system	1.33567e-05	A5D7P7	ABCB6 protein	ABCB6
Cellular Component	4	endomembrane system	1.33567e-05	G3X752	Vesicle-associated membrane protein 3	VAMP3
Cellular Component	4	endomembrane system	1.33567e-05	E1BBF0	Uncharacterized protein	STK31
Cellular Component	4	endomembrane system	1.33567e-05	Q2HJD0	FAS-associated factor 2	FAF2
Cellular Component	4	endomembrane system	1.33567e-05	Q6QRN8	Lysosomal-associated transmembrane protein 4A	LAPTM4A
Cellular Component	4	endomembrane system	1.33567e-05	A4FUG8	Rab GTPase-binding effector protein 2	RABEP2
Cellular Component	4	endomembrane system	1.33567e-05	Q0P568	Ubiquitin fusion degradation 1 like	UFD1
Cellular Component	4	endomembrane system	1.33567e-05	F1MNN2	Zinc finger FYVE-type containing 28	ZFYVE28
Cellular Component	4	endomembrane system	1.33567e-05	A5D794	GTPase-activating protein and VPS9 domain-containing protein 1	GAPVD1
Cellular Component	4	endomembrane system	1.33567e-05	A4IFN5	Fat storage-inducing transmembrane protein 2	FITM2
Cellular Component	4	endomembrane system	1.33567e-05	A5D7A2	GARS protein	GARS
Cellular Component	4	endomembrane system	1.33567e-05	P19120	Heat shock cognate 71 kDa protein	HSPA8
Cellular Component	4	endomembrane system	1.33567e-05	F1N2R1	Stomatin	STOM
Cellular Component	4	endomembrane system	1.33567e-05	F1MBF9	Serine incorporator 1	SERINC1
Cellular Component	4	endomembrane system	1.33567e-05	Q2NL13	Trafficking protein particle complex subunit 5	TRAPPC5
Cellular Component	4	endomembrane system	1.33567e-05	G3N266	G protein signaling modulator 1	GPSM1
Cellular Component	4	endomembrane system	1.33567e-05	Q3T0Q2	Transmembrane protein 59	TMEM59
Cellular Component	4	endomembrane system	1.33567e-05	F1MCF4	Transmembrane protein 64	TMEM64
Cellular Component	4	endomembrane system	1.33567e-05	F1MFE8	Vang-like protein	VANGL2
Cellular Component	4	endomembrane system	1.33567e-05	G3MXI8	Nedd4 family interacting protein 1	NDFIP1
Cellular Component	4	endomembrane system	1.33567e-05	F1MIM6	KIAA1324	KIAA1324
Cellular Component	4	endomembrane system	1.33567e-05	E1BKE7	Inositol 1,4,5-trisphosphate receptor type 3	ITPR3
Cellular Component	4	endomembrane system	1.33567e-05	Q3T133	Transmembrane emp24 domain-containing protein 9	TMED9
Cellular Component	4	endomembrane system	1.33567e-05	A4FUZ5	Serine incorporator 3	SERINC3
Cellular Component	4	endomembrane system	1.33567e-05	Q08DD3	Cysteine-rich hydrophobic domain 2	CHIC2
Cellular Component	4	endomembrane system	1.33567e-05	Q5BIS8	Deltex 2	DTX2
Cellular Component	4	endomembrane system	1.33567e-05	A7Z035	Clathrin interactor 1	CLINT1
Cellular Component	4	endomembrane system	1.33567e-05	Q3T169	40S ribosomal protein S3	RPS3
Cellular Component	4	endomembrane system	1.33567e-05	Q1RMH8	Sorting nexin-3	SNX3
Cellular Component	4	endomembrane system	1.33567e-05	E1BAW5	Tripartite motif containing 36	TRIM36
Cellular Component	4	endomembrane system	1.33567e-05	P35526	Chloride intracellular channel protein 5	CLIC5
Cellular Component	4	endomembrane system	1.33567e-05	P04272	Annexin A2	ANXA2
Cellular Component	4	endomembrane system	1.33567e-05	E1BFV0	Karyopherin subunit beta 1	KPNB1
Cellular Component	4	endomembrane system	1.33567e-05	P23356	Ubiquitin carboxyl-terminal hydrolase isozyme L1	UCHL1
Cellular Component	4	endomembrane system	1.33567e-05	E1BAJ4	Starch binding domain 1	STBD1
Cellular Component	4	endomembrane system	1.33567e-05	Q3SYT8	NADPH--cytochrome P450 reductase	POR
Cellular Component	4	endomembrane system	1.33567e-05	E1BJD3	Transmembrane protein 190	TMEM190
Cellular Component	4	endomembrane system	1.33567e-05	F1N7K9	TBC1 domain family member 8	TBC1D8
Cellular Component	4	endomembrane system	1.33567e-05	P07514	NADH-cytochrome b5 reductase 3	CYB5R3
Cellular Component	4	endomembrane system	1.33567e-05	P79132	Caveolin-1	CAV1
Cellular Component	4	endomembrane system	1.33567e-05	E1B8E7	Huntingtin	HTT
Cellular Component	4	endomembrane system	1.33567e-05	Q95M18	Endoplasmin	HSP90B1
Cellular Component	4	endomembrane system	1.33567e-05	Q32KL9	B-cell receptor-associated protein 29	BCAP29
Cellular Component	4	endomembrane system	1.33567e-05	F1ML71	Nedd4 family interacting protein 2	NDFIP2
Cellular Component	4	endomembrane system	1.33567e-05	A5D7E2	Transmembrane 9 superfamily member 4	TM9SF4
Cellular Component	4	endomembrane system	1.33567e-05	F1N7U2	NPL4 homolog, ubiquitin recognition factor	NPLOC4
Cellular Component	4	endomembrane system	1.33567e-05	Q0V882	Bax inhibitor 1	TMBIM6
Cellular Component	4	endomembrane system	1.33567e-05	Q32KW2	UBX domain-containing protein 1	UBXN1
Cellular Component	4	endomembrane system	1.33567e-05	E1BE98	Exportin 1	XPO1
Cellular Component	4	endomembrane system	1.33567e-05	Q5E9T9	tRNA-splicing ligase RtcB homolog	RTCB
Cellular Component	4	endomembrane system	1.33567e-05	F2Z4C1	Tubulin alpha chain	TUBA1A
Cellular Component	4	endomembrane system	1.33567e-05	F1MPE5	Importin 5	IPO5
Cellular Component	4	endomembrane system	1.33567e-05	A5PJN7	BFAR protein	BFAR
Cellular Component	4	endomembrane system	1.33567e-05	Q3SZF2	ADP-ribosylation factor 4	ARF4
Cellular Component	4	endomembrane system	1.33567e-05	Q32KQ5	Transmembrane protein 225	TMEM225
Cellular Component	4	endomembrane system	1.33567e-05	Q1RMV0	Peroxisomal targeting signal 1 receptor	PEX5
Cellular Component	4	endomembrane system	1.33567e-05	Q3T0P7	Integral membrane protein 2B	ITM2B
Cellular Component	4	endomembrane system	1.33567e-05	G3X6T9	Flotillin-2	FLOT2
Cellular Component	4	endomembrane system	1.33567e-05	Q32L97	Vesicle-associated membrane protein 4	VAMP4
Cellular Component	4	endomembrane system	1.33567e-05	Q27954	Coatomer subunit alpha	COPA
Cellular Component	4	endomembrane system	1.33567e-05	P00517	cAMP-dependent protein kinase catalytic subunit alpha	PRKACA
Cellular Component	4	sperm part	3.29924e-05	Q32KQ5	Transmembrane protein 225	TMEM225
Cellular Component	4	sperm part	3.29924e-05	E1BJD3	Transmembrane protein 190	TMEM190
Cellular Component	4	sperm part	3.29924e-05	E1BBF0	Uncharacterized protein	STK31
Cellular Component	4	sperm part	3.29924e-05	P79132	Caveolin-1	CAV1
Cellular Component	4	sperm part	3.29924e-05	Q32L61	Calcium binding tyrosine phosphorylation regulated	CABYR
Cellular Component	4	sperm part	3.29924e-05	Q3SZ62	Phosphoglycerate mutase 1	PGAM1
Cellular Component	4	sperm part	3.29924e-05	G3X6T9	Flotillin-2	FLOT2
Cellular Component	4	sperm part	3.29924e-05	E1BAW5	Tripartite motif containing 36	TRIM36
Cellular Component	4	sperm part	3.29924e-05	P00517	cAMP-dependent protein kinase catalytic subunit alpha	PRKACA
Cellular Component	4	sperm part	3.29924e-05	F1MUX6	Glutathione S-transferase	GSTM3
Cellular Component	3	non-membrane-bounded organelle	5.55409e-05	Q3ZCI9	T-complex protein 1 subunit theta	CCT8
Cellular Component	3	non-membrane-bounded organelle	5.55409e-05	Q28141	ATP-dependent RNA helicase A	DHX9
Cellular Component	3	non-membrane-bounded organelle	5.55409e-05	F1N2F6	Testis expressed 11	TEX11
Cellular Component	3	non-membrane-bounded organelle	5.55409e-05	A6QLL8	Fructose-bisphosphate aldolase	ALDOA
Cellular Component	3	non-membrane-bounded organelle	5.55409e-05	F1MNA1	Tudor domain containing 9	TDRD9
Cellular Component	3	non-membrane-bounded organelle	5.55409e-05	P19120	Heat shock cognate 71 kDa protein	HSPA8
Cellular Component	3	non-membrane-bounded organelle	5.55409e-05	P48616	Vimentin	VIM
Cellular Component	3	non-membrane-bounded organelle	5.55409e-05	E1BJG5	Tripartite motif containing 28	TRIM28
Cellular Component	3	non-membrane-bounded organelle	5.55409e-05	A3KMV2	UV excision repair protein RAD23 homolog A	RAD23A
Cellular Component	3	non-membrane-bounded organelle	5.55409e-05	F1MJ53	Kinesin family member 21A	KIF21A
Cellular Component	3	non-membrane-bounded organelle	5.55409e-05	Q3T0K2	T-complex protein 1 subunit gamma	CCT3
Cellular Component	3	non-membrane-bounded organelle	5.55409e-05	Q3T169	40S ribosomal protein S3	RPS3
Cellular Component	3	non-membrane-bounded organelle	5.55409e-05	Q32L40	T-complex protein 1 subunit alpha	TCP1
Cellular Component	3	non-membrane-bounded organelle	5.55409e-05	P35526	Chloride intracellular channel protein 5	CLIC5
Cellular Component	3	non-membrane-bounded organelle	5.55409e-05	F1MRG7	Actin-related protein 2	ACTR2
Cellular Component	3	non-membrane-bounded organelle	5.55409e-05	Q3MHL3	Histone-binding protein RBBP4	RBBP4
Cellular Component	3	non-membrane-bounded organelle	5.55409e-05	F1MMA0	Interleukin enhancer binding factor 3	ILF3
Cellular Component	3	non-membrane-bounded organelle	5.55409e-05	Q3ZBW4	Proliferating cell nuclear antigen	PCNA
Cellular Component	3	non-membrane-bounded organelle	5.55409e-05	F1N1V7	Kelch like family member 22	KLHL22
Cellular Component	3	non-membrane-bounded organelle	5.55409e-05	E1B8E7	Huntingtin	HTT
Cellular Component	3	non-membrane-bounded organelle	5.55409e-05	E1BJC4	Piwi like RNA-mediated gene silencing 1	PIWIL1
Cellular Component	3	non-membrane-bounded organelle	5.55409e-05	A6QQ71	Inactive peptidyl-prolyl cis-trans isomerase FKBP6	FKBP6
Cellular Component	3	non-membrane-bounded organelle	5.55409e-05	F1N789	Vinculin	VCL
Cellular Component	3	non-membrane-bounded organelle	5.55409e-05	A5PJW8	DNA-directed RNA polymerase subunit beta	POLR2B
Cellular Component	3	non-membrane-bounded organelle	5.55409e-05	P61285	Dynein light chain 1, cytoplasmic	DYNLL1
Cellular Component	3	non-membrane-bounded organelle	5.55409e-05	F1MWR8	T-complex protein 1 subunit eta	CCT7
Cellular Component	3	non-membrane-bounded organelle	5.55409e-05	Q2KJD0	Tubulin beta-5 chain	TUBB5
Cellular Component	3	non-membrane-bounded organelle	5.55409e-05	Q2HJ86	Tubulin alpha-1D chain	TUBA1D
Cellular Component	3	non-membrane-bounded organelle	5.55409e-05	E1B7G7	Pleckstrin homology, MyTH4 and FERM domain containing H3	PLEKHH3
Cellular Component	3	non-membrane-bounded organelle	5.55409e-05	F2Z4C1	Tubulin alpha chain	TUBA1A
Cellular Component	3	non-membrane-bounded organelle	5.55409e-05	F1MYC9	Spectrin beta chain	SPTBN1
Cellular Component	3	non-membrane-bounded organelle	5.55409e-05	Q1RMU2	Ubiquitin carboxyl-terminal hydrolase CYLD	CYLD
Cellular Component	3	non-membrane-bounded organelle	5.55409e-05	E1BDB0	Erythrocyte membrane protein band 4.1 like 2	EPB41L2
Cellular Component	3	non-membrane-bounded organelle	5.55409e-05	Q08E38	Pre-mRNA-processing factor 19	PRPF19
Cellular Component	3	non-membrane-bounded organelle	5.55409e-05	Q5QF96	Urea transporter 1	SLC14A1
Cellular Component	3	non-membrane-bounded organelle	5.55409e-05	E1BH05	Rho guanine nucleotide exchange factor 10	ARHGEF10
Cellular Component	3	non-membrane-bounded organelle	5.55409e-05	G3X6T9	Flotillin-2	FLOT2
Cellular Component	3	non-membrane-bounded organelle	5.55409e-05	E1B9B0	Uncharacterized protein	STAG3
Cellular Component	3	non-membrane-bounded organelle	5.55409e-05	E1BF59	Plectin	PLEC
Cellular Component	3	non-membrane-bounded organelle	5.55409e-05	Q3ZBT1	Transitional endoplasmic reticulum ATPase	VCP
Cellular Component	3	non-membrane-bounded organelle	5.55409e-05	Q2HJD0	FAS-associated factor 2	FAF2
Cellular Component	3	non-membrane-bounded organelle	5.55409e-05	Q3SYS4	Dynein assembly factor 1, axonemal	DNAAF1
Cellular Component	3	non-membrane-bounded organelle	5.55409e-05	Q5E9F9	26S proteasome regulatory subunit 7	PSMC2
Cellular Component	3	non-membrane-bounded organelle	5.55409e-05	F1N2R1	Stomatin	STOM
Cellular Component	3	non-membrane-bounded organelle	5.55409e-05	F1MWE0	Proteasome 26S subunit, ATPase 3	PSMC3
Cellular Component	3	non-membrane-bounded organelle	5.55409e-05	F1MFE8	Vang-like protein	VANGL2
Cellular Component	3	non-membrane-bounded organelle	5.55409e-05	P63258	Actin, cytoplasmic 2	ACTG1
Cellular Component	3	non-membrane-bounded organelle	5.55409e-05	E1BKE7	Inositol 1,4,5-trisphosphate receptor type 3	ITPR3
Cellular Component	3	non-membrane-bounded organelle	5.55409e-05	P68002	Voltage-dependent anion-selective channel protein 2	VDAC2
Cellular Component	3	non-membrane-bounded organelle	5.55409e-05	Q3T0Y5	Proteasome subunit alpha type-2	PSMA2
Cellular Component	3	non-membrane-bounded organelle	5.55409e-05	E1BHT5	Ubiquitin protein ligase E3 component n-recognin 4	UBR4
Cellular Component	3	non-membrane-bounded organelle	5.55409e-05	A4FUA8	F-actin-capping protein subunit alpha-1	CAPZA1
Cellular Component	3	non-membrane-bounded organelle	5.55409e-05	O18789	40S ribosomal protein S2	RPS2
Cellular Component	3	non-membrane-bounded organelle	5.55409e-05	P68103	Elongation factor 1-alpha 1	EEF1A1
Cellular Component	3	non-membrane-bounded organelle	5.55409e-05	A1A4K3	DNA damage-binding protein 1	DDB1
Cellular Component	3	non-membrane-bounded organelle	5.55409e-05	P04272	Annexin A2	ANXA2
Cellular Component	3	non-membrane-bounded organelle	5.55409e-05	Q2T9S0	Tubulin beta-3 chain	TUBB3
Cellular Component	3	non-membrane-bounded organelle	5.55409e-05	Q3T003	60S ribosomal protein L18a	RPL18A
Cellular Component	3	non-membrane-bounded organelle	5.55409e-05	F1MNF9	Uncharacterized protein	MPRIP
Cellular Component	3	non-membrane-bounded organelle	5.55409e-05	Q9XSJ0	Ubiquitin carboxyl-terminal hydrolase isozyme L5	UCHL5
Cellular Component	3	non-membrane-bounded organelle	5.55409e-05	Q0P5K3	Ubiquitin-conjugating enzyme E2 N	UBE2N
Cellular Component	3	non-membrane-bounded organelle	5.55409e-05	G5E5C3	Proteasome subunit alpha type	PSMA6
Cellular Component	3	non-membrane-bounded organelle	5.55409e-05	E1BE98	Exportin 1	XPO1
Cellular Component	3	non-membrane-bounded organelle	5.55409e-05	E1B7R4	Eukaryotic translation initiation factor 3 subunit A	EIF3A
Cellular Component	3	non-membrane-bounded organelle	5.55409e-05	Q3MHM5	Tubulin beta-4B chain	TUBB4B
Cellular Component	3	non-membrane-bounded organelle	5.55409e-05	P34933	Heat shock-related 70 kDa protein 2	HSPA2
Cellular Component	3	non-membrane-bounded organelle	5.55409e-05	A5D973	Alpha isoform of regulatory subunit A, protein phosphatase 2	PPP2R1A
Cellular Component	3	non-membrane-bounded organelle	5.55409e-05	F1N180	MOB kinase activator 2	MOB2
Cellular Component	3	non-membrane-bounded organelle	5.55409e-05	E1B6X6	Bromodomain adjacent to zinc finger domain 1B	BAZ1B
Cellular Component	3	non-membrane-bounded organelle	5.55409e-05	Q2HJ49	Moesin	MSN
Cellular Component	3	non-membrane-bounded organelle	5.55409e-05	P00517	cAMP-dependent protein kinase catalytic subunit alpha	PRKACA
Cellular Component	7	intracellular non-membrane-bounded organelle	5.55409e-05	Q3ZCI9	T-complex protein 1 subunit theta	CCT8
Cellular Component	7	intracellular non-membrane-bounded organelle	5.55409e-05	Q28141	ATP-dependent RNA helicase A	DHX9
Cellular Component	7	intracellular non-membrane-bounded organelle	5.55409e-05	F1N2F6	Testis expressed 11	TEX11
Cellular Component	7	intracellular non-membrane-bounded organelle	5.55409e-05	A6QLL8	Fructose-bisphosphate aldolase	ALDOA
Cellular Component	7	intracellular non-membrane-bounded organelle	5.55409e-05	F1MNA1	Tudor domain containing 9	TDRD9
Cellular Component	7	intracellular non-membrane-bounded organelle	5.55409e-05	P19120	Heat shock cognate 71 kDa protein	HSPA8
Cellular Component	7	intracellular non-membrane-bounded organelle	5.55409e-05	P48616	Vimentin	VIM
Cellular Component	7	intracellular non-membrane-bounded organelle	5.55409e-05	E1BJG5	Tripartite motif containing 28	TRIM28
Cellular Component	7	intracellular non-membrane-bounded organelle	5.55409e-05	A3KMV2	UV excision repair protein RAD23 homolog A	RAD23A
Cellular Component	7	intracellular non-membrane-bounded organelle	5.55409e-05	F1MJ53	Kinesin family member 21A	KIF21A
Cellular Component	7	intracellular non-membrane-bounded organelle	5.55409e-05	Q3T0K2	T-complex protein 1 subunit gamma	CCT3
Cellular Component	7	intracellular non-membrane-bounded organelle	5.55409e-05	Q3T169	40S ribosomal protein S3	RPS3
Cellular Component	7	intracellular non-membrane-bounded organelle	5.55409e-05	Q32L40	T-complex protein 1 subunit alpha	TCP1
Cellular Component	7	intracellular non-membrane-bounded organelle	5.55409e-05	P35526	Chloride intracellular channel protein 5	CLIC5
Cellular Component	7	intracellular non-membrane-bounded organelle	5.55409e-05	F1MRG7	Actin-related protein 2	ACTR2
Cellular Component	7	intracellular non-membrane-bounded organelle	5.55409e-05	Q3MHL3	Histone-binding protein RBBP4	RBBP4
Cellular Component	7	intracellular non-membrane-bounded organelle	5.55409e-05	F1MMA0	Interleukin enhancer binding factor 3	ILF3
Cellular Component	7	intracellular non-membrane-bounded organelle	5.55409e-05	Q3ZBW4	Proliferating cell nuclear antigen	PCNA
Cellular Component	7	intracellular non-membrane-bounded organelle	5.55409e-05	F1N1V7	Kelch like family member 22	KLHL22
Cellular Component	7	intracellular non-membrane-bounded organelle	5.55409e-05	E1B8E7	Huntingtin	HTT
Cellular Component	7	intracellular non-membrane-bounded organelle	5.55409e-05	E1BJC4	Piwi like RNA-mediated gene silencing 1	PIWIL1
Cellular Component	7	intracellular non-membrane-bounded organelle	5.55409e-05	A6QQ71	Inactive peptidyl-prolyl cis-trans isomerase FKBP6	FKBP6
Cellular Component	7	intracellular non-membrane-bounded organelle	5.55409e-05	F1N789	Vinculin	VCL
Cellular Component	7	intracellular non-membrane-bounded organelle	5.55409e-05	A5PJW8	DNA-directed RNA polymerase subunit beta	POLR2B
Cellular Component	7	intracellular non-membrane-bounded organelle	5.55409e-05	P61285	Dynein light chain 1, cytoplasmic	DYNLL1
Cellular Component	7	intracellular non-membrane-bounded organelle	5.55409e-05	F1MWR8	T-complex protein 1 subunit eta	CCT7
Cellular Component	7	intracellular non-membrane-bounded organelle	5.55409e-05	Q2KJD0	Tubulin beta-5 chain	TUBB5
Cellular Component	7	intracellular non-membrane-bounded organelle	5.55409e-05	Q2HJ86	Tubulin alpha-1D chain	TUBA1D
Cellular Component	7	intracellular non-membrane-bounded organelle	5.55409e-05	E1B7G7	Pleckstrin homology, MyTH4 and FERM domain containing H3	PLEKHH3
Cellular Component	7	intracellular non-membrane-bounded organelle	5.55409e-05	F2Z4C1	Tubulin alpha chain	TUBA1A
Cellular Component	7	intracellular non-membrane-bounded organelle	5.55409e-05	F1MYC9	Spectrin beta chain	SPTBN1
Cellular Component	7	intracellular non-membrane-bounded organelle	5.55409e-05	Q1RMU2	Ubiquitin carboxyl-terminal hydrolase CYLD	CYLD
Cellular Component	7	intracellular non-membrane-bounded organelle	5.55409e-05	E1BDB0	Erythrocyte membrane protein band 4.1 like 2	EPB41L2
Cellular Component	7	intracellular non-membrane-bounded organelle	5.55409e-05	Q08E38	Pre-mRNA-processing factor 19	PRPF19
Cellular Component	7	intracellular non-membrane-bounded organelle	5.55409e-05	Q5QF96	Urea transporter 1	SLC14A1
Cellular Component	7	intracellular non-membrane-bounded organelle	5.55409e-05	E1BH05	Rho guanine nucleotide exchange factor 10	ARHGEF10
Cellular Component	7	intracellular non-membrane-bounded organelle	5.55409e-05	G3X6T9	Flotillin-2	FLOT2
Cellular Component	7	intracellular non-membrane-bounded organelle	5.55409e-05	E1B9B0	Uncharacterized protein	STAG3
Cellular Component	7	intracellular non-membrane-bounded organelle	5.55409e-05	E1BF59	Plectin	PLEC
Cellular Component	7	intracellular non-membrane-bounded organelle	5.55409e-05	Q3ZBT1	Transitional endoplasmic reticulum ATPase	VCP
Cellular Component	7	intracellular non-membrane-bounded organelle	5.55409e-05	Q2HJD0	FAS-associated factor 2	FAF2
Cellular Component	7	intracellular non-membrane-bounded organelle	5.55409e-05	Q3SYS4	Dynein assembly factor 1, axonemal	DNAAF1
Cellular Component	7	intracellular non-membrane-bounded organelle	5.55409e-05	Q5E9F9	26S proteasome regulatory subunit 7	PSMC2
Cellular Component	7	intracellular non-membrane-bounded organelle	5.55409e-05	F1N2R1	Stomatin	STOM
Cellular Component	7	intracellular non-membrane-bounded organelle	5.55409e-05	F1MWE0	Proteasome 26S subunit, ATPase 3	PSMC3
Cellular Component	7	intracellular non-membrane-bounded organelle	5.55409e-05	F1MFE8	Vang-like protein	VANGL2
Cellular Component	7	intracellular non-membrane-bounded organelle	5.55409e-05	P63258	Actin, cytoplasmic 2	ACTG1
Cellular Component	7	intracellular non-membrane-bounded organelle	5.55409e-05	E1BKE7	Inositol 1,4,5-trisphosphate receptor type 3	ITPR3
Cellular Component	7	intracellular non-membrane-bounded organelle	5.55409e-05	P68002	Voltage-dependent anion-selective channel protein 2	VDAC2
Cellular Component	7	intracellular non-membrane-bounded organelle	5.55409e-05	Q3T0Y5	Proteasome subunit alpha type-2	PSMA2
Cellular Component	7	intracellular non-membrane-bounded organelle	5.55409e-05	E1BHT5	Ubiquitin protein ligase E3 component n-recognin 4	UBR4
Cellular Component	7	intracellular non-membrane-bounded organelle	5.55409e-05	A4FUA8	F-actin-capping protein subunit alpha-1	CAPZA1
Cellular Component	7	intracellular non-membrane-bounded organelle	5.55409e-05	O18789	40S ribosomal protein S2	RPS2
Cellular Component	7	intracellular non-membrane-bounded organelle	5.55409e-05	P68103	Elongation factor 1-alpha 1	EEF1A1
Cellular Component	7	intracellular non-membrane-bounded organelle	5.55409e-05	A1A4K3	DNA damage-binding protein 1	DDB1
Cellular Component	7	intracellular non-membrane-bounded organelle	5.55409e-05	P04272	Annexin A2	ANXA2
Cellular Component	7	intracellular non-membrane-bounded organelle	5.55409e-05	Q2T9S0	Tubulin beta-3 chain	TUBB3
Cellular Component	7	intracellular non-membrane-bounded organelle	5.55409e-05	Q3T003	60S ribosomal protein L18a	RPL18A
Cellular Component	7	intracellular non-membrane-bounded organelle	5.55409e-05	F1MNF9	Uncharacterized protein	MPRIP
Cellular Component	7	intracellular non-membrane-bounded organelle	5.55409e-05	Q9XSJ0	Ubiquitin carboxyl-terminal hydrolase isozyme L5	UCHL5
Cellular Component	7	intracellular non-membrane-bounded organelle	5.55409e-05	Q0P5K3	Ubiquitin-conjugating enzyme E2 N	UBE2N
Cellular Component	7	intracellular non-membrane-bounded organelle	5.55409e-05	G5E5C3	Proteasome subunit alpha type	PSMA6
Cellular Component	7	intracellular non-membrane-bounded organelle	5.55409e-05	E1BE98	Exportin 1	XPO1
Cellular Component	7	intracellular non-membrane-bounded organelle	5.55409e-05	E1B7R4	Eukaryotic translation initiation factor 3 subunit A	EIF3A
Cellular Component	7	intracellular non-membrane-bounded organelle	5.55409e-05	Q3MHM5	Tubulin beta-4B chain	TUBB4B
Cellular Component	7	intracellular non-membrane-bounded organelle	5.55409e-05	P34933	Heat shock-related 70 kDa protein 2	HSPA2
Cellular Component	7	intracellular non-membrane-bounded organelle	5.55409e-05	A5D973	Alpha isoform of regulatory subunit A, protein phosphatase 2	PPP2R1A
Cellular Component	7	intracellular non-membrane-bounded organelle	5.55409e-05	F1N180	MOB kinase activator 2	MOB2
Cellular Component	7	intracellular non-membrane-bounded organelle	5.55409e-05	E1B6X6	Bromodomain adjacent to zinc finger domain 1B	BAZ1B
Cellular Component	7	intracellular non-membrane-bounded organelle	5.55409e-05	Q2HJ49	Moesin	MSN
Cellular Component	7	intracellular non-membrane-bounded organelle	5.55409e-05	P00517	cAMP-dependent protein kinase catalytic subunit alpha	PRKACA
Cellular Component	12	mitochondrial outer membrane	7.73999e-05	A5D7P7	ABCB6 protein	ABCB6
Cellular Component	12	mitochondrial outer membrane	7.73999e-05	Q2TBS1	Metaxin-1	MTX1
Cellular Component	12	mitochondrial outer membrane	7.73999e-05	P07514	NADH-cytochrome b5 reductase 3	CYB5R3
Cellular Component	12	mitochondrial outer membrane	7.73999e-05	P68002	Voltage-dependent anion-selective channel protein 2	VDAC2
Cellular Component	12	mitochondrial outer membrane	7.73999e-05	P45879	Voltage-dependent anion-selective channel protein 1	VDAC1
Cellular Component	12	mitochondrial outer membrane	7.73999e-05	Q2HJF8	Mitochondrial Rho GTPase 1	RHOT1
Cellular Component	12	mitochondrial outer membrane	7.73999e-05	Q9MZ13	Voltage-dependent anion-selective channel protein 3	VDAC3
Cellular Component	12	mitochondrial outer membrane	7.73999e-05	F1MPL1	Mitofusin 1	MFN1
Cellular Component	12	mitochondrial outer membrane	7.73999e-05	E1BGD1	Translocase of outer mitochondrial membrane 34	TOMM34
Cellular Component	7	proteasome core complex	0.000163127	Q5E987	Proteasome subunit alpha type-5	PSMA5
Cellular Component	7	proteasome core complex	0.000163127	G5E5C3	Proteasome subunit alpha type	PSMA6
Cellular Component	7	proteasome core complex	0.000163127	F1MKX4	Proteasome activator complex subunit 4	PSME4
Cellular Component	7	proteasome core complex	0.000163127	Q5E9K0	Proteasome subunit beta type-2	PSMB2
Cellular Component	7	proteasome core complex	0.000163127	Q3T0Y5	Proteasome subunit alpha type-2	PSMA2
Cellular Component	3	outer membrane	0.000165765	A5D7P7	ABCB6 protein	ABCB6
Cellular Component	3	outer membrane	0.000165765	Q2TBS1	Metaxin-1	MTX1
Cellular Component	3	outer membrane	0.000165765	P07514	NADH-cytochrome b5 reductase 3	CYB5R3
Cellular Component	3	outer membrane	0.000165765	P68002	Voltage-dependent anion-selective channel protein 2	VDAC2
Cellular Component	3	outer membrane	0.000165765	P45879	Voltage-dependent anion-selective channel protein 1	VDAC1
Cellular Component	3	outer membrane	0.000165765	Q2HJF8	Mitochondrial Rho GTPase 1	RHOT1
Cellular Component	3	outer membrane	0.000165765	Q9MZ13	Voltage-dependent anion-selective channel protein 3	VDAC3
Cellular Component	3	outer membrane	0.000165765	F1MPL1	Mitofusin 1	MFN1
Cellular Component	3	outer membrane	0.000165765	E1BGD1	Translocase of outer mitochondrial membrane 34	TOMM34
Cellular Component	9	organelle outer membrane	0.000165765	A5D7P7	ABCB6 protein	ABCB6
Cellular Component	9	organelle outer membrane	0.000165765	Q2TBS1	Metaxin-1	MTX1
Cellular Component	9	organelle outer membrane	0.000165765	P07514	NADH-cytochrome b5 reductase 3	CYB5R3
Cellular Component	9	organelle outer membrane	0.000165765	P68002	Voltage-dependent anion-selective channel protein 2	VDAC2
Cellular Component	9	organelle outer membrane	0.000165765	P45879	Voltage-dependent anion-selective channel protein 1	VDAC1
Cellular Component	9	organelle outer membrane	0.000165765	Q2HJF8	Mitochondrial Rho GTPase 1	RHOT1
Cellular Component	9	organelle outer membrane	0.000165765	Q9MZ13	Voltage-dependent anion-selective channel protein 3	VDAC3
Cellular Component	9	organelle outer membrane	0.000165765	F1MPL1	Mitofusin 1	MFN1
Cellular Component	9	organelle outer membrane	0.000165765	E1BGD1	Translocase of outer mitochondrial membrane 34	TOMM34
Cellular Component	3	whole membrane	0.000167299	A5D7P7	ABCB6 protein	ABCB6
Cellular Component	3	whole membrane	0.000167299	E1BJD3	Transmembrane protein 190	TMEM190
Cellular Component	3	whole membrane	0.000167299	P79132	Caveolin-1	CAV1
Cellular Component	3	whole membrane	0.000167299	P07514	NADH-cytochrome b5 reductase 3	CYB5R3
Cellular Component	3	whole membrane	0.000167299	F1MNN2	Zinc finger FYVE-type containing 28	ZFYVE28
Cellular Component	3	whole membrane	0.000167299	E1BGD1	Translocase of outer mitochondrial membrane 34	TOMM34
Cellular Component	3	whole membrane	0.000167299	Q2TBS1	Metaxin-1	MTX1
Cellular Component	3	whole membrane	0.000167299	E1BE98	Exportin 1	XPO1
Cellular Component	3	whole membrane	0.000167299	F1N2R1	Stomatin	STOM
Cellular Component	3	whole membrane	0.000167299	Q2HJF8	Mitochondrial Rho GTPase 1	RHOT1
Cellular Component	3	whole membrane	0.000167299	P31404	V-type proton ATPase catalytic subunit A	ATP6V1A
Cellular Component	3	whole membrane	0.000167299	Q3T0Q2	Transmembrane protein 59	TMEM59
Cellular Component	3	whole membrane	0.000167299	Q32KQ5	Transmembrane protein 225	TMEM225
Cellular Component	3	whole membrane	0.000167299	P68002	Voltage-dependent anion-selective channel protein 2	VDAC2
Cellular Component	3	whole membrane	0.000167299	P45879	Voltage-dependent anion-selective channel protein 1	VDAC1
Cellular Component	3	whole membrane	0.000167299	F1MPL1	Mitofusin 1	MFN1
Cellular Component	3	whole membrane	0.000167299	A4FV37	Caveolae-associated protein 3	CAVIN3
Cellular Component	3	whole membrane	0.000167299	Q1RMV0	Peroxisomal targeting signal 1 receptor	PEX5
Cellular Component	3	whole membrane	0.000167299	Q1RMH8	Sorting nexin-3	SNX3
Cellular Component	3	whole membrane	0.000167299	Q3T0P7	Integral membrane protein 2B	ITM2B
Cellular Component	3	whole membrane	0.000167299	E1BNE7	Caveolae associated protein 1	CAVIN1
Cellular Component	3	whole membrane	0.000167299	Q9MZ13	Voltage-dependent anion-selective channel protein 3	VDAC3
Cellular Component	3	whole membrane	0.000167299	G3X6T9	Flotillin-2	FLOT2
Cellular Component	3	whole membrane	0.000167299	P04272	Annexin A2	ANXA2
Cellular Component	3	whole membrane	0.000167299	Q27954	Coatomer subunit alpha	COPA
Cellular Component	3	whole membrane	0.000167299	P00517	cAMP-dependent protein kinase catalytic subunit alpha	PRKACA
Cellular Component	8	cytoskeleton	0.000187765	Q3ZCI9	T-complex protein 1 subunit theta	CCT8
Cellular Component	8	cytoskeleton	0.000187765	A6QLL8	Fructose-bisphosphate aldolase	ALDOA
Cellular Component	8	cytoskeleton	0.000187765	Q3SYS4	Dynein assembly factor 1, axonemal	DNAAF1
Cellular Component	8	cytoskeleton	0.000187765	F1N2R1	Stomatin	STOM
Cellular Component	8	cytoskeleton	0.000187765	P48616	Vimentin	VIM
Cellular Component	8	cytoskeleton	0.000187765	F1MFE8	Vang-like protein	VANGL2
Cellular Component	8	cytoskeleton	0.000187765	P63258	Actin, cytoplasmic 2	ACTG1
Cellular Component	8	cytoskeleton	0.000187765	A3KMV2	UV excision repair protein RAD23 homolog A	RAD23A
Cellular Component	8	cytoskeleton	0.000187765	F1MJ53	Kinesin family member 21A	KIF21A
Cellular Component	8	cytoskeleton	0.000187765	A4FUA8	F-actin-capping protein subunit alpha-1	CAPZA1
Cellular Component	8	cytoskeleton	0.000187765	E1BHT5	Ubiquitin protein ligase E3 component n-recognin 4	UBR4
Cellular Component	8	cytoskeleton	0.000187765	Q3T0K2	T-complex protein 1 subunit gamma	CCT3
Cellular Component	8	cytoskeleton	0.000187765	Q3T169	40S ribosomal protein S3	RPS3
Cellular Component	8	cytoskeleton	0.000187765	Q32L40	T-complex protein 1 subunit alpha	TCP1
Cellular Component	8	cytoskeleton	0.000187765	P68103	Elongation factor 1-alpha 1	EEF1A1
Cellular Component	8	cytoskeleton	0.000187765	P35526	Chloride intracellular channel protein 5	CLIC5
Cellular Component	8	cytoskeleton	0.000187765	F1MRG7	Actin-related protein 2	ACTR2
Cellular Component	8	cytoskeleton	0.000187765	Q3ZBW4	Proliferating cell nuclear antigen	PCNA
Cellular Component	8	cytoskeleton	0.000187765	F1N1V7	Kelch like family member 22	KLHL22
Cellular Component	8	cytoskeleton	0.000187765	Q2T9S0	Tubulin beta-3 chain	TUBB3
Cellular Component	8	cytoskeleton	0.000187765	E1B8E7	Huntingtin	HTT
Cellular Component	8	cytoskeleton	0.000187765	F1MNF9	Uncharacterized protein	MPRIP
Cellular Component	8	cytoskeleton	0.000187765	F1N789	Vinculin	VCL
Cellular Component	8	cytoskeleton	0.000187765	P61285	Dynein light chain 1, cytoplasmic	DYNLL1
Cellular Component	8	cytoskeleton	0.000187765	F1MWR8	T-complex protein 1 subunit eta	CCT7
Cellular Component	8	cytoskeleton	0.000187765	Q2KJD0	Tubulin beta-5 chain	TUBB5
Cellular Component	8	cytoskeleton	0.000187765	Q2HJ86	Tubulin alpha-1D chain	TUBA1D
Cellular Component	8	cytoskeleton	0.000187765	F2Z4C1	Tubulin alpha chain	TUBA1A
Cellular Component	8	cytoskeleton	0.000187765	E1B7G7	Pleckstrin homology, MyTH4 and FERM domain containing H3	PLEKHH3
Cellular Component	8	cytoskeleton	0.000187765	Q3MHM5	Tubulin beta-4B chain	TUBB4B
Cellular Component	8	cytoskeleton	0.000187765	F1MYC9	Spectrin beta chain	SPTBN1
Cellular Component	8	cytoskeleton	0.000187765	Q1RMU2	Ubiquitin carboxyl-terminal hydrolase CYLD	CYLD
Cellular Component	8	cytoskeleton	0.000187765	P34933	Heat shock-related 70 kDa protein 2	HSPA2
Cellular Component	8	cytoskeleton	0.000187765	E1BDB0	Erythrocyte membrane protein band 4.1 like 2	EPB41L2
Cellular Component	8	cytoskeleton	0.000187765	Q08E38	Pre-mRNA-processing factor 19	PRPF19
Cellular Component	8	cytoskeleton	0.000187765	Q2HJ49	Moesin	MSN
Cellular Component	8	cytoskeleton	0.000187765	E1BH05	Rho guanine nucleotide exchange factor 10	ARHGEF10
Cellular Component	8	cytoskeleton	0.000187765	G3X6T9	Flotillin-2	FLOT2
Cellular Component	8	cytoskeleton	0.000187765	E1BF59	Plectin	PLEC
Cellular Component	8	cytoskeleton	0.000187765	P00517	cAMP-dependent protein kinase catalytic subunit alpha	PRKACA
Cellular Component	8	proteasome regulatory particle	0.000228592	Q58D01	26S proteasome non-ATPase regulatory subunit 4	PSMD4
Cellular Component	8	proteasome regulatory particle	0.000228592	G8JKV6	26S proteasome non-ATPase regulatory subunit 13	PSMD13
Cellular Component	8	proteasome regulatory particle	0.000228592	Q5E9F9	26S proteasome regulatory subunit 7	PSMC2
Cellular Component	8	proteasome regulatory particle	0.000228592	F1MWE0	Proteasome 26S subunit, ATPase 3	PSMC3
Cellular Component	8	proteasome regulatory particle	0.000228592	Q2KJ46	26S proteasome non-ATPase regulatory subunit 3	PSMD3
Cellular Component	9	cytoskeletal part	0.00028107	Q3ZCI9	T-complex protein 1 subunit theta	CCT8
Cellular Component	9	cytoskeletal part	0.00028107	Q3SYS4	Dynein assembly factor 1, axonemal	DNAAF1
Cellular Component	9	cytoskeletal part	0.00028107	P48616	Vimentin	VIM
Cellular Component	9	cytoskeletal part	0.00028107	F1MFE8	Vang-like protein	VANGL2
Cellular Component	9	cytoskeletal part	0.00028107	P63258	Actin, cytoplasmic 2	ACTG1
Cellular Component	9	cytoskeletal part	0.00028107	A3KMV2	UV excision repair protein RAD23 homolog A	RAD23A
Cellular Component	9	cytoskeletal part	0.00028107	F1MJ53	Kinesin family member 21A	KIF21A
Cellular Component	9	cytoskeletal part	0.00028107	A4FUA8	F-actin-capping protein subunit alpha-1	CAPZA1
Cellular Component	9	cytoskeletal part	0.00028107	E1BHT5	Ubiquitin protein ligase E3 component n-recognin 4	UBR4
Cellular Component	9	cytoskeletal part	0.00028107	Q3T0K2	T-complex protein 1 subunit gamma	CCT3
Cellular Component	9	cytoskeletal part	0.00028107	Q3T169	40S ribosomal protein S3	RPS3
Cellular Component	9	cytoskeletal part	0.00028107	Q32L40	T-complex protein 1 subunit alpha	TCP1
Cellular Component	9	cytoskeletal part	0.00028107	P68103	Elongation factor 1-alpha 1	EEF1A1
Cellular Component	9	cytoskeletal part	0.00028107	P35526	Chloride intracellular channel protein 5	CLIC5
Cellular Component	9	cytoskeletal part	0.00028107	F1MRG7	Actin-related protein 2	ACTR2
Cellular Component	9	cytoskeletal part	0.00028107	Q3ZBW4	Proliferating cell nuclear antigen	PCNA
Cellular Component	9	cytoskeletal part	0.00028107	F1N1V7	Kelch like family member 22	KLHL22
Cellular Component	9	cytoskeletal part	0.00028107	Q2T9S0	Tubulin beta-3 chain	TUBB3
Cellular Component	9	cytoskeletal part	0.00028107	E1B8E7	Huntingtin	HTT
Cellular Component	9	cytoskeletal part	0.00028107	F1N789	Vinculin	VCL
Cellular Component	9	cytoskeletal part	0.00028107	P61285	Dynein light chain 1, cytoplasmic	DYNLL1
Cellular Component	9	cytoskeletal part	0.00028107	F1MWR8	T-complex protein 1 subunit eta	CCT7
Cellular Component	9	cytoskeletal part	0.00028107	Q2KJD0	Tubulin beta-5 chain	TUBB5
Cellular Component	9	cytoskeletal part	0.00028107	Q2HJ86	Tubulin alpha-1D chain	TUBA1D
Cellular Component	9	cytoskeletal part	0.00028107	F2Z4C1	Tubulin alpha chain	TUBA1A
Cellular Component	9	cytoskeletal part	0.00028107	Q3MHM5	Tubulin beta-4B chain	TUBB4B
Cellular Component	9	cytoskeletal part	0.00028107	F1MYC9	Spectrin beta chain	SPTBN1
Cellular Component	9	cytoskeletal part	0.00028107	Q1RMU2	Ubiquitin carboxyl-terminal hydrolase CYLD	CYLD
Cellular Component	9	cytoskeletal part	0.00028107	P34933	Heat shock-related 70 kDa protein 2	HSPA2
Cellular Component	9	cytoskeletal part	0.00028107	Q08E38	Pre-mRNA-processing factor 19	PRPF19
Cellular Component	9	cytoskeletal part	0.00028107	E1BH05	Rho guanine nucleotide exchange factor 10	ARHGEF10
Cellular Component	9	cytoskeletal part	0.00028107	G3X6T9	Flotillin-2	FLOT2
Cellular Component	9	cytoskeletal part	0.00028107	P00517	cAMP-dependent protein kinase catalytic subunit alpha	PRKACA
Cellular Component	11	acrosomal vesicle	0.000342674	Q32KQ5	Transmembrane protein 225	TMEM225
Cellular Component	11	acrosomal vesicle	0.000342674	E1BJD3	Transmembrane protein 190	TMEM190
Cellular Component	11	acrosomal vesicle	0.000342674	E1BBF0	Uncharacterized protein	STK31
Cellular Component	11	acrosomal vesicle	0.000342674	P79132	Caveolin-1	CAV1
Cellular Component	11	acrosomal vesicle	0.000342674	G3X6T9	Flotillin-2	FLOT2
Cellular Component	11	acrosomal vesicle	0.000342674	E1BAW5	Tripartite motif containing 36	TRIM36
Cellular Component	11	acrosomal vesicle	0.000342674	P00517	cAMP-dependent protein kinase catalytic subunit alpha	PRKACA
Cellular Component	8	mitochondrion	0.000497832	A5D7P7	ABCB6 protein	ABCB6
Cellular Component	8	mitochondrion	0.000497832	Q1JPJ8	Thimet oligopeptidase	THOP1
Cellular Component	8	mitochondrion	0.000497832	A3KN48	EEFSEC protein	EEFSEC
Cellular Component	8	mitochondrion	0.000497832	Q3SZK3	Growth hormone inducible transmembrane protein	GHITM
Cellular Component	8	mitochondrion	0.000497832	Q76LV1	Heat shock protein HSP 90-beta	HSP90AB1
Cellular Component	8	mitochondrion	0.000497832	A4IFN5	Fat storage-inducing transmembrane protein 2	FITM2
Cellular Component	8	mitochondrion	0.000497832	A5D7A2	GARS protein	GARS
Cellular Component	8	mitochondrion	0.000497832	Q2TBS1	Metaxin-1	MTX1
Cellular Component	8	mitochondrion	0.000497832	F1MNA1	Tudor domain containing 9	TDRD9
Cellular Component	8	mitochondrion	0.000497832	F1N2R1	Stomatin	STOM
Cellular Component	8	mitochondrion	0.000497832	P63103	14-3-3 protein zeta/delta	YWHAZ
Cellular Component	8	mitochondrion	0.000497832	Q3ZBY4	Fructose-bisphosphate aldolase	ALDOC
Cellular Component	8	mitochondrion	0.000497832	P68002	Voltage-dependent anion-selective channel protein 2	VDAC2
Cellular Component	8	mitochondrion	0.000497832	P45879	Voltage-dependent anion-selective channel protein 1	VDAC1
Cellular Component	8	mitochondrion	0.000497832	Q3T169	40S ribosomal protein S3	RPS3
Cellular Component	8	mitochondrion	0.000497832	E1BNE7	Caveolae associated protein 1	CAVIN1
Cellular Component	8	mitochondrion	0.000497832	F1MMA0	Interleukin enhancer binding factor 3	ILF3
Cellular Component	8	mitochondrion	0.000497832	F1MSV5	Uncharacterized protein	GK2
Cellular Component	8	mitochondrion	0.000497832	P07514	NADH-cytochrome b5 reductase 3	CYB5R3
Cellular Component	8	mitochondrion	0.000497832	E1BLV6	Valyl-tRNA synthetase	VARS
Cellular Component	8	mitochondrion	0.000497832	Q9XSJ0	Ubiquitin carboxyl-terminal hydrolase isozyme L5	UCHL5
Cellular Component	8	mitochondrion	0.000497832	E1BGD1	Translocase of outer mitochondrial membrane 34	TOMM34
Cellular Component	8	mitochondrion	0.000497832	P07857	Non-specific lipid-transfer protein	SCP2
Cellular Component	8	mitochondrion	0.000497832	P61285	Dynein light chain 1, cytoplasmic	DYNLL1
Cellular Component	8	mitochondrion	0.000497832	F1ML71	Nedd4 family interacting protein 2	NDFIP2
Cellular Component	8	mitochondrion	0.000497832	Q0V882	Bax inhibitor 1	TMBIM6
Cellular Component	8	mitochondrion	0.000497832	F1MWR8	T-complex protein 1 subunit eta	CCT7
Cellular Component	8	mitochondrion	0.000497832	Q2HJF8	Mitochondrial Rho GTPase 1	RHOT1
Cellular Component	8	mitochondrion	0.000497832	E1B9K1	Polyubiquitin-C	UBC
Cellular Component	8	mitochondrion	0.000497832	P31404	V-type proton ATPase catalytic subunit A	ATP6V1A
Cellular Component	8	mitochondrion	0.000497832	F1MPL1	Mitofusin 1	MFN1
Cellular Component	8	mitochondrion	0.000497832	F1N3V0	Malic enzyme	ME1
Cellular Component	8	mitochondrion	0.000497832	Q1RMV0	Peroxisomal targeting signal 1 receptor	PEX5
Cellular Component	8	mitochondrion	0.000497832	P62261	14-3-3 protein epsilon	YWHAE
Cellular Component	8	mitochondrion	0.000497832	Q9MZ13	Voltage-dependent anion-selective channel protein 3	VDAC3
Cellular Component	8	mitochondrion	0.000497832	F1MXX5	Nardilysin convertase	NRDC
Cellular Component	8	mitochondrion	0.000497832	P00517	cAMP-dependent protein kinase catalytic subunit alpha	PRKACA
Cellular Component	10	nuclear lumen	0.000616665	A5D7P7	ABCB6 protein	ABCB6
Cellular Component	10	nuclear lumen	0.000616665	Q28141	ATP-dependent RNA helicase A	DHX9
Cellular Component	10	nuclear lumen	0.000616665	F1N2F6	Testis expressed 11	TEX11
Cellular Component	10	nuclear lumen	0.000616665	P19120	Heat shock cognate 71 kDa protein	HSPA8
Cellular Component	10	nuclear lumen	0.000616665	Q5E9F9	26S proteasome regulatory subunit 7	PSMC2
Cellular Component	10	nuclear lumen	0.000616665	Q5E9K0	Proteasome subunit beta type-2	PSMB2
Cellular Component	10	nuclear lumen	0.000616665	E1BJG5	Tripartite motif containing 28	TRIM28
Cellular Component	10	nuclear lumen	0.000616665	G3N266	G protein signaling modulator 1	GPSM1
Cellular Component	10	nuclear lumen	0.000616665	Q3SWX8	Histone-binding protein RBBP7	RBBP7
Cellular Component	10	nuclear lumen	0.000616665	F1MWE0	Proteasome 26S subunit, ATPase 3	PSMC3
Cellular Component	10	nuclear lumen	0.000616665	E1BKE7	Inositol 1,4,5-trisphosphate receptor type 3	ITPR3
Cellular Component	10	nuclear lumen	0.000616665	F1MKX4	Proteasome activator complex subunit 4	PSME4
Cellular Component	10	nuclear lumen	0.000616665	A3KMV2	UV excision repair protein RAD23 homolog A	RAD23A
Cellular Component	10	nuclear lumen	0.000616665	E1BHT5	Ubiquitin protein ligase E3 component n-recognin 4	UBR4
Cellular Component	10	nuclear lumen	0.000616665	O18789	40S ribosomal protein S2	RPS2
Cellular Component	10	nuclear lumen	0.000616665	Q5BIS8	Deltex 2	DTX2
Cellular Component	10	nuclear lumen	0.000616665	Q3SZ52	Ubiquitin-conjugating enzyme E2 variant 1	UBE2V1
Cellular Component	10	nuclear lumen	0.000616665	A7Z035	Clathrin interactor 1	CLINT1
Cellular Component	10	nuclear lumen	0.000616665	Q3T169	40S ribosomal protein S3	RPS3
Cellular Component	10	nuclear lumen	0.000616665	A1A4K3	DNA damage-binding protein 1	DDB1
Cellular Component	10	nuclear lumen	0.000616665	P68103	Elongation factor 1-alpha 1	EEF1A1
Cellular Component	10	nuclear lumen	0.000616665	Q3MHL3	Histone-binding protein RBBP4	RBBP4
Cellular Component	10	nuclear lumen	0.000616665	F1MMA0	Interleukin enhancer binding factor 3	ILF3
Cellular Component	10	nuclear lumen	0.000616665	Q3SZH7	Leukotriene A-4 hydrolase	LTA4H
Cellular Component	10	nuclear lumen	0.000616665	E1BFV0	Karyopherin subunit beta 1	KPNB1
Cellular Component	10	nuclear lumen	0.000616665	P23356	Ubiquitin carboxyl-terminal hydrolase isozyme L1	UCHL1
Cellular Component	10	nuclear lumen	0.000616665	Q3ZBW4	Proliferating cell nuclear antigen	PCNA
Cellular Component	10	nuclear lumen	0.000616665	F1MVC0	Uncharacterized protein	CAD
Cellular Component	10	nuclear lumen	0.000616665	E1B8E7	Huntingtin	HTT
Cellular Component	10	nuclear lumen	0.000616665	E1BNY9	HECT, UBA and WWE domain containing 1, E3 ubiquitin protein ligase	HUWE1
Cellular Component	10	nuclear lumen	0.000616665	Q5E9J1	Heterogeneous nuclear ribonucleoprotein F	HNRNPF
Cellular Component	10	nuclear lumen	0.000616665	A6QQ71	Inactive peptidyl-prolyl cis-trans isomerase FKBP6	FKBP6
Cellular Component	10	nuclear lumen	0.000616665	Q0P5K3	Ubiquitin-conjugating enzyme E2 N	UBE2N
Cellular Component	10	nuclear lumen	0.000616665	Q9XSJ0	Ubiquitin carboxyl-terminal hydrolase isozyme L5	UCHL5
Cellular Component	10	nuclear lumen	0.000616665	E1BGD1	Translocase of outer mitochondrial membrane 34	TOMM34
Cellular Component	10	nuclear lumen	0.000616665	A5PJW8	DNA-directed RNA polymerase subunit beta	POLR2B
Cellular Component	10	nuclear lumen	0.000616665	E1BDI4	Fanconi anemia complementation group I	FANCI
Cellular Component	10	nuclear lumen	0.000616665	G5E5C3	Proteasome subunit alpha type	PSMA6
Cellular Component	10	nuclear lumen	0.000616665	E1BE98	Exportin 1	XPO1
Cellular Component	10	nuclear lumen	0.000616665	Q5E9T9	tRNA-splicing ligase RtcB homolog	RTCB
Cellular Component	10	nuclear lumen	0.000616665	E1B7R4	Eukaryotic translation initiation factor 3 subunit A	EIF3A
Cellular Component	10	nuclear lumen	0.000616665	F1MVT7	EPM2A interacting protein 1	EPM2AIP1
Cellular Component	10	nuclear lumen	0.000616665	Q3SYT9	Poly(RC) binding protein 2	PCBP2
Cellular Component	10	nuclear lumen	0.000616665	F1MPE5	Importin 5	IPO5
Cellular Component	10	nuclear lumen	0.000616665	F1MYC9	Spectrin beta chain	SPTBN1
Cellular Component	10	nuclear lumen	0.000616665	P33097	Aspartate aminotransferase, cytoplasmic	GOT1
Cellular Component	10	nuclear lumen	0.000616665	E1BDB0	Erythrocyte membrane protein band 4.1 like 2	EPB41L2
Cellular Component	10	nuclear lumen	0.000616665	F1N556	Ubiquitin specific peptidase 7	USP7
Cellular Component	10	nuclear lumen	0.000616665	F1N0M0	Tripeptidyl-peptidase 2	TPP2
Cellular Component	10	nuclear lumen	0.000616665	E1BNP8	SPT16 homolog, facilitates chromatin remodeling subunit	SUPT16H
Cellular Component	10	nuclear lumen	0.000616665	F1N180	MOB kinase activator 2	MOB2
Cellular Component	10	nuclear lumen	0.000616665	Q08E38	Pre-mRNA-processing factor 19	PRPF19
Cellular Component	10	nuclear lumen	0.000616665	E1B6X6	Bromodomain adjacent to zinc finger domain 1B	BAZ1B
Cellular Component	10	nuclear lumen	0.000616665	Q2KJJ0	Pre-mRNA-processing factor 6	PRPF6
Cellular Component	10	nuclear lumen	0.000616665	Q5QF96	Urea transporter 1	SLC14A1
Cellular Component	10	nuclear lumen	0.000616665	Q3ZBF7	Prostaglandin E synthase 3	PTGES3
Cellular Component	10	nuclear lumen	0.000616665	E1B9B0	Uncharacterized protein	STAG3
Cellular Component	10	nuclear lumen	0.000616665	P00517	cAMP-dependent protein kinase catalytic subunit alpha	PRKACA
Cellular Component	7	proteasome accessory complex	0.00068471	Q58D01	26S proteasome non-ATPase regulatory subunit 4	PSMD4
Cellular Component	7	proteasome accessory complex	0.00068471	G8JKV6	26S proteasome non-ATPase regulatory subunit 13	PSMD13
Cellular Component	7	proteasome accessory complex	0.00068471	Q5E9F9	26S proteasome regulatory subunit 7	PSMC2
Cellular Component	7	proteasome accessory complex	0.00068471	F1MWE0	Proteasome 26S subunit, ATPase 3	PSMC3
Cellular Component	3	catalytic complex	0.00112694	F1N1V7	Kelch like family member 22	KLHL22
Cellular Component	3	catalytic complex	0.00112694	A5PJW8	DNA-directed RNA polymerase subunit beta	POLR2B
Cellular Component	3	catalytic complex	0.00112694	Q9XSJ0	Ubiquitin carboxyl-terminal hydrolase isozyme L5	UCHL5
Cellular Component	3	catalytic complex	0.00112694	Q0P5K3	Ubiquitin-conjugating enzyme E2 N	UBE2N
Cellular Component	3	catalytic complex	0.00112694	Q5E987	Proteasome subunit alpha type-5	PSMA5
Cellular Component	3	catalytic complex	0.00112694	P61285	Dynein light chain 1, cytoplasmic	DYNLL1
Cellular Component	3	catalytic complex	0.00112694	G8JKV6	26S proteasome non-ATPase regulatory subunit 13	PSMD13
Cellular Component	3	catalytic complex	0.00112694	G5E5C3	Proteasome subunit alpha type	PSMA6
Cellular Component	3	catalytic complex	0.00112694	P38408	Guanine nucleotide-binding protein subunit alpha-14	GNA14
Cellular Component	3	catalytic complex	0.00112694	Q32KW2	UBX domain-containing protein 1	UBXN1
Cellular Component	3	catalytic complex	0.00112694	P19120	Heat shock cognate 71 kDa protein	HSPA8
Cellular Component	3	catalytic complex	0.00112694	Q5E9F9	26S proteasome regulatory subunit 7	PSMC2
Cellular Component	3	catalytic complex	0.00112694	F1MDM6	DCN1-like protein	DCUN1D1
Cellular Component	3	catalytic complex	0.00112694	Q5E9K0	Proteasome subunit beta type-2	PSMB2
Cellular Component	3	catalytic complex	0.00112694	Q3SWX8	Histone-binding protein RBBP7	RBBP7
Cellular Component	3	catalytic complex	0.00112694	F1MWE0	Proteasome 26S subunit, ATPase 3	PSMC3
Cellular Component	3	catalytic complex	0.00112694	F1N7B5	Cullin 5	CUL5
Cellular Component	3	catalytic complex	0.00112694	Q0IIF7	Ubiquitin carboxyl-terminal hydrolase 14	USP14
Cellular Component	3	catalytic complex	0.00112694	F1MKX4	Proteasome activator complex subunit 4	PSME4
Cellular Component	3	catalytic complex	0.00112694	A5D973	Alpha isoform of regulatory subunit A, protein phosphatase 2	PPP2R1A
Cellular Component	3	catalytic complex	0.00112694	Q08E38	Pre-mRNA-processing factor 19	PRPF19
Cellular Component	3	catalytic complex	0.00112694	Q3T0Y5	Proteasome subunit alpha type-2	PSMA2
Cellular Component	3	catalytic complex	0.00112694	A3KMV2	UV excision repair protein RAD23 homolog A	RAD23A
Cellular Component	3	catalytic complex	0.00112694	Q58D01	26S proteasome non-ATPase regulatory subunit 4	PSMD4
Cellular Component	3	catalytic complex	0.00112694	Q2KJJ0	Pre-mRNA-processing factor 6	PRPF6
Cellular Component	3	catalytic complex	0.00112694	Q3SZ52	Ubiquitin-conjugating enzyme E2 variant 1	UBE2V1
Cellular Component	3	catalytic complex	0.00112694	E1BMK3	Uncharacterized protein	RNF31
Cellular Component	3	catalytic complex	0.00112694	A1A4K3	DNA damage-binding protein 1	DDB1
Cellular Component	3	catalytic complex	0.00112694	Q3MHL3	Histone-binding protein RBBP4	RBBP4
Cellular Component	3	catalytic complex	0.00112694	Q2KJ46	26S proteasome non-ATPase regulatory subunit 3	PSMD3
Cellular Component	12	acrosomal membrane	0.00236677	Q32KQ5	Transmembrane protein 225	TMEM225
Cellular Component	12	acrosomal membrane	0.00236677	E1BJD3	Transmembrane protein 190	TMEM190
Cellular Component	12	acrosomal membrane	0.00236677	P79132	Caveolin-1	CAV1
Cellular Component	12	acrosomal membrane	0.00236677	G3X6T9	Flotillin-2	FLOT2
Cellular Component	8	endoplasmic reticulum	0.00249798	Q3ZBT1	Transitional endoplasmic reticulum ATPase	VCP
Cellular Component	8	endoplasmic reticulum	0.00249798	A5D7P7	ABCB6 protein	ABCB6
Cellular Component	8	endoplasmic reticulum	0.00249798	E1BAJ4	Starch binding domain 1	STBD1
Cellular Component	8	endoplasmic reticulum	0.00249798	Q3SYT8	NADPH--cytochrome P450 reductase	POR
Cellular Component	8	endoplasmic reticulum	0.00249798	Q3SYT8	NADPH--cytochrome P450 reductase	POR
Cellular Component	8	endoplasmic reticulum	0.00249798	P79132	Caveolin-1	CAV1
Cellular Component	8	endoplasmic reticulum	0.00249798	P07514	NADH-cytochrome b5 reductase 3	CYB5R3
Cellular Component	8	endoplasmic reticulum	0.00249798	Q2HJD0	FAS-associated factor 2	FAF2
Cellular Component	8	endoplasmic reticulum	0.00249798	E1B8E7	Huntingtin	HTT
Cellular Component	8	endoplasmic reticulum	0.00249798	Q0P568	Ubiquitin fusion degradation 1 like	UFD1
Cellular Component	8	endoplasmic reticulum	0.00249798	Q95M18	Endoplasmin	HSP90B1
Cellular Component	8	endoplasmic reticulum	0.00249798	Q32KL9	B-cell receptor-associated protein 29	BCAP29
Cellular Component	8	endoplasmic reticulum	0.00249798	F1ML71	Nedd4 family interacting protein 2	NDFIP2
Cellular Component	8	endoplasmic reticulum	0.00249798	A4IFN5	Fat storage-inducing transmembrane protein 2	FITM2
Cellular Component	8	endoplasmic reticulum	0.00249798	F1N7U2	NPL4 homolog, ubiquitin recognition factor	NPLOC4
Cellular Component	8	endoplasmic reticulum	0.00249798	Q0V882	Bax inhibitor 1	TMBIM6
Cellular Component	8	endoplasmic reticulum	0.00249798	Q32KW2	UBX domain-containing protein 1	UBXN1
Cellular Component	8	endoplasmic reticulum	0.00249798	F1N2R1	Stomatin	STOM
Cellular Component	8	endoplasmic reticulum	0.00249798	Q5E9T9	tRNA-splicing ligase RtcB homolog	RTCB
Cellular Component	8	endoplasmic reticulum	0.00249798	F1MBF9	Serine incorporator 1	SERINC1
Cellular Component	8	endoplasmic reticulum	0.00249798	Q2NL13	Trafficking protein particle complex subunit 5	TRAPPC5
Cellular Component	8	endoplasmic reticulum	0.00249798	F1MCF4	Transmembrane protein 64	TMEM64
Cellular Component	8	endoplasmic reticulum	0.00249798	A5PJN7	BFAR protein	BFAR
Cellular Component	8	endoplasmic reticulum	0.00249798	E1BKE7	Inositol 1,4,5-trisphosphate receptor type 3	ITPR3
Cellular Component	8	endoplasmic reticulum	0.00249798	Q3T133	Transmembrane emp24 domain-containing protein 9	TMED9
Cellular Component	8	endoplasmic reticulum	0.00249798	Q3T169	40S ribosomal protein S3	RPS3
Cellular Component	8	endoplasmic reticulum	0.00249798	E1BFV0	Karyopherin subunit beta 1	KPNB1
Cellular Component	8	endoplasmic reticulum	0.00249798	P23356	Ubiquitin carboxyl-terminal hydrolase isozyme L1	UCHL1
Cellular Component	5	nuclear outer membrane-endoplasmic reticulum membrane network	0.00339067	Q3SYT8	NADPH--cytochrome P450 reductase	POR
Cellular Component	5	nuclear outer membrane-endoplasmic reticulum membrane network	0.00339067	P79132	Caveolin-1	CAV1
Cellular Component	5	nuclear outer membrane-endoplasmic reticulum membrane network	0.00339067	P07514	NADH-cytochrome b5 reductase 3	CYB5R3
Cellular Component	5	nuclear outer membrane-endoplasmic reticulum membrane network	0.00339067	Q2HJD0	FAS-associated factor 2	FAF2
Cellular Component	5	nuclear outer membrane-endoplasmic reticulum membrane network	0.00339067	E1BKE7	Inositol 1,4,5-trisphosphate receptor type 3	ITPR3
Cellular Component	5	nuclear outer membrane-endoplasmic reticulum membrane network	0.00339067	Q3T133	Transmembrane emp24 domain-containing protein 9	TMED9
Cellular Component	5	nuclear outer membrane-endoplasmic reticulum membrane network	0.00339067	Q0P568	Ubiquitin fusion degradation 1 like	UFD1
Cellular Component	5	nuclear outer membrane-endoplasmic reticulum membrane network	0.00339067	Q95M18	Endoplasmin	HSP90B1
Cellular Component	5	nuclear outer membrane-endoplasmic reticulum membrane network	0.00339067	Q32KL9	B-cell receptor-associated protein 29	BCAP29
Cellular Component	5	nuclear outer membrane-endoplasmic reticulum membrane network	0.00339067	A4IFN5	Fat storage-inducing transmembrane protein 2	FITM2
Cellular Component	5	nuclear outer membrane-endoplasmic reticulum membrane network	0.00339067	F1N7U2	NPL4 homolog, ubiquitin recognition factor	NPLOC4
Cellular Component	5	nuclear outer membrane-endoplasmic reticulum membrane network	0.00339067	Q0V882	Bax inhibitor 1	TMBIM6
Cellular Component	5	nuclear outer membrane-endoplasmic reticulum membrane network	0.00339067	Q32KW2	UBX domain-containing protein 1	UBXN1
Cellular Component	5	nuclear outer membrane-endoplasmic reticulum membrane network	0.00339067	E1BE98	Exportin 1	XPO1
Cellular Component	5	nuclear outer membrane-endoplasmic reticulum membrane network	0.00339067	Q5E9T9	tRNA-splicing ligase RtcB homolog	RTCB
Cellular Component	5	nuclear outer membrane-endoplasmic reticulum membrane network	0.00339067	F1MBF9	Serine incorporator 1	SERINC1
Cellular Component	5	nuclear outer membrane-endoplasmic reticulum membrane network	0.00339067	P23356	Ubiquitin carboxyl-terminal hydrolase isozyme L1	UCHL1
Cellular Component	4	membrane region	0.00346325	E1BJD3	Transmembrane protein 190	TMEM190
Cellular Component	4	membrane region	0.00346325	P79132	Caveolin-1	CAV1
Cellular Component	4	membrane region	0.00346325	P45879	Voltage-dependent anion-selective channel protein 1	VDAC1
Cellular Component	4	membrane region	0.00346325	A4FV37	Caveolae-associated protein 3	CAVIN3
Cellular Component	4	membrane region	0.00346325	E1BE98	Exportin 1	XPO1
Cellular Component	4	membrane region	0.00346325	E1BNE7	Caveolae associated protein 1	CAVIN1
Cellular Component	4	membrane region	0.00346325	F1N2R1	Stomatin	STOM
Cellular Component	4	membrane region	0.00346325	G3X6T9	Flotillin-2	FLOT2
Cellular Component	4	membrane region	0.00346325	P04272	Annexin A2	ANXA2
Cellular Component	4	membrane region	0.00346325	P00517	cAMP-dependent protein kinase catalytic subunit alpha	PRKACA
Cellular Component	9	cytosolic part	0.00380361	Q3ZCI9	T-complex protein 1 subunit theta	CCT8
Cellular Component	9	cytosolic part	0.00380361	Q3T003	60S ribosomal protein L18a	RPL18A
Cellular Component	9	cytosolic part	0.00380361	Q3T0K2	T-complex protein 1 subunit gamma	CCT3
Cellular Component	9	cytosolic part	0.00380361	O18789	40S ribosomal protein S2	RPS2
Cellular Component	9	cytosolic part	0.00380361	Q3T169	40S ribosomal protein S3	RPS3
Cellular Component	9	cytosolic part	0.00380361	F1MWR8	T-complex protein 1 subunit eta	CCT7
Cellular Component	9	cytosolic part	0.00380361	Q3MHL7	T-complex protein 1 subunit zeta	CCT6A
Cellular Component	9	cytosolic part	0.00380361	Q5E9F9	26S proteasome regulatory subunit 7	PSMC2
Cellular Component	9	cytosolic part	0.00380361	Q32L40	T-complex protein 1 subunit alpha	TCP1
Cellular Component	9	cytosolic part	0.00380361	Q3T084	T-complex protein 1 subunit zeta-2	CCT6B
Cellular Component	9	cytosolic part	0.00380361	F1MWE0	Proteasome 26S subunit, ATPase 3	PSMC3
Cellular Component	9	endosome	0.00448885	A5D7P7	ABCB6 protein	ABCB6
Cellular Component	9	endosome	0.00448885	G3X752	Vesicle-associated membrane protein 3	VAMP3
Cellular Component	9	endosome	0.00448885	P79132	Caveolin-1	CAV1
Cellular Component	9	endosome	0.00448885	A4FUG8	Rab GTPase-binding effector protein 2	RABEP2
Cellular Component	9	endosome	0.00448885	E1B8E7	Huntingtin	HTT
Cellular Component	9	endosome	0.00448885	F1MNN2	Zinc finger FYVE-type containing 28	ZFYVE28
Cellular Component	9	endosome	0.00448885	A5D794	GTPase-activating protein and VPS9 domain-containing protein 1	GAPVD1
Cellular Component	9	endosome	0.00448885	A5D7E2	Transmembrane 9 superfamily member 4	TM9SF4
Cellular Component	9	endosome	0.00448885	P19120	Heat shock cognate 71 kDa protein	HSPA8
Cellular Component	9	endosome	0.00448885	F2Z4C1	Tubulin alpha chain	TUBA1A
Cellular Component	9	endosome	0.00448885	Q3T0Q2	Transmembrane protein 59	TMEM59
Cellular Component	9	endosome	0.00448885	F1MIM6	KIAA1324	KIAA1324
Cellular Component	9	endosome	0.00448885	Q1RMH8	Sorting nexin-3	SNX3
Cellular Component	9	endosome	0.00448885	Q3T0P7	Integral membrane protein 2B	ITM2B
Cellular Component	9	endosome	0.00448885	P04272	Annexin A2	ANXA2
Cellular Component	9	endosome	0.00448885	G3X6T9	Flotillin-2	FLOT2
Cellular Component	8	perinuclear region of cytoplasm	0.00509552	E1BAJ4	Starch binding domain 1	STBD1
Cellular Component	8	perinuclear region of cytoplasm	0.00509552	G3MXI8	Nedd4 family interacting protein 1	NDFIP1
Cellular Component	8	perinuclear region of cytoplasm	0.00509552	G3X752	Vesicle-associated membrane protein 3	VAMP3
Cellular Component	8	perinuclear region of cytoplasm	0.00509552	P79132	Caveolin-1	CAV1
Cellular Component	8	perinuclear region of cytoplasm	0.00509552	P68250	14-3-3 protein beta/alpha	YWHAB
Cellular Component	8	perinuclear region of cytoplasm	0.00509552	Q95M18	Endoplasmin	HSP90B1
Cellular Component	8	perinuclear region of cytoplasm	0.00509552	F1ML71	Nedd4 family interacting protein 2	NDFIP2
Cellular Component	8	perinuclear region of cytoplasm	0.00509552	Q2HJ49	Moesin	MSN
Cellular Component	8	perinuclear region of cytoplasm	0.00509552	A7Z035	Clathrin interactor 1	CLINT1
Cellular Component	8	perinuclear region of cytoplasm	0.00509552	F1N2R1	Stomatin	STOM
Cellular Component	8	perinuclear region of cytoplasm	0.00509552	G3X6T9	Flotillin-2	FLOT2
Cellular Component	8	perinuclear region of cytoplasm	0.00509552	P00517	cAMP-dependent protein kinase catalytic subunit alpha	PRKACA
Cellular Component	8	perinuclear region of cytoplasm	0.00509552	Q1RMU2	Ubiquitin carboxyl-terminal hydrolase CYLD	CYLD
Cellular Component	8	proteasome core complex, alpha-subunit complex	0.00510306	Q5E987	Proteasome subunit alpha type-5	PSMA5
Cellular Component	8	proteasome core complex, alpha-subunit complex	0.00510306	G5E5C3	Proteasome subunit alpha type	PSMA6
Cellular Component	8	proteasome core complex, alpha-subunit complex	0.00510306	Q3T0Y5	Proteasome subunit alpha type-2	PSMA2
Cellular Component	10	secretory granule	0.00518643	Q32KQ5	Transmembrane protein 225	TMEM225
Cellular Component	10	secretory granule	0.00518643	E1BJD3	Transmembrane protein 190	TMEM190
Cellular Component	10	secretory granule	0.00518643	G3X752	Vesicle-associated membrane protein 3	VAMP3
Cellular Component	10	secretory granule	0.00518643	E1BBF0	Uncharacterized protein	STK31
Cellular Component	10	secretory granule	0.00518643	P79132	Caveolin-1	CAV1
Cellular Component	10	secretory granule	0.00518643	A5D7A2	GARS protein	GARS
Cellular Component	10	secretory granule	0.00518643	E1BAW5	Tripartite motif containing 36	TRIM36
Cellular Component	10	secretory granule	0.00518643	G3X6T9	Flotillin-2	FLOT2
Cellular Component	10	secretory granule	0.00518643	P00517	cAMP-dependent protein kinase catalytic subunit alpha	PRKACA
Cellular Component	6	intracellular ribonucleoprotein complex	0.00596808	Q28141	ATP-dependent RNA helicase A	DHX9
Cellular Component	6	intracellular ribonucleoprotein complex	0.00596808	Q5E9J1	Heterogeneous nuclear ribonucleoprotein F	HNRNPF
Cellular Component	6	intracellular ribonucleoprotein complex	0.00596808	E1BJC4	Piwi like RNA-mediated gene silencing 1	PIWIL1
Cellular Component	6	intracellular ribonucleoprotein complex	0.00596808	Q3T003	60S ribosomal protein L18a	RPL18A
Cellular Component	6	intracellular ribonucleoprotein complex	0.00596808	A3KN48	EEFSEC protein	EEFSEC
Cellular Component	6	intracellular ribonucleoprotein complex	0.00596808	G5E5C3	Proteasome subunit alpha type	PSMA6
Cellular Component	6	intracellular ribonucleoprotein complex	0.00596808	F1MNA1	Tudor domain containing 9	TDRD9
Cellular Component	6	intracellular ribonucleoprotein complex	0.00596808	P19120	Heat shock cognate 71 kDa protein	HSPA8
Cellular Component	6	intracellular ribonucleoprotein complex	0.00596808	E1BE98	Exportin 1	XPO1
Cellular Component	6	intracellular ribonucleoprotein complex	0.00596808	Q5E9F9	26S proteasome regulatory subunit 7	PSMC2
Cellular Component	6	intracellular ribonucleoprotein complex	0.00596808	E1B7R4	Eukaryotic translation initiation factor 3 subunit A	EIF3A
Cellular Component	6	intracellular ribonucleoprotein complex	0.00596808	F2Z4C1	Tubulin alpha chain	TUBA1A
Cellular Component	6	intracellular ribonucleoprotein complex	0.00596808	F1MWE0	Proteasome 26S subunit, ATPase 3	PSMC3
Cellular Component	6	intracellular ribonucleoprotein complex	0.00596808	Q3SX47	Heterogeneous nuclear ribonucleoprotein C (C1/C2)	HNRPC
Cellular Component	6	intracellular ribonucleoprotein complex	0.00596808	Q08E38	Pre-mRNA-processing factor 19	PRPF19
Cellular Component	6	intracellular ribonucleoprotein complex	0.00596808	Q3T0Y5	Proteasome subunit alpha type-2	PSMA2
Cellular Component	6	intracellular ribonucleoprotein complex	0.00596808	O18789	40S ribosomal protein S2	RPS2
Cellular Component	6	intracellular ribonucleoprotein complex	0.00596808	Q2KJJ0	Pre-mRNA-processing factor 6	PRPF6
Cellular Component	6	intracellular ribonucleoprotein complex	0.00596808	Q3T169	40S ribosomal protein S3	RPS3
Cellular Component	6	intracellular ribonucleoprotein complex	0.00596808	F1N5D0	Uncharacterized protein	ZRSR2
Cellular Component	6	intracellular ribonucleoprotein complex	0.00596808	F1MMA0	Interleukin enhancer binding factor 3	ILF3
Cellular Component	3	ribonucleoprotein complex	0.00604121	Q28141	ATP-dependent RNA helicase A	DHX9
Cellular Component	3	ribonucleoprotein complex	0.00604121	Q5E9J1	Heterogeneous nuclear ribonucleoprotein F	HNRNPF
Cellular Component	3	ribonucleoprotein complex	0.00604121	E1BJC4	Piwi like RNA-mediated gene silencing 1	PIWIL1
Cellular Component	3	ribonucleoprotein complex	0.00604121	Q3T003	60S ribosomal protein L18a	RPL18A
Cellular Component	3	ribonucleoprotein complex	0.00604121	A3KN48	EEFSEC protein	EEFSEC
Cellular Component	3	ribonucleoprotein complex	0.00604121	G5E5C3	Proteasome subunit alpha type	PSMA6
Cellular Component	3	ribonucleoprotein complex	0.00604121	F1MNA1	Tudor domain containing 9	TDRD9
Cellular Component	3	ribonucleoprotein complex	0.00604121	P19120	Heat shock cognate 71 kDa protein	HSPA8
Cellular Component	3	ribonucleoprotein complex	0.00604121	E1BE98	Exportin 1	XPO1
Cellular Component	3	ribonucleoprotein complex	0.00604121	Q5E9F9	26S proteasome regulatory subunit 7	PSMC2
Cellular Component	3	ribonucleoprotein complex	0.00604121	E1B7R4	Eukaryotic translation initiation factor 3 subunit A	EIF3A
Cellular Component	3	ribonucleoprotein complex	0.00604121	F2Z4C1	Tubulin alpha chain	TUBA1A
Cellular Component	3	ribonucleoprotein complex	0.00604121	F1MWE0	Proteasome 26S subunit, ATPase 3	PSMC3
Cellular Component	3	ribonucleoprotein complex	0.00604121	Q3SX47	Heterogeneous nuclear ribonucleoprotein C (C1/C2)	HNRPC
Cellular Component	3	ribonucleoprotein complex	0.00604121	Q08E38	Pre-mRNA-processing factor 19	PRPF19
Cellular Component	3	ribonucleoprotein complex	0.00604121	Q3T0Y5	Proteasome subunit alpha type-2	PSMA2
Cellular Component	3	ribonucleoprotein complex	0.00604121	O18789	40S ribosomal protein S2	RPS2
Cellular Component	3	ribonucleoprotein complex	0.00604121	Q2KJJ0	Pre-mRNA-processing factor 6	PRPF6
Cellular Component	3	ribonucleoprotein complex	0.00604121	Q3T169	40S ribosomal protein S3	RPS3
Cellular Component	3	ribonucleoprotein complex	0.00604121	F1N5D0	Uncharacterized protein	ZRSR2
Cellular Component	3	ribonucleoprotein complex	0.00604121	F1MMA0	Interleukin enhancer binding factor 3	ILF3
Cellular Component	2	cell junction	0.00626503	P79132	Caveolin-1	CAV1
Cellular Component	2	cell junction	0.00626503	Q2TBL2	Cell adhesion molecule 1	CADM1
Cellular Component	2	cell junction	0.00626503	F1MNF9	Uncharacterized protein	MPRIP
Cellular Component	2	cell junction	0.00626503	Q95M18	Endoplasmin	HSP90B1
Cellular Component	2	cell junction	0.00626503	F1N789	Vinculin	VCL
Cellular Component	2	cell junction	0.00626503	P19120	Heat shock cognate 71 kDa protein	HSPA8
Cellular Component	2	cell junction	0.00626503	P19120	Heat shock cognate 71 kDa protein	HSPA8
Cellular Component	2	cell junction	0.00626503	P63103	14-3-3 protein zeta/delta	YWHAZ
Cellular Component	2	cell junction	0.00626503	P48616	Vimentin	VIM
Cellular Component	2	cell junction	0.00626503	Q3SYT9	Poly(RC) binding protein 2	PCBP2
Cellular Component	2	cell junction	0.00626503	F1MFE8	Vang-like protein	VANGL2
Cellular Component	2	cell junction	0.00626503	P63258	Actin, cytoplasmic 2	ACTG1
Cellular Component	2	cell junction	0.00626503	E1BDB0	Erythrocyte membrane protein band 4.1 like 2	EPB41L2
Cellular Component	2	cell junction	0.00626503	O18789	40S ribosomal protein S2	RPS2
Cellular Component	2	cell junction	0.00626503	Q2HJ49	Moesin	MSN
Cellular Component	2	cell junction	0.00626503	Q3T169	40S ribosomal protein S3	RPS3
Cellular Component	2	cell junction	0.00626503	P62261	14-3-3 protein epsilon	YWHAE
Cellular Component	2	cell junction	0.00626503	Q3SZI4	14-3-3 protein theta	YWHAQ
Cellular Component	2	cell junction	0.00626503	G3X6T9	Flotillin-2	FLOT2
Cellular Component	2	cell junction	0.00626503	P04272	Annexin A2	ANXA2
Cellular Component	2	cell junction	0.00626503	F1MRG7	Actin-related protein 2	ACTR2
Cellular Component	2	cell junction	0.00626503	E1BF59	Plectin	PLEC
Cellular Component	9	microtubule cytoskeleton	0.00631868	Q3ZCI9	T-complex protein 1 subunit theta	CCT8
Cellular Component	9	microtubule cytoskeleton	0.00631868	Q3ZBW4	Proliferating cell nuclear antigen	PCNA
Cellular Component	9	microtubule cytoskeleton	0.00631868	F1N1V7	Kelch like family member 22	KLHL22
Cellular Component	9	microtubule cytoskeleton	0.00631868	Q2T9S0	Tubulin beta-3 chain	TUBB3
Cellular Component	9	microtubule cytoskeleton	0.00631868	E1B8E7	Huntingtin	HTT
Cellular Component	9	microtubule cytoskeleton	0.00631868	P61285	Dynein light chain 1, cytoplasmic	DYNLL1
Cellular Component	9	microtubule cytoskeleton	0.00631868	F1MWR8	T-complex protein 1 subunit eta	CCT7
Cellular Component	9	microtubule cytoskeleton	0.00631868	Q2KJD0	Tubulin beta-5 chain	TUBB5
Cellular Component	9	microtubule cytoskeleton	0.00631868	Q2HJ86	Tubulin alpha-1D chain	TUBA1D
Cellular Component	9	microtubule cytoskeleton	0.00631868	Q3MHM5	Tubulin beta-4B chain	TUBB4B
Cellular Component	9	microtubule cytoskeleton	0.00631868	F2Z4C1	Tubulin alpha chain	TUBA1A
Cellular Component	9	microtubule cytoskeleton	0.00631868	Q1RMU2	Ubiquitin carboxyl-terminal hydrolase CYLD	CYLD
Cellular Component	9	microtubule cytoskeleton	0.00631868	P34933	Heat shock-related 70 kDa protein 2	HSPA2
Cellular Component	9	microtubule cytoskeleton	0.00631868	Q08E38	Pre-mRNA-processing factor 19	PRPF19
Cellular Component	9	microtubule cytoskeleton	0.00631868	A3KMV2	UV excision repair protein RAD23 homolog A	RAD23A
Cellular Component	9	microtubule cytoskeleton	0.00631868	F1MJ53	Kinesin family member 21A	KIF21A
Cellular Component	9	microtubule cytoskeleton	0.00631868	E1BHT5	Ubiquitin protein ligase E3 component n-recognin 4	UBR4
Cellular Component	9	microtubule cytoskeleton	0.00631868	Q3T0K2	T-complex protein 1 subunit gamma	CCT3
Cellular Component	9	microtubule cytoskeleton	0.00631868	Q3T169	40S ribosomal protein S3	RPS3
Cellular Component	9	microtubule cytoskeleton	0.00631868	Q32L40	T-complex protein 1 subunit alpha	TCP1
Cellular Component	9	microtubule cytoskeleton	0.00631868	E1BH05	Rho guanine nucleotide exchange factor 10	ARHGEF10
Cellular Component	9	microtubule cytoskeleton	0.00631868	P35526	Chloride intracellular channel protein 5	CLIC5
Cellular Component	9	microtubule cytoskeleton	0.00631868	P00517	cAMP-dependent protein kinase catalytic subunit alpha	PRKACA
Cellular Component	10	endoplasmic reticulum membrane	0.0065095	Q3SYT8	NADPH--cytochrome P450 reductase	POR
Cellular Component	10	endoplasmic reticulum membrane	0.0065095	P79132	Caveolin-1	CAV1
Cellular Component	10	endoplasmic reticulum membrane	0.0065095	P07514	NADH-cytochrome b5 reductase 3	CYB5R3
Cellular Component	10	endoplasmic reticulum membrane	0.0065095	Q2HJD0	FAS-associated factor 2	FAF2
Cellular Component	10	endoplasmic reticulum membrane	0.0065095	E1BKE7	Inositol 1,4,5-trisphosphate receptor type 3	ITPR3
Cellular Component	10	endoplasmic reticulum membrane	0.0065095	Q3T133	Transmembrane emp24 domain-containing protein 9	TMED9
Cellular Component	10	endoplasmic reticulum membrane	0.0065095	Q0P568	Ubiquitin fusion degradation 1 like	UFD1
Cellular Component	10	endoplasmic reticulum membrane	0.0065095	Q95M18	Endoplasmin	HSP90B1
Cellular Component	10	endoplasmic reticulum membrane	0.0065095	Q32KL9	B-cell receptor-associated protein 29	BCAP29
Cellular Component	10	endoplasmic reticulum membrane	0.0065095	A4IFN5	Fat storage-inducing transmembrane protein 2	FITM2
Cellular Component	10	endoplasmic reticulum membrane	0.0065095	F1N7U2	NPL4 homolog, ubiquitin recognition factor	NPLOC4
Cellular Component	10	endoplasmic reticulum membrane	0.0065095	Q0V882	Bax inhibitor 1	TMBIM6
Cellular Component	10	endoplasmic reticulum membrane	0.0065095	Q32KW2	UBX domain-containing protein 1	UBXN1
Cellular Component	10	endoplasmic reticulum membrane	0.0065095	Q5E9T9	tRNA-splicing ligase RtcB homolog	RTCB
Cellular Component	10	endoplasmic reticulum membrane	0.0065095	F1MBF9	Serine incorporator 1	SERINC1
Cellular Component	10	endoplasmic reticulum membrane	0.0065095	P23356	Ubiquitin carboxyl-terminal hydrolase isozyme L1	UCHL1
Cellular Component	11	microtubule	0.00661379	F1N1V7	Kelch like family member 22	KLHL22
Cellular Component	11	microtubule	0.00661379	Q2T9S0	Tubulin beta-3 chain	TUBB3
Cellular Component	11	microtubule	0.00661379	Q3T0K2	T-complex protein 1 subunit gamma	CCT3
Cellular Component	11	microtubule	0.00661379	P61285	Dynein light chain 1, cytoplasmic	DYNLL1
Cellular Component	11	microtubule	0.00661379	F1MWR8	T-complex protein 1 subunit eta	CCT7
Cellular Component	11	microtubule	0.00661379	Q2KJD0	Tubulin beta-5 chain	TUBB5
Cellular Component	11	microtubule	0.00661379	Q2HJ86	Tubulin alpha-1D chain	TUBA1D
Cellular Component	11	microtubule	0.00661379	F2Z4C1	Tubulin alpha chain	TUBA1A
Cellular Component	11	microtubule	0.00661379	Q3MHM5	Tubulin beta-4B chain	TUBB4B
Cellular Component	11	microtubule	0.00661379	Q1RMU2	Ubiquitin carboxyl-terminal hydrolase CYLD	CYLD
Cellular Component	7	plasma membrane region	0.00787735	Q76LV2	Heat shock protein HSP 90-alpha	HSP90AA1
Cellular Component	7	plasma membrane region	0.00787735	P79132	Caveolin-1	CAV1
Cellular Component	7	plasma membrane region	0.00787735	F1N3Y6	ATP binding cassette subfamily C member 3	ABCC3
Cellular Component	7	plasma membrane region	0.00787735	P31404	V-type proton ATPase catalytic subunit A	ATP6V1A
Cellular Component	7	plasma membrane region	0.00787735	F1MYC9	Spectrin beta chain	SPTBN1
Cellular Component	7	plasma membrane region	0.00787735	Q3SZF2	ADP-ribosylation factor 4	ARF4
Cellular Component	7	plasma membrane region	0.00787735	F1MFE8	Vang-like protein	VANGL2
Cellular Component	7	plasma membrane region	0.00787735	A4FV37	Caveolae-associated protein 3	CAVIN3
Cellular Component	7	plasma membrane region	0.00787735	Q2HJ49	Moesin	MSN
Cellular Component	7	plasma membrane region	0.00787735	Q3T169	40S ribosomal protein S3	RPS3
Cellular Component	7	plasma membrane region	0.00787735	Q5QF96	Urea transporter 1	SLC14A1
Cellular Component	7	plasma membrane region	0.00787735	E1BNE7	Caveolae associated protein 1	CAVIN1
Cellular Component	7	plasma membrane region	0.00787735	P68103	Elongation factor 1-alpha 1	EEF1A1
Cellular Component	7	plasma membrane region	0.00787735	P04272	Annexin A2	ANXA2
Cellular Component	7	plasma membrane region	0.00787735	G3X6T9	Flotillin-2	FLOT2
Cellular Component	7	plasma membrane region	0.00787735	P00517	cAMP-dependent protein kinase catalytic subunit alpha	PRKACA
Cellular Component	9	endoplasmic reticulum part	0.00832761	Q3SYT8	NADPH--cytochrome P450 reductase	POR
Cellular Component	9	endoplasmic reticulum part	0.00832761	P79132	Caveolin-1	CAV1
Cellular Component	9	endoplasmic reticulum part	0.00832761	P07514	NADH-cytochrome b5 reductase 3	CYB5R3
Cellular Component	9	endoplasmic reticulum part	0.00832761	Q2HJD0	FAS-associated factor 2	FAF2
Cellular Component	9	endoplasmic reticulum part	0.00832761	Q0P568	Ubiquitin fusion degradation 1 like	UFD1
Cellular Component	9	endoplasmic reticulum part	0.00832761	Q95M18	Endoplasmin	HSP90B1
Cellular Component	9	endoplasmic reticulum part	0.00832761	Q32KL9	B-cell receptor-associated protein 29	BCAP29
Cellular Component	9	endoplasmic reticulum part	0.00832761	A4IFN5	Fat storage-inducing transmembrane protein 2	FITM2
Cellular Component	9	endoplasmic reticulum part	0.00832761	F1N7U2	NPL4 homolog, ubiquitin recognition factor	NPLOC4
Cellular Component	9	endoplasmic reticulum part	0.00832761	Q0V882	Bax inhibitor 1	TMBIM6
Cellular Component	9	endoplasmic reticulum part	0.00832761	Q32KW2	UBX domain-containing protein 1	UBXN1
Cellular Component	9	endoplasmic reticulum part	0.00832761	Q5E9T9	tRNA-splicing ligase RtcB homolog	RTCB
Cellular Component	9	endoplasmic reticulum part	0.00832761	F1MBF9	Serine incorporator 1	SERINC1
Cellular Component	9	endoplasmic reticulum part	0.00832761	E1BKE7	Inositol 1,4,5-trisphosphate receptor type 3	ITPR3
Cellular Component	9	endoplasmic reticulum part	0.00832761	Q3T133	Transmembrane emp24 domain-containing protein 9	TMED9
Cellular Component	9	endoplasmic reticulum part	0.00832761	P23356	Ubiquitin carboxyl-terminal hydrolase isozyme L1	UCHL1
[truncated: 5,182 more rows]
