# Supplementary material for: Ubiquitome analysis reveals the involvement of lysine ubiquitination in the spermatogenesis process of adult buffalo (Bubalus bubalis) testis
Source: Biosci Rep. 2020 Jun 16;40(6):BSR20193537. doi: 10.1042/BSR20193537 (PMC7298129; doi:10.1042/BSR20193537)
Supplement: Supplementary Tables S1-S12 [file BSR-2019-3537_supp1.zip › BSR-2019-3537_suppST8.xlsx]

## Sheet: ident Pathway2Protein
Supplementary Table S8. The detailed of protein pathway enrichment of ubiquitinated proteins in buffalo testis.
KEGG pathway	Fisher's exact test p value	Protein accession	Protein description	Gene name
bta03050 Proteasome	6.41097e-09	F1MKX4	Proteasome activator complex subunit 4	PSME4
bta03050 Proteasome	6.41097e-09	Q3T0Y5	Proteasome subunit alpha type-2	PSMA2
bta03050 Proteasome	6.41097e-09	G5E5C3	Proteasome subunit alpha type	PSMA6
bta03050 Proteasome	6.41097e-09	Q5E987	Proteasome subunit alpha type-5	PSMA5
bta03050 Proteasome	6.41097e-09	Q58D01	26S proteasome non-ATPase regulatory subunit 4	PSMD4
bta03050 Proteasome	6.41097e-09	G8JKV6	26S proteasome non-ATPase regulatory subunit 13	PSMD13
bta03050 Proteasome	6.41097e-09	Q5E9F9	26S proteasome regulatory subunit 7	PSMC2
bta03050 Proteasome	6.41097e-09	Q5E9K0	Proteasome subunit beta type-2	PSMB2
bta03050 Proteasome	6.41097e-09	F1MWE0	Proteasome 26S subunit, ATPase 3	PSMC3
bta03050 Proteasome	6.41097e-09	Q2KJ46	26S proteasome non-ATPase regulatory subunit 3	PSMD3
bta03050 Proteasome	6.41097e-09	A8YXY1	ADRM1 protein	ADRM1
bta00030 Pentose phosphate pathway	0.000192709	Q3ZCI4	6-phosphogluconate dehydrogenase, decarboxylating	PGD
bta00030 Pentose phosphate pathway	0.000192709	A6QLL8	Fructose-bisphosphate aldolase	ALDOA
bta00030 Pentose phosphate pathway	0.000192709	Q3ZBY4	Fructose-bisphosphate aldolase	ALDOC
bta00030 Pentose phosphate pathway	0.000192709	A7E3W4	Transketolase	TKT
bta00030 Pentose phosphate pathway	0.000192709	Q2NL26	Transketolase-like protein 1	TKTL1
bta00030 Pentose phosphate pathway	0.000192709	A6QQ11	PGM2 protein (Fragment)	PGM2
bta04141 Protein processing in endoplasmic reticulum	0.000235904	Q3ZBT1	Transitional endoplasmic reticulum ATPase	VCP
bta04141 Protein processing in endoplasmic reticulum	0.000235904	P34933	Heat shock-related 70 kDa protein 2	HSPA2
bta04141 Protein processing in endoplasmic reticulum	0.000235904	Q76LV2	Heat shock protein HSP 90-alpha	HSP90AA1
bta04141 Protein processing in endoplasmic reticulum	0.000235904	Q0P568	Ubiquitin fusion degradation 1 like	UFD1
bta04141 Protein processing in endoplasmic reticulum	0.000235904	Q95M18	Endoplasmin	HSP90B1
bta04141 Protein processing in endoplasmic reticulum	0.000235904	A3KMV2	UV excision repair protein RAD23 homolog A	RAD23A
bta04141 Protein processing in endoplasmic reticulum	0.000235904	Q76LV1	Heat shock protein HSP 90-beta	HSP90AB1
bta04141 Protein processing in endoplasmic reticulum	0.000235904	F1N7U2	NPL4 homolog, ubiquitin recognition factor	NPLOC4
bta04141 Protein processing in endoplasmic reticulum	0.000235904	F1N1A3	Ubiquilin 1	UBQLN1
bta04141 Protein processing in endoplasmic reticulum	0.000235904	P19120	Heat shock cognate 71 kDa protein	HSPA8
bta04141 Protein processing in endoplasmic reticulum	0.000235904	Q05B57	Ubiquitin thioesterase OTU1	YOD1
bta04141 Protein processing in endoplasmic reticulum	0.000235904	E1BKB2	N-glycanase 1	NGLY1
bta01200 Carbon metabolism	0.00200236	Q3ZBY4	Fructose-bisphosphate aldolase	ALDOC
bta01200 Carbon metabolism	0.00200236	Q58DK4	Triokinase/FMN cyclase	TKFC
bta01200 Carbon metabolism	0.00200236	A7E3W4	Transketolase	TKT
bta01200 Carbon metabolism	0.00200236	F1N3V0	Malic enzyme	ME1
bta01200 Carbon metabolism	0.00200236	A6QLL8	Fructose-bisphosphate aldolase	ALDOA
bta01200 Carbon metabolism	0.00200236	Q3ZCI4	6-phosphogluconate dehydrogenase, decarboxylating	PGD
bta01200 Carbon metabolism	0.00200236	Q3SZ62	Phosphoglycerate mutase 1	PGAM1
bta01200 Carbon metabolism	0.00200236	Q2NL26	Transketolase-like protein 1	TKTL1
bta01200 Carbon metabolism	0.00200236	P33097	Aspartate aminotransferase, cytoplasmic	GOT1
bta04216 Ferroptosis	0.00302706	P68002	Voltage-dependent anion-selective channel protein 2	VDAC2
bta04216 Ferroptosis	0.00302706	Q9MZ13	Voltage-dependent anion-selective channel protein 3	VDAC3
bta04216 Ferroptosis	0.00302706	O46414	Ferritin heavy chain	FTH1
bta04216 Ferroptosis	0.00302706	Q7PCJ8	Diamine acetyltransferase 2	SAT2
bta04216 Ferroptosis	0.00302706	Q08DL0	SLC3A2 protein	SLC3A2
bta04216 Ferroptosis	0.00302706	Q3SYT9	Poly(RC) binding protein 2	PCBP2
bta04540 Gap junction	0.00536572	Q2KJD0	Tubulin beta-5 chain	TUBB5
bta04540 Gap junction	0.00536572	E1BKE7	Inositol 1,4,5-trisphosphate receptor type 3	ITPR3
bta04540 Gap junction	0.00536572	Q2HJ86	Tubulin alpha-1D chain	TUBA1D
bta04540 Gap junction	0.00536572	Q2T9S0	Tubulin beta-3 chain	TUBB3
bta04540 Gap junction	0.00536572	Q3MHM5	Tubulin beta-4B chain	TUBB4B
bta04540 Gap junction	0.00536572	F2Z4C1	Tubulin alpha chain	TUBA1A
bta04540 Gap junction	0.00536572	P00517	cAMP-dependent protein kinase catalytic subunit alpha	PRKACA
bta04114 Oocyte meiosis	0.00572946	P68250	14-3-3 protein beta/alpha	YWHAB
bta04114 Oocyte meiosis	0.00572946	E1BKE7	Inositol 1,4,5-trisphosphate receptor type 3	ITPR3
bta04114 Oocyte meiosis	0.00572946	A5D973	Alpha isoform of regulatory subunit A, protein phosphatase 2	PPP2R1A
bta04114 Oocyte meiosis	0.00572946	P62261	14-3-3 protein epsilon	YWHAE
bta04114 Oocyte meiosis	0.00572946	P63103	14-3-3 protein zeta/delta	YWHAZ
bta04114 Oocyte meiosis	0.00572946	Q3SZI4	14-3-3 protein theta	YWHAQ
bta04114 Oocyte meiosis	0.00572946	E1B9B0	Uncharacterized protein	STAG3
bta04114 Oocyte meiosis	0.00572946	P00517	cAMP-dependent protein kinase catalytic subunit alpha	PRKACA
bta04530 Tight junction	0.0120639	Q3ZBW4	Proliferating cell nuclear antigen	PCNA
bta04530 Tight junction	0.0120639	P63258	Actin, cytoplasmic 2	ACTG1
bta04530 Tight junction	0.0120639	A5D973	Alpha isoform of regulatory subunit A, protein phosphatase 2	PPP2R1A
bta04530 Tight junction	0.0120639	E1BBY7	Heat shock protein family A (Hsp70) member 4	HSPA4
bta04530 Tight junction	0.0120639	Q2HJ49	Moesin	MSN
bta04530 Tight junction	0.0120639	Q2HJ86	Tubulin alpha-1D chain	TUBA1D
bta04530 Tight junction	0.0120639	F2Z4C1	Tubulin alpha chain	TUBA1A
bta04530 Tight junction	0.0120639	F1MRG7	Actin-related protein 2	ACTR2
bta04530 Tight junction	0.0120639	P00517	cAMP-dependent protein kinase catalytic subunit alpha	PRKACA
bta04621 NOD-like receptor signaling pathway	0.0144109	Q76LV2	Heat shock protein HSP 90-alpha	HSP90AA1
bta04621 NOD-like receptor signaling pathway	0.0144109	E1BKE7	Inositol 1,4,5-trisphosphate receptor type 3	ITPR3
bta04621 NOD-like receptor signaling pathway	0.0144109	P45879	Voltage-dependent anion-selective channel protein 1	VDAC1
bta04621 NOD-like receptor signaling pathway	0.0144109	P68002	Voltage-dependent anion-selective channel protein 2	VDAC2
bta04621 NOD-like receptor signaling pathway	0.0144109	F1MPL1	Mitofusin 1	MFN1
bta04621 NOD-like receptor signaling pathway	0.0144109	Q76LV1	Heat shock protein HSP 90-beta	HSP90AB1
bta04621 NOD-like receptor signaling pathway	0.0144109	E1BKZ4	Uncharacterized protein	---
bta04621 NOD-like receptor signaling pathway	0.0144109	E1BMK3	Uncharacterized protein	RNF31
bta04621 NOD-like receptor signaling pathway	0.0144109	Q9MZ13	Voltage-dependent anion-selective channel protein 3	VDAC3
bta01230 Biosynthesis of amino acids	0.0154415	A6QLL8	Fructose-bisphosphate aldolase	ALDOA
bta01230 Biosynthesis of amino acids	0.0154415	Q3ZBY4	Fructose-bisphosphate aldolase	ALDOC
bta01230 Biosynthesis of amino acids	0.0154415	Q3SZ62	Phosphoglycerate mutase 1	PGAM1
bta01230 Biosynthesis of amino acids	0.0154415	A7E3W4	Transketolase	TKT
bta01230 Biosynthesis of amino acids	0.0154415	Q2NL26	Transketolase-like protein 1	TKTL1
bta01230 Biosynthesis of amino acids	0.0154415	P33097	Aspartate aminotransferase, cytoplasmic	GOT1
bta05134 Legionellosis	0.0276153	Q3ZBT1	Transitional endoplasmic reticulum ATPase	VCP
bta05134 Legionellosis	0.0276153	P34933	Heat shock-related 70 kDa protein 2	HSPA2
bta05134 Legionellosis	0.0276153	P19120	Heat shock cognate 71 kDa protein	HSPA8
bta05134 Legionellosis	0.0276153	P68103	Elongation factor 1-alpha 1	EEF1A1
bta05134 Legionellosis	0.0276153	Q3ZBD1	RAB1A, member RAS oncogene family	RAB1A
bta00010 Glycolysis / Gluconeogenesis	0.0347493	A6QLL8	Fructose-bisphosphate aldolase	ALDOA
bta00010 Glycolysis / Gluconeogenesis	0.0347493	Q3ZBY4	Fructose-bisphosphate aldolase	ALDOC
bta00010 Glycolysis / Gluconeogenesis	0.0347493	Q3SZ62	Phosphoglycerate mutase 1	PGAM1
bta00010 Glycolysis / Gluconeogenesis	0.0347493	Q2KJE5	Glyceraldehyde-3-phosphate dehydrogenase, testis-specific	GAPDHS
bta00010 Glycolysis / Gluconeogenesis	0.0347493	A6QQ11	PGM2 protein (Fragment)	PGM2
bta04915 Estrogen signaling pathway	0.0361725	P34933	Heat shock-related 70 kDa protein 2	HSPA2
bta04915 Estrogen signaling pathway	0.0361725	Q76LV2	Heat shock protein HSP 90-alpha	HSP90AA1
bta04915 Estrogen signaling pathway	0.0361725	P19120	Heat shock cognate 71 kDa protein	HSPA8
bta04915 Estrogen signaling pathway	0.0361725	E1BKE7	Inositol 1,4,5-trisphosphate receptor type 3	ITPR3
bta04915 Estrogen signaling pathway	0.0361725	Q95M18	Endoplasmin	HSP90B1
bta04915 Estrogen signaling pathway	0.0361725	Q76LV1	Heat shock protein HSP 90-beta	HSP90AB1
bta04915 Estrogen signaling pathway	0.0361725	P00517	cAMP-dependent protein kinase catalytic subunit alpha	PRKACA
bta03040 Spliceosome	0.0379515	Q2KJJ0	Pre-mRNA-processing factor 6	PRPF6
bta03040 Spliceosome	0.0379515	P34933	Heat shock-related 70 kDa protein 2	HSPA2
bta03040 Spliceosome	0.0379515	Q3SX47	Heterogeneous nuclear ribonucleoprotein C (C1/C2)	HNRPC
bta03040 Spliceosome	0.0379515	P19120	Heat shock cognate 71 kDa protein	HSPA8
bta03040 Spliceosome	0.0379515	F1MY44	Uncharacterized protein	HNRNPM
bta03040 Spliceosome	0.0379515	Q08E38	Pre-mRNA-processing factor 19	PRPF19
bta03040 Spliceosome	0.0379515	A7Z082	ACIN1 protein	ACIN1
bta04217 Necroptosis	0.0419781	Q76LV2	Heat shock protein HSP 90-alpha	HSP90AA1
bta04217 Necroptosis	0.0419781	P45879	Voltage-dependent anion-selective channel protein 1	VDAC1
bta04217 Necroptosis	0.0419781	P68002	Voltage-dependent anion-selective channel protein 2	VDAC2
bta04217 Necroptosis	0.0419781	O46414	Ferritin heavy chain	FTH1
bta04217 Necroptosis	0.0419781	Q76LV1	Heat shock protein HSP 90-beta	HSP90AB1
bta04217 Necroptosis	0.0419781	E1BMK3	Uncharacterized protein	RNF31
bta04217 Necroptosis	0.0419781	Q9MZ13	Voltage-dependent anion-selective channel protein 3	VDAC3
bta04217 Necroptosis	0.0419781	Q1RMU2	Ubiquitin carboxyl-terminal hydrolase CYLD	CYLD
bta04145 Phagosome	0.0490901	G3X752	Vesicle-associated membrane protein 3	VAMP3
bta04145 Phagosome	0.0490901	P63258	Actin, cytoplasmic 2	ACTG1
bta04145 Phagosome	0.0490901	Q2T9S0	Tubulin beta-3 chain	TUBB3
bta04145 Phagosome	0.0490901	Q2KJD0	Tubulin beta-5 chain	TUBB5
bta04145 Phagosome	0.0490901	Q2HJ86	Tubulin alpha-1D chain	TUBA1D
bta04145 Phagosome	0.0490901	F2Z4C1	Tubulin alpha chain	TUBA1A
bta04145 Phagosome	0.0490901	P31404	V-type proton ATPase catalytic subunit A	ATP6V1A
bta04145 Phagosome	0.0490901	Q3MHM5	Tubulin beta-4B chain	TUBB4B
bta05203 Viral carcinogenesis	0.0594789	P68250	14-3-3 protein beta/alpha	YWHAB
bta05203 Viral carcinogenesis	0.0594789	F1N556	Ubiquitin specific peptidase 7	USP7
bta05203 Viral carcinogenesis	0.0594789	E1BHT5	Ubiquitin protein ligase E3 component n-recognin 4	UBR4
bta05203 Viral carcinogenesis	0.0594789	P62261	14-3-3 protein epsilon	YWHAE
bta05203 Viral carcinogenesis	0.0594789	A1A4K3	DNA damage-binding protein 1	DDB1
bta05203 Viral carcinogenesis	0.0594789	P63103	14-3-3 protein zeta/delta	YWHAZ
bta05203 Viral carcinogenesis	0.0594789	Q3SZI4	14-3-3 protein theta	YWHAQ
bta05203 Viral carcinogenesis	0.0594789	Q9MZ13	Voltage-dependent anion-selective channel protein 3	VDAC3
bta05203 Viral carcinogenesis	0.0594789	P00517	cAMP-dependent protein kinase catalytic subunit alpha	PRKACA
bta05418 Fluid shear stress and atherosclerosis	0.0600273	P63258	Actin, cytoplasmic 2	ACTG1
bta05418 Fluid shear stress and atherosclerosis	0.0600273	Q76LV2	Heat shock protein HSP 90-alpha	HSP90AA1
bta05418 Fluid shear stress and atherosclerosis	0.0600273	P79132	Caveolin-1	CAV1
bta05418 Fluid shear stress and atherosclerosis	0.0600273	Q0VCS8	Glutathione S-transferase, theta 3	GSTT3
bta05418 Fluid shear stress and atherosclerosis	0.0600273	Q95M18	Endoplasmin	HSP90B1
bta05418 Fluid shear stress and atherosclerosis	0.0600273	Q76LV1	Heat shock protein HSP 90-beta	HSP90AB1
bta05418 Fluid shear stress and atherosclerosis	0.0600273	F1MUX6	Glutathione S-transferase	GSTM3
bta03013 RNA transport	0.0701017	Q3SZ54	Eukaryotic initiation factor 4A-I	EIF4A1
bta03013 RNA transport	0.0701017	E1BE98	Exportin 1	XPO1
bta03013 RNA transport	0.0701017	P68103	Elongation factor 1-alpha 1	EEF1A1
bta03013 RNA transport	0.0701017	E1B7R4	Eukaryotic translation initiation factor 3 subunit A	EIF3A
bta03013 RNA transport	0.0701017	A7Z082	ACIN1 protein	ACIN1
bta03013 RNA transport	0.0701017	E1BFV0	Karyopherin subunit beta 1	KPNB1
bta03013 RNA transport	0.0701017	G5E5Z2	Uncharacterized protein	---
bta05169 Epstein-Barr virus infection	0.0715823	F1N556	Ubiquitin specific peptidase 7	USP7
bta05169 Epstein-Barr virus infection	0.0715823	A4IFH7	MAP2K3 protein	MAP2K3
bta05169 Epstein-Barr virus infection	0.0715823	Q58D01	26S proteasome non-ATPase regulatory subunit 4	PSMD4
bta05169 Epstein-Barr virus infection	0.0715823	G8JKV6	26S proteasome non-ATPase regulatory subunit 13	PSMD13
bta05169 Epstein-Barr virus infection	0.0715823	Q5E9F9	26S proteasome regulatory subunit 7	PSMC2
bta05169 Epstein-Barr virus infection	0.0715823	P48616	Vimentin	VIM
bta05169 Epstein-Barr virus infection	0.0715823	Q2KJ46	26S proteasome non-ATPase regulatory subunit 3	PSMD3
bta05169 Epstein-Barr virus infection	0.0715823	F1MWE0	Proteasome 26S subunit, ATPase 3	PSMC3
bta05169 Epstein-Barr virus infection	0.0715823	A8YXY1	ADRM1 protein	ADRM1
bta04612 Antigen processing and presentation	0.0912828	P34933	Heat shock-related 70 kDa protein 2	HSPA2
bta04612 Antigen processing and presentation	0.0912828	Q76LV2	Heat shock protein HSP 90-alpha	HSP90AA1
bta04612 Antigen processing and presentation	0.0912828	P19120	Heat shock cognate 71 kDa protein	HSPA8
bta04612 Antigen processing and presentation	0.0912828	E1BBY7	Heat shock protein family A (Hsp70) member 4	HSPA4
bta04612 Antigen processing and presentation	0.0912828	Q76LV1	Heat shock protein HSP 90-beta	HSP90AB1
bta05164 Influenza A	0.0993063	P34933	Heat shock-related 70 kDa protein 2	HSPA2
bta05164 Influenza A	0.0993063	P63258	Actin, cytoplasmic 2	ACTG1
bta05164 Influenza A	0.0993063	P19120	Heat shock cognate 71 kDa protein	HSPA8
bta05164 Influenza A	0.0993063	E1BE98	Exportin 1	XPO1
bta05164 Influenza A	0.0993063	P45879	Voltage-dependent anion-selective channel protein 1	VDAC1
bta05164 Influenza A	0.0993063	A4IFH7	MAP2K3 protein	MAP2K3
bta05164 Influenza A	0.0993063	G5E5Z2	Uncharacterized protein	---
bta04120 Ubiquitin mediated proteolysis	0.102675	F1ME38	Ubiquitin like modifier activating enzyme 6	UBA6
bta04120 Ubiquitin mediated proteolysis	0.102675	F1N7B5	Cullin 5	CUL5
bta04120 Ubiquitin mediated proteolysis	0.102675	A1A4K3	DNA damage-binding protein 1	DDB1
bta04120 Ubiquitin mediated proteolysis	0.102675	Q08E38	Pre-mRNA-processing factor 19	PRPF19
bta04120 Ubiquitin mediated proteolysis	0.102675	E1BNY9	HECT, UBA and WWE domain containing 1, E3 ubiquitin protein ligase	HUWE1
bta04120 Ubiquitin mediated proteolysis	0.102675	Q0P5K3	Ubiquitin-conjugating enzyme E2 N	UBE2N
bta04390 Hippo signaling pathway	0.126445	P63258	Actin, cytoplasmic 2	ACTG1
bta04390 Hippo signaling pathway	0.126445	P68250	14-3-3 protein beta/alpha	YWHAB
bta04390 Hippo signaling pathway	0.126445	P63103	14-3-3 protein zeta/delta	YWHAZ
bta04390 Hippo signaling pathway	0.126445	P62261	14-3-3 protein epsilon	YWHAE
bta04390 Hippo signaling pathway	0.126445	Q3SZI4	14-3-3 protein theta	YWHAQ
bta04390 Hippo signaling pathway	0.126445	A5D973	Alpha isoform of regulatory subunit A, protein phosphatase 2	PPP2R1A
bta00250 Alanine, aspartate and glutamate metabolism	0.135636	F1MVC0	Uncharacterized protein	CAD
bta00250 Alanine, aspartate and glutamate metabolism	0.135636	F1MZY2	Glutamine--fructose-6-phosphate transaminase 1	GFPT1
bta00250 Alanine, aspartate and glutamate metabolism	0.135636	P33097	Aspartate aminotransferase, cytoplasmic	GOT1
bta00051 Fructose and mannose metabolism	0.135636	A6QLL8	Fructose-bisphosphate aldolase	ALDOA
bta00051 Fructose and mannose metabolism	0.135636	Q3ZBY4	Fructose-bisphosphate aldolase	ALDOC
bta00051 Fructose and mannose metabolism	0.135636	Q58DK4	Triokinase/FMN cyclase	TKFC
bta05161 Hepatitis B	0.141385	Q3ZBW4	Proliferating cell nuclear antigen	PCNA
bta05161 Hepatitis B	0.141385	P68250	14-3-3 protein beta/alpha	YWHAB
bta05161 Hepatitis B	0.141385	P63103	14-3-3 protein zeta/delta	YWHAZ
bta05161 Hepatitis B	0.141385	A1A4K3	DNA damage-binding protein 1	DDB1
bta05161 Hepatitis B	0.141385	Q9MZ13	Voltage-dependent anion-selective channel protein 3	VDAC3
bta05161 Hepatitis B	0.141385	Q3SZI4	14-3-3 protein theta	YWHAQ
bta04218 Cellular senescence	0.161668	E1BKE7	Inositol 1,4,5-trisphosphate receptor type 3	ITPR3
bta04218 Cellular senescence	0.161668	P45879	Voltage-dependent anion-selective channel protein 1	VDAC1
bta04218 Cellular senescence	0.161668	P68002	Voltage-dependent anion-selective channel protein 2	VDAC2
bta04218 Cellular senescence	0.161668	A4IFH7	MAP2K3 protein	MAP2K3
bta04218 Cellular senescence	0.161668	Q9MZ13	Voltage-dependent anion-selective channel protein 3	VDAC3
bta04218 Cellular senescence	0.161668	Q3MHL3	Histone-binding protein RBBP4	RBBP4
bta03320 PPAR signaling pathway	0.172663	A0A140T865	Long-chain-fatty-acid--CoA ligase ACSBG1	ACSBG1
bta03320 PPAR signaling pathway	0.172663	F1MSV5	Uncharacterized protein	GK2
bta03320 PPAR signaling pathway	0.172663	E1B9K1	Polyubiquitin-C	UBC
bta03320 PPAR signaling pathway	0.172663	P07857	Non-specific lipid-transfer protein	SCP2
bta03420 Nucleotide excision repair	0.180903	Q3ZBW4	Proliferating cell nuclear antigen	PCNA
bta03420 Nucleotide excision repair	0.180903	A1A4K3	DNA damage-binding protein 1	DDB1
bta03420 Nucleotide excision repair	0.180903	A3KMV2	UV excision repair protein RAD23 homolog A	RAD23A
bta04979 Cholesterol metabolism	0.206931	P45879	Voltage-dependent anion-selective channel protein 1	VDAC1
bta04979 Cholesterol metabolism	0.206931	P68002	Voltage-dependent anion-selective channel protein 2	VDAC2
bta04979 Cholesterol metabolism	0.206931	Q9MZ13	Voltage-dependent anion-selective channel protein 3	VDAC3
bta04110 Cell cycle	0.211595	Q3ZBW4	Proliferating cell nuclear antigen	PCNA
bta04110 Cell cycle	0.211595	P68250	14-3-3 protein beta/alpha	YWHAB
bta04110 Cell cycle	0.211595	P63103	14-3-3 protein zeta/delta	YWHAZ
bta04110 Cell cycle	0.211595	P62261	14-3-3 protein epsilon	YWHAE
bta04110 Cell cycle	0.211595	Q3SZI4	14-3-3 protein theta	YWHAQ
bta00520 Amino sugar and nucleotide sugar metabolism	0.233327	P07514	NADH-cytochrome b5 reductase 3	CYB5R3
bta00520 Amino sugar and nucleotide sugar metabolism	0.233327	A6QQ11	PGM2 protein (Fragment)	PGM2
bta00520 Amino sugar and nucleotide sugar metabolism	0.233327	F1MZY2	Glutamine--fructose-6-phosphate transaminase 1	GFPT1
bta02010 ABC transporters	0.249267	A5D7P7	ABCB6 protein	ABCB6
bta02010 ABC transporters	0.249267	F1MHK9	Uncharacterized protein	---
bta02010 ABC transporters	0.249267	F1N3Y6	ATP binding cassette subfamily C member 3	ABCC3
bta00480 Glutathione metabolism	0.302479	Q3ZCI4	6-phosphogluconate dehydrogenase, decarboxylating	PGD
bta00480 Glutathione metabolism	0.302479	Q0VCS8	Glutathione S-transferase, theta 3	GSTT3
bta00480 Glutathione metabolism	0.302479	F1MUX6	Glutathione S-transferase	GSTM3
bta04213 Longevity regulating pathway - multiple species	0.307779	P34933	Heat shock-related 70 kDa protein 2	HSPA2
bta04213 Longevity regulating pathway - multiple species	0.307779	P19120	Heat shock cognate 71 kDa protein	HSPA8
bta04213 Longevity regulating pathway - multiple species	0.307779	P00517	cAMP-dependent protein kinase catalytic subunit alpha	PRKACA
bta05012 Parkinson disease	0.31873	P45879	Voltage-dependent anion-selective channel protein 1	VDAC1
bta05012 Parkinson disease	0.31873	P68002	Voltage-dependent anion-selective channel protein 2	VDAC2
bta05012 Parkinson disease	0.31873	Q9MZ13	Voltage-dependent anion-selective channel protein 3	VDAC3
bta05012 Parkinson disease	0.31873	P23356	Ubiquitin carboxyl-terminal hydrolase isozyme L1	UCHL1
bta05012 Parkinson disease	0.31873	P00517	cAMP-dependent protein kinase catalytic subunit alpha	PRKACA
bta04020 Calcium signaling pathway	0.324845	P38408	Guanine nucleotide-binding protein subunit alpha-14	GNA14
bta04020 Calcium signaling pathway	0.324845	E1BKE7	Inositol 1,4,5-trisphosphate receptor type 3	ITPR3
bta04020 Calcium signaling pathway	0.324845	P45879	Voltage-dependent anion-selective channel protein 1	VDAC1
bta04020 Calcium signaling pathway	0.324845	P68002	Voltage-dependent anion-selective channel protein 2	VDAC2
bta04020 Calcium signaling pathway	0.324845	Q9MZ13	Voltage-dependent anion-selective channel protein 3	VDAC3
bta04020 Calcium signaling pathway	0.324845	P00517	cAMP-dependent protein kinase catalytic subunit alpha	PRKACA
bta04927 Cortisol synthesis and secretion	0.339393	E1BKE7	Inositol 1,4,5-trisphosphate receptor type 3	ITPR3
bta04927 Cortisol synthesis and secretion	0.339393	P05185	Steroid 17-alpha-hydroxylase/17,20 lyase	CYP17A1
bta04927 Cortisol synthesis and secretion	0.339393	P00517	cAMP-dependent protein kinase catalytic subunit alpha	PRKACA
bta00983 Drug metabolism - other enzymes	0.380828	Q0VCS8	Glutathione S-transferase, theta 3	GSTT3
bta00983 Drug metabolism - other enzymes	0.380828	Q3SZ18	Hypoxanthine-guanine phosphoribosyltransferase	HPRT1
bta00983 Drug metabolism - other enzymes	0.380828	F1MUX6	Glutathione S-transferase	GSTM3
bta04918 Thyroid hormone synthesis	0.401145	E1BKE7	Inositol 1,4,5-trisphosphate receptor type 3	ITPR3
bta04918 Thyroid hormone synthesis	0.401145	Q95M18	Endoplasmin	HSP90B1
bta04918 Thyroid hormone synthesis	0.401145	P00517	cAMP-dependent protein kinase catalytic subunit alpha	PRKACA
bta04130 SNARE interactions in vesicular transport	0.439157	G3X752	Vesicle-associated membrane protein 3	VAMP3
bta04130 SNARE interactions in vesicular transport	0.439157	Q32L97	Vesicle-associated membrane protein 4	VAMP4
bta00500 Starch and sucrose metabolism	0.439157	F6QLM5	Glycogenin 1	GYG1
bta00500 Starch and sucrose metabolism	0.439157	A6QQ11	PGM2 protein (Fragment)	PGM2
bta04210 Apoptosis	0.445037	P63258	Actin, cytoplasmic 2	ACTG1
bta04210 Apoptosis	0.445037	E1BKE7	Inositol 1,4,5-trisphosphate receptor type 3	ITPR3
bta04210 Apoptosis	0.445037	Q2HJ86	Tubulin alpha-1D chain	TUBA1D
bta04210 Apoptosis	0.445037	F2Z4C1	Tubulin alpha chain	TUBA1A
bta05100 Bacterial invasion of epithelial cells	0.450502	P63258	Actin, cytoplasmic 2	ACTG1
bta05100 Bacterial invasion of epithelial cells	0.450502	P79132	Caveolin-1	CAV1
bta05100 Bacterial invasion of epithelial cells	0.450502	F1N789	Vinculin	VCL
bta04914 Progesterone-mediated oocyte maturation	0.479008	Q76LV2	Heat shock protein HSP 90-alpha	HSP90AA1
bta04914 Progesterone-mediated oocyte maturation	0.479008	Q76LV1	Heat shock protein HSP 90-beta	HSP90AB1
bta04914 Progesterone-mediated oocyte maturation	0.479008	P00517	cAMP-dependent protein kinase catalytic subunit alpha	PRKACA
bta04657 IL-17 signaling pathway	0.48831	Q76LV2	Heat shock protein HSP 90-alpha	HSP90AA1
bta04657 IL-17 signaling pathway	0.48831	Q95M18	Endoplasmin	HSP90B1
bta04657 IL-17 signaling pathway	0.48831	Q76LV1	Heat shock protein HSP 90-beta	HSP90AB1
bta04912 GnRH signaling pathway	0.492922	E1BKE7	Inositol 1,4,5-trisphosphate receptor type 3	ITPR3
bta04912 GnRH signaling pathway	0.492922	A4IFH7	MAP2K3 protein	MAP2K3
bta04912 GnRH signaling pathway	0.492922	P00517	cAMP-dependent protein kinase catalytic subunit alpha	PRKACA
bta03015 mRNA surveillance pathway	0.502068	A5D973	Alpha isoform of regulatory subunit A, protein phosphatase 2	PPP2R1A
bta03015 mRNA surveillance pathway	0.502068	A7Z082	ACIN1 protein	ACIN1
bta03015 mRNA surveillance pathway	0.502068	G5E5Z2	Uncharacterized protein	---
bta05215 Prostate cancer	0.511109	Q76LV2	Heat shock protein HSP 90-alpha	HSP90AA1
bta05215 Prostate cancer	0.511109	Q95M18	Endoplasmin	HSP90B1
bta05215 Prostate cancer	0.511109	Q76LV1	Heat shock protein HSP 90-beta	HSP90AB1
bta04922 Glucagon signaling pathway	0.541901	Q3SZ62	Phosphoglycerate mutase 1	PGAM1
bta04922 Glucagon signaling pathway	0.541901	E1BKE7	Inositol 1,4,5-trisphosphate receptor type 3	ITPR3
bta04922 Glucagon signaling pathway	0.541901	P00517	cAMP-dependent protein kinase catalytic subunit alpha	PRKACA
bta00970 Aminoacyl-tRNA biosynthesis	0.54878	E1BLV6	Valyl-tRNA synthetase	VARS
bta04962 Vasopressin-regulated water reabsorption	0.55528	P61285	Dynein light chain 1, cytoplasmic	DYNLL1
bta04962 Vasopressin-regulated water reabsorption	0.55528	P00517	cAMP-dependent protein kinase catalytic subunit alpha	PRKACA
bta04750 Inflammatory mediator regulation of TRP channels	0.571336	E1BKE7	Inositol 1,4,5-trisphosphate receptor type 3	ITPR3
bta04750 Inflammatory mediator regulation of TRP channels	0.571336	A4IFH7	MAP2K3 protein	MAP2K3
bta04750 Inflammatory mediator regulation of TRP channels	0.571336	P00517	cAMP-dependent protein kinase catalytic subunit alpha	PRKACA
bta05030 Cocaine addiction	0.592375	G3N266	G protein signaling modulator 1	GPSM1
bta05030 Cocaine addiction	0.592375	P00517	cAMP-dependent protein kinase catalytic subunit alpha	PRKACA
bta00260 Glycine, serine and threonine metabolism	0.604044	Q3SZ62	Phosphoglycerate mutase 1	PGAM1
bta00260 Glycine, serine and threonine metabolism	0.604044	A0JNI4	Serine racemase	SRR
bta00270 Cysteine and methionine metabolism	0.615382	Q3MHL4	Adenosylhomocysteinase	AHCY
bta00270 Cysteine and methionine metabolism	0.615382	P33097	Aspartate aminotransferase, cytoplasmic	GOT1
bta00330 Arginine and proline metabolism	0.626397	Q7PCJ8	Diamine acetyltransferase 2	SAT2
bta00330 Arginine and proline metabolism	0.626397	P33097	Aspartate aminotransferase, cytoplasmic	GOT1
bta00982 Drug metabolism - cytochrome P450	0.667411	Q0VCS8	Glutathione S-transferase, theta 3	GSTT3
bta00982 Drug metabolism - cytochrome P450	0.667411	F1MUX6	Glutathione S-transferase	GSTM3
bta04913 Ovarian steroidogenesis	0.672213	P05185	Steroid 17-alpha-hydroxylase/17,20 lyase	CYP17A1
bta04913 Ovarian steroidogenesis	0.672213	P00517	cAMP-dependent protein kinase catalytic subunit alpha	PRKACA
bta00980 Metabolism of xenobiotics by cytochrome P450	0.676946	Q0VCS8	Glutathione S-transferase, theta 3	GSTT3
bta00980 Metabolism of xenobiotics by cytochrome P450	0.676946	F1MUX6	Glutathione S-transferase	GSTM3
bta04730 Long-term depression	0.681611	E1BKE7	Inositol 1,4,5-trisphosphate receptor type 3	ITPR3
bta04730 Long-term depression	0.681611	A5D973	Alpha isoform of regulatory subunit A, protein phosphatase 2	PPP2R1A
bta04742 Taste transduction	0.699611	E1BKE7	Inositol 1,4,5-trisphosphate receptor type 3	ITPR3
bta04742 Taste transduction	0.699611	P00517	cAMP-dependent protein kinase catalytic subunit alpha	PRKACA
bta04720 Long-term potentiation	0.708229	E1BKE7	Inositol 1,4,5-trisphosphate receptor type 3	ITPR3
bta04720 Long-term potentiation	0.708229	P00517	cAMP-dependent protein kinase catalytic subunit alpha	PRKACA
bta04137 Mitophagy - animal	0.708229	Q2HJF8	Mitochondrial Rho GTPase 1	RHOT1
bta04137 Mitophagy - animal	0.708229	F1MPL1	Mitofusin 1	MFN1
bta00561 Glycerolipid metabolism	0.712445	Q58DK4	Triokinase/FMN cyclase	TKFC
bta00561 Glycerolipid metabolism	0.712445	F1MSV5	Uncharacterized protein	GK2
bta01524 Platinum drug resistance	0.736503	Q0VCS8	Glutathione S-transferase, theta 3	GSTT3
bta01524 Platinum drug resistance	0.736503	F1MUX6	Glutathione S-transferase	GSTM3
bta04924 Renin secretion	0.736503	E1BKE7	Inositol 1,4,5-trisphosphate receptor type 3	ITPR3
bta04924 Renin secretion	0.736503	P00517	cAMP-dependent protein kinase catalytic subunit alpha	PRKACA
