# Supplementary material for: Ubiquitome analysis reveals the involvement of lysine ubiquitination in the spermatogenesis process of adult buffalo (Bubalus bubalis) testis
Source: Biosci Rep. 2020 Jun 16;40(6):BSR20193537. doi: 10.1042/BSR20193537 (PMC7298129; doi:10.1042/BSR20193537)
Supplement: Supplementary Tables S1-S12 [file BSR-2019-3537_supp1.zip › BSR-2019-3537_suppST9.xlsx]

## Sheet: ident Domain2Protein
Supplementary Table S9. The detailed of protein domain enrichment of ubiquitinated proteins in buffalo testis.
Domain Description	Fisher's exact test p value	Protein accession	Protein description	Gene name
Nucleophile aminohydrolases, N-terminal	0.000743631	Q5E987	Proteasome subunit alpha type-5	PSMA5
Nucleophile aminohydrolases, N-terminal	0.000743631	G5E5C3	Proteasome subunit alpha type	PSMA6
Nucleophile aminohydrolases, N-terminal	0.000743631	Q5E9K0	Proteasome subunit beta type-2	PSMB2
Nucleophile aminohydrolases, N-terminal	0.000743631	F1MZY2	Glutamine--fructose-6-phosphate transaminase 1	GFPT1
Nucleophile aminohydrolases, N-terminal	0.000743631	Q3T0Y5	Proteasome subunit alpha type-2	PSMA2
Nucleotide-binding alpha-beta plait domain	0.139401	F1MNA1	Tudor domain containing 9	TDRD9
Nucleotide-binding alpha-beta plait domain	0.139401	Q3SX47	Heterogeneous nuclear ribonucleoprotein C (C1/C2)	HNRPC
Nucleotide-binding alpha-beta plait domain	0.139401	F1N5D0	Uncharacterized protein	ZRSR2
Nucleotide-binding alpha-beta plait domain	0.139401	F1MY44	Uncharacterized protein	HNRNPM
Nucleotide-binding alpha-beta plait domain	0.139401	A7Z082	ACIN1 protein	ACIN1
Nucleotide-binding alpha-beta plait domain	0.139401	Q5E9J1	Heterogeneous nuclear ribonucleoprotein F	HNRNPF
Nucleotide-binding alpha-beta plait domain	0.139401	G5E5Z2	Uncharacterized protein	---
ABC transporter-like	0.195875	A5D7P7	ABCB6 protein	ABCB6
ABC transporter-like	0.195875	F1MHK9	Uncharacterized protein	---
ABC transporter-like	0.195875	F1N3Y6	ATP binding cassette subfamily C member 3	ABCC3
Zinc finger, FYVE/PHD-type	0.482553	E1BJG5	Tripartite motif containing 28	TRIM28
Zinc finger, FYVE/PHD-type	0.482553	E1B6X6	Bromodomain adjacent to zinc finger domain 1B	BAZ1B
Zinc finger, FYVE/PHD-type	0.482553	F1MNN2	Zinc finger FYVE-type containing 28	ZFYVE28
Ubiquitin specific protease domain	0.00440249	F1N3P2	Ubiquitin carboxyl-terminal hydrolase	USP5
Ubiquitin specific protease domain	0.00440249	F1N556	Ubiquitin specific peptidase 7	USP7
Ubiquitin specific protease domain	0.00440249	Q0IIF7	Ubiquitin carboxyl-terminal hydrolase 14	USP14
Ubiquitin specific protease domain	0.00440249	A6QR55	Ubiquitin carboxyl-terminal hydrolase 4	USP4
Ubiquitin specific protease domain	0.00440249	Q1RMU2	Ubiquitin carboxyl-terminal hydrolase CYLD	CYLD
Ubiquitin-related domain	0.000262088	E1BDB0	Erythrocyte membrane protein band 4.1 like 2	EPB41L2
Ubiquitin-related domain	0.000262088	Q2HJD0	FAS-associated factor 2	FAF2
Ubiquitin-related domain	0.000262088	G8JKV8	NEDD8	NEDD8
Ubiquitin-related domain	0.000262088	Q0IIF7	Ubiquitin carboxyl-terminal hydrolase 14	USP14
Ubiquitin-related domain	0.000262088	A3KMV2	UV excision repair protein RAD23 homolog A	RAD23A
Ubiquitin-related domain	0.000262088	F1N7U2	NPL4 homolog, ubiquitin recognition factor	NPLOC4
Ubiquitin-related domain	0.000262088	Q2HJ49	Moesin	MSN
Ubiquitin-related domain	0.000262088	Q32KW2	UBX domain-containing protein 1	UBXN1
Ubiquitin-related domain	0.000262088	F1N1A3	Ubiquilin 1	UBQLN1
Ubiquitin-related domain	0.000262088	E1B9K1	Polyubiquitin-C	UBC
Ubiquitin-related domain	0.000262088	Q05B57	Ubiquitin thioesterase OTU1	YOD1
Zinc finger, PHD-type	0.646843	E1BJG5	Tripartite motif containing 28	TRIM28
Zinc finger, PHD-type	0.646843	E1B6X6	Bromodomain adjacent to zinc finger domain 1B	BAZ1B
Ubiquitin domain	0.0135121	F1N1A3	Ubiquilin 1	UBQLN1
Ubiquitin domain	0.0135121	G8JKV8	NEDD8	NEDD8
Ubiquitin domain	0.0135121	Q0IIF7	Ubiquitin carboxyl-terminal hydrolase 14	USP14
Ubiquitin domain	0.0135121	E1B9K1	Polyubiquitin-C	UBC
Ubiquitin domain	0.0135121	A3KMV2	UV excision repair protein RAD23 homolog A	RAD23A
Proteasome component (PCI) domain	0.0238323	E1B7R4	Eukaryotic translation initiation factor 3 subunit A	EIF3A
Proteasome component (PCI) domain	0.0238323	Q2KJ46	26S proteasome non-ATPase regulatory subunit 3	PSMD3
Transketolase, N-terminal	0.0560593	A7E3W4	Transketolase	TKT
Transketolase, N-terminal	0.0560593	Q2NL26	Transketolase-like protein 1	TKTL1
FERM, C-terminal PH-like domain	0.316859	Q2HJ49	Moesin	MSN
FERM, C-terminal PH-like domain	0.316859	E1BDB0	Erythrocyte membrane protein band 4.1 like 2	EPB41L2
RNA recognition motif domain	0.266377	Q3SX47	Heterogeneous nuclear ribonucleoprotein C (C1/C2)	HNRPC
RNA recognition motif domain	0.266377	F1N5D0	Uncharacterized protein	ZRSR2
RNA recognition motif domain	0.266377	F1MY44	Uncharacterized protein	HNRNPM
RNA recognition motif domain	0.266377	A7Z082	ACIN1 protein	ACIN1
RNA recognition motif domain	0.266377	Q5E9J1	Heterogeneous nuclear ribonucleoprotein F	HNRNPF
RNA recognition motif domain	0.266377	G5E5Z2	Uncharacterized protein	---
14-3-3 domain	0.000303344	P68250	14-3-3 protein beta/alpha	YWHAB
14-3-3 domain	0.000303344	P62261	14-3-3 protein epsilon	YWHAE
14-3-3 domain	0.000303344	P63103	14-3-3 protein zeta/delta	YWHAZ
14-3-3 domain	0.000303344	Q3SZI4	14-3-3 protein theta	YWHAQ
Ubiquitin-associated domain	0.000239723	F1N3P2	Ubiquitin carboxyl-terminal hydrolase	USP5
Ubiquitin-associated domain	0.000239723	Q32KW2	UBX domain-containing protein 1	UBXN1
Ubiquitin-associated domain	0.000239723	F1N1A3	Ubiquilin 1	UBQLN1
Ubiquitin-associated domain	0.000239723	E1BMK3	Uncharacterized protein	RNF31
Ubiquitin-associated domain	0.000239723	E1BNY9	HECT, UBA and WWE domain containing 1, E3 ubiquitin protein ligase	HUWE1
Ubiquitin-associated domain	0.000239723	A3KMV2	UV excision repair protein RAD23 homolog A	RAD23A
Transketolase-like, pyrimidine-binding domain	0.10899	A7E3W4	Transketolase	TKT
Transketolase-like, pyrimidine-binding domain	0.10899	Q2NL26	Transketolase-like protein 1	TKTL1
Zinc finger, PHD-finger	0.598824	E1BJG5	Tripartite motif containing 28	TRIM28
Zinc finger, PHD-finger	0.598824	E1B6X6	Bromodomain adjacent to zinc finger domain 1B	BAZ1B
Tubulin/FtsZ, 2-layer sandwich domain	0.000176251	Q2KJD0	Tubulin beta-5 chain	TUBB5
Tubulin/FtsZ, 2-layer sandwich domain	0.000176251	Q2T9S0	Tubulin beta-3 chain	TUBB3
Tubulin/FtsZ, 2-layer sandwich domain	0.000176251	Q2HJ86	Tubulin alpha-1D chain	TUBA1D
Tubulin/FtsZ, 2-layer sandwich domain	0.000176251	Q3MHM5	Tubulin beta-4B chain	TUBB4B
Tubulin/FtsZ, 2-layer sandwich domain	0.000176251	F2Z4C1	Tubulin alpha chain	TUBA1A
Proteasome alpha-subunit, N-terminal domain	0.00447121	Q5E987	Proteasome subunit alpha type-5	PSMA5
Proteasome alpha-subunit, N-terminal domain	0.00447121	G5E5C3	Proteasome subunit alpha type	PSMA6
Proteasome alpha-subunit, N-terminal domain	0.00447121	Q3T0Y5	Proteasome subunit alpha type-2	PSMA2
Heat shock protein 70kD, peptide-binding domain	0.0108839	P34933	Heat shock-related 70 kDa protein 2	HSPA2
Heat shock protein 70kD, peptide-binding domain	0.0108839	P19120	Heat shock cognate 71 kDa protein	HSPA8
Heat shock protein 70kD, peptide-binding domain	0.0108839	E1BBY7	Heat shock protein family A (Hsp70) member 4	HSPA4
Ferredoxin reductase-type FAD-binding domain	0.259306	Q3SYT8	NADPH--cytochrome P450 reductase	POR
Ferredoxin reductase-type FAD-binding domain	0.259306	P07514	NADH-cytochrome b5 reductase 3	CYB5R3
UBX domain	0.149199	Q32KW2	UBX domain-containing protein 1	UBXN1
UBX domain	0.149199	Q2HJD0	FAS-associated factor 2	FAF2
Bromodomain	0.41895	E1BJG5	Tripartite motif containing 28	TRIM28
Bromodomain	0.41895	E1B6X6	Bromodomain adjacent to zinc finger domain 1B	BAZ1B
Band 4.1 domain	0.150921	Q2HJ49	Moesin	MSN
Band 4.1 domain	0.150921	E1BDB0	Erythrocyte membrane protein band 4.1 like 2	EPB41L2
Band 4.1 domain	0.150921	E1B7G7	Pleckstrin homology, MyTH4 and FERM domain containing H3	PLEKHH3
PUB domain	0.077597	E1BMK3	Uncharacterized protein	RNF31
PUB domain	0.077597	E1BKB2	N-glycanase 1	NGLY1
Histone-binding protein RBBP4, N-terminal	0.0340211	Q3SWX8	Histone-binding protein RBBP7	RBBP7
Histone-binding protein RBBP4, N-terminal	0.0340211	Q3MHL3	Histone-binding protein RBBP4	RBBP4
Porin domain	0.00447121	P68002	Voltage-dependent anion-selective channel protein 2	VDAC2
Porin domain	0.00447121	P45879	Voltage-dependent anion-selective channel protein 1	VDAC1
Porin domain	0.00447121	Q9MZ13	Voltage-dependent anion-selective channel protein 3	VDAC3
FERM central domain	0.15492	Q2HJ49	Moesin	MSN
FERM central domain	0.15492	E1BDB0	Erythrocyte membrane protein band 4.1 like 2	EPB41L2
FERM central domain	0.15492	E1B7G7	Pleckstrin homology, MyTH4 and FERM domain containing H3	PLEKHH3
Peptidase C12, ubiquitin carboxyl-terminal hydrolase	0.0560593	P23356	Ubiquitin carboxyl-terminal hydrolase isozyme L1	UCHL1
Peptidase C12, ubiquitin carboxyl-terminal hydrolase	0.0560593	Q9XSJ0	Ubiquitin carboxyl-terminal hydrolase isozyme L5	UCHL5
Tetratricopeptide repeat-containing domain	0.00597678	Q2KJJ0	Pre-mRNA-processing factor 6	PRPF6
Tetratricopeptide repeat-containing domain	0.00597678	A7E3S8	Heat shock 70kD protein binding protein	ST13
Tetratricopeptide repeat-containing domain	0.00597678	F1N2F6	Testis expressed 11	TEX11
Tetratricopeptide repeat-containing domain	0.00597678	G3N266	G protein signaling modulator 1	GPSM1
Tetratricopeptide repeat-containing domain	0.00597678	A6QQ71	Inactive peptidyl-prolyl cis-trans isomerase FKBP6	FKBP6
Tetratricopeptide repeat-containing domain	0.00597678	Q1RMV0	Peroxisomal targeting signal 1 receptor	PEX5
Tetratricopeptide repeat-containing domain	0.00597678	E1BGD1	Translocase of outer mitochondrial membrane 34	TOMM34
DEAD/DEAH box helicase domain	0.216831	Q28141	ATP-dependent RNA helicase A	DHX9
DEAD/DEAH box helicase domain	0.216831	F1MNA1	Tudor domain containing 9	TDRD9
DEAD/DEAH box helicase domain	0.216831	Q3SZ54	Eukaryotic initiation factor 4A-I	EIF4A1
Helicase-associated domain	0.215266	Q28141	ATP-dependent RNA helicase A	DHX9
Helicase-associated domain	0.215266	F1MNA1	Tudor domain containing 9	TDRD9
Transketolase, C-terminal domain	0.0986455	A7E3W4	Transketolase	TKT
Transketolase, C-terminal domain	0.0986455	Q2NL26	Transketolase-like protein 1	TKTL1
B-box-type zinc finger	0.237974	E1BMK3	Uncharacterized protein	RNF31
B-box-type zinc finger	0.237974	E1BJG5	Tripartite motif containing 28	TRIM28
B-box-type zinc finger	0.237974	E1BAW5	Tripartite motif containing 36	TRIM36
Peptidase C19, ubiquitin carboxyl-terminal hydrolase	0.00387951	F1N3P2	Ubiquitin carboxyl-terminal hydrolase	USP5
Peptidase C19, ubiquitin carboxyl-terminal hydrolase	0.00387951	F1N556	Ubiquitin specific peptidase 7	USP7
Peptidase C19, ubiquitin carboxyl-terminal hydrolase	0.00387951	Q0IIF7	Ubiquitin carboxyl-terminal hydrolase 14	USP14
Peptidase C19, ubiquitin carboxyl-terminal hydrolase	0.00387951	A6QR55	Ubiquitin carboxyl-terminal hydrolase 4	USP4
Peptidase C19, ubiquitin carboxyl-terminal hydrolase	0.00387951	Q1RMU2	Ubiquitin carboxyl-terminal hydrolase CYLD	CYLD
Rossmann-like alpha/beta/alpha sandwich fold	0.432238	E1BLV6	Valyl-tRNA synthetase	VARS
Rossmann-like alpha/beta/alpha sandwich fold	0.432238	F1N085	3'-phosphoadenosine 5'-phosphosulfate synthase 2	PAPSS2
Translation protein, beta-barrel domain	0.384362	P68103	Elongation factor 1-alpha 1	EEF1A1
Translation protein, beta-barrel domain	0.384362	A3KN48	EEFSEC protein	EEFSEC
P-loop containing nucleoside triphosphate hydrolase	0.0344414	Q3ZBT1	Transitional endoplasmic reticulum ATPase	VCP
P-loop containing nucleoside triphosphate hydrolase	0.0344414	A5D7P7	ABCB6 protein	ABCB6
P-loop containing nucleoside triphosphate hydrolase	0.0344414	Q28141	ATP-dependent RNA helicase A	DHX9
P-loop containing nucleoside triphosphate hydrolase	0.0344414	F1N3Y6	ATP binding cassette subfamily C member 3	ABCC3
P-loop containing nucleoside triphosphate hydrolase	0.0344414	A3KN48	EEFSEC protein	EEFSEC
P-loop containing nucleoside triphosphate hydrolase	0.0344414	Q32KW9	Interferon-inducible GTPase 5	IRGC
P-loop containing nucleoside triphosphate hydrolase	0.0344414	P38408	Guanine nucleotide-binding protein subunit alpha-14	GNA14
P-loop containing nucleoside triphosphate hydrolase	0.0344414	F1MNA1	Tudor domain containing 9	TDRD9
P-loop containing nucleoside triphosphate hydrolase	0.0344414	F1MHK9	Uncharacterized protein	---
P-loop containing nucleoside triphosphate hydrolase	0.0344414	Q5E9F9	26S proteasome regulatory subunit 7	PSMC2
P-loop containing nucleoside triphosphate hydrolase	0.0344414	Q2HJF8	Mitochondrial Rho GTPase 1	RHOT1
P-loop containing nucleoside triphosphate hydrolase	0.0344414	P31404	V-type proton ATPase catalytic subunit A	ATP6V1A
P-loop containing nucleoside triphosphate hydrolase	0.0344414	F1MWE0	Proteasome 26S subunit, ATPase 3	PSMC3
P-loop containing nucleoside triphosphate hydrolase	0.0344414	Q3SZF2	ADP-ribosylation factor 4	ARF4
P-loop containing nucleoside triphosphate hydrolase	0.0344414	Q3SZ54	Eukaryotic initiation factor 4A-I	EIF4A1
P-loop containing nucleoside triphosphate hydrolase	0.0344414	F1N085	3'-phosphoadenosine 5'-phosphosulfate synthase 2	PAPSS2
P-loop containing nucleoside triphosphate hydrolase	0.0344414	F1MPL1	Mitofusin 1	MFN1
P-loop containing nucleoside triphosphate hydrolase	0.0344414	F1MJ53	Kinesin family member 21A	KIF21A
P-loop containing nucleoside triphosphate hydrolase	0.0344414	P68103	Elongation factor 1-alpha 1	EEF1A1
P-loop containing nucleoside triphosphate hydrolase	0.0344414	Q3ZBD1	RAB1A, member RAS oncogene family	RAB1A
Glutathione S-transferase, N-terminal	0.00867928	Q0VCS8	Glutathione S-transferase, theta 3	GSTT3
Glutathione S-transferase, N-terminal	0.00867928	P35526	Chloride intracellular channel protein 5	CLIC5
Glutathione S-transferase, N-terminal	0.00867928	A2VE46	Chloride intracellular channel 2	CLIC2
Glutathione S-transferase, N-terminal	0.00867928	F1MUX6	Glutathione S-transferase	GSTM3
Transketolase C-terminal/Pyruvate-ferredoxin oxidoreductase domain II	0.0986455	A7E3W4	Transketolase	TKT
Transketolase C-terminal/Pyruvate-ferredoxin oxidoreductase domain II	0.0986455	Q2NL26	Transketolase-like protein 1	TKTL1
Heat shock protein Hsp90, N-terminal	0.0019058	Q76LV2	Heat shock protein HSP 90-alpha	HSP90AA1
Heat shock protein Hsp90, N-terminal	0.0019058	Q95M18	Endoplasmin	HSP90B1
Heat shock protein Hsp90, N-terminal	0.0019058	Q76LV1	Heat shock protein HSP 90-beta	HSP90AB1
Ubiquitin-conjugating enzyme E2	0.39144	Q3SZ52	Ubiquitin-conjugating enzyme E2 variant 1	UBE2V1
Ubiquitin-conjugating enzyme E2	0.39144	Q0P5K3	Ubiquitin-conjugating enzyme E2 N	UBE2N
NAD(P)-binding domain	0.0472313	F1ME38	Ubiquitin like modifier activating enzyme 6	UBA6
NAD(P)-binding domain	0.0472313	E1B8X4	NEDD8-activating enzyme E1 regulatory subunit	NAE1
NAD(P)-binding domain	0.0472313	Q3ZCI4	6-phosphogluconate dehydrogenase, decarboxylating	PGD
NAD(P)-binding domain	0.0472313	Q2KJE5	Glyceraldehyde-3-phosphate dehydrogenase, testis-specific	GAPDHS
NAD(P)-binding domain	0.0472313	Q2NL29	Inositol-3-phosphate synthase 1	ISYNA1
NAD(P)-binding domain	0.0472313	F1N3V0	Malic enzyme	ME1
NAD(P)-binding domain	0.0472313	Q3MHL4	Adenosylhomocysteinase	AHCY
Oxidoreductase FAD/NAD(P)-binding	0.187601	Q3SYT8	NADPH--cytochrome P450 reductase	POR
Oxidoreductase FAD/NAD(P)-binding	0.187601	P07514	NADH-cytochrome b5 reductase 3	CYB5R3
Tubulin, C-terminal	0.000149387	Q2KJD0	Tubulin beta-5 chain	TUBB5
Tubulin, C-terminal	0.000149387	Q2T9S0	Tubulin beta-3 chain	TUBB3
Tubulin, C-terminal	0.000149387	Q2HJ86	Tubulin alpha-1D chain	TUBA1D
Tubulin, C-terminal	0.000149387	Q3MHM5	Tubulin beta-4B chain	TUBB4B
Tubulin, C-terminal	0.000149387	F2Z4C1	Tubulin alpha chain	TUBA1A
WD40-repeat-containing domain	0.179633	E1BH05	Rho guanine nucleotide exchange factor 10	ARHGEF10
WD40-repeat-containing domain	0.179633	Q08E38	Pre-mRNA-processing factor 19	PRPF19
WD40-repeat-containing domain	0.179633	Q3SWX8	Histone-binding protein RBBP7	RBBP7
WD40-repeat-containing domain	0.179633	Q3MHL3	Histone-binding protein RBBP4	RBBP4
WD40-repeat-containing domain	0.179633	Q27954	Coatomer subunit alpha	COPA
WD40-repeat-containing domain	0.179633	F1MJ53	Kinesin family member 21A	KIF21A
WD40-repeat-containing domain	0.179633	E1BHT5	Ubiquitin protein ligase E3 component n-recognin 4	UBR4
Glutathione S-transferase, C-terminal	0.276225	Q0VCS8	Glutathione S-transferase, theta 3	GSTT3
Glutathione S-transferase, C-terminal	0.276225	F1MUX6	Glutathione S-transferase	GSTM3
Armadillo-type fold	0.00205287	A7MB50	TBCD protein	TBCD
Armadillo-type fold	0.00205287	F1MKX4	Proteasome activator complex subunit 4	PSME4
Armadillo-type fold	0.00205287	F1MME7	Uncharacterized protein	MROH7
Armadillo-type fold	0.00205287	A5D973	Alpha isoform of regulatory subunit A, protein phosphatase 2	PPP2R1A
Armadillo-type fold	0.00205287	E1B8E7	Huntingtin	HTT
Armadillo-type fold	0.00205287	E1BNY9	HECT, UBA and WWE domain containing 1, E3 ubiquitin protein ligase	HUWE1
Armadillo-type fold	0.00205287	E1BHT5	Ubiquitin protein ligase E3 component n-recognin 4	UBR4
Armadillo-type fold	0.00205287	E1BE98	Exportin 1	XPO1
Armadillo-type fold	0.00205287	E1BD67	Serum amyloid A like 1	SAAL1
Armadillo-type fold	0.00205287	E1B9B0	Uncharacterized protein	STAG3
Armadillo-type fold	0.00205287	F1MPE5	Importin 5	IPO5
Armadillo-type fold	0.00205287	Q3SZH7	Leukotriene A-4 hydrolase	LTA4H
Armadillo-type fold	0.00205287	E1BFV0	Karyopherin subunit beta 1	KPNB1
Tubulin/FtsZ, C-terminal	0.000240169	Q2KJD0	Tubulin beta-5 chain	TUBB5
Tubulin/FtsZ, C-terminal	0.000240169	Q2T9S0	Tubulin beta-3 chain	TUBB3
Tubulin/FtsZ, C-terminal	0.000240169	Q2HJ86	Tubulin alpha-1D chain	TUBA1D
Tubulin/FtsZ, C-terminal	0.000240169	Q3MHM5	Tubulin beta-4B chain	TUBB4B
Tubulin/FtsZ, C-terminal	0.000240169	F2Z4C1	Tubulin alpha chain	TUBA1A
Tubulin/FtsZ, GTPase domain	0.000319246	Q2KJD0	Tubulin beta-5 chain	TUBB5
Tubulin/FtsZ, GTPase domain	0.000319246	Q2T9S0	Tubulin beta-3 chain	TUBB3
Tubulin/FtsZ, GTPase domain	0.000319246	Q2HJ86	Tubulin alpha-1D chain	TUBA1D
Tubulin/FtsZ, GTPase domain	0.000319246	Q3MHM5	Tubulin beta-4B chain	TUBB4B
Tubulin/FtsZ, GTPase domain	0.000319246	F2Z4C1	Tubulin alpha chain	TUBA1A
Histidine kinase-like ATPase, C-terminal domain	0.0355335	Q76LV2	Heat shock protein HSP 90-alpha	HSP90AA1
Histidine kinase-like ATPase, C-terminal domain	0.0355335	Q95M18	Endoplasmin	HSP90B1
Histidine kinase-like ATPase, C-terminal domain	0.0355335	Q76LV1	Heat shock protein HSP 90-beta	HSP90AB1
FERM/acyl-CoA-binding protein, 3-helical bundle	0.528205	Q2HJ49	Moesin	MSN
FERM/acyl-CoA-binding protein, 3-helical bundle	0.528205	E1BDB0	Erythrocyte membrane protein band 4.1 like 2	EPB41L2
Band 7 domain	0.158965	F1N2R1	Stomatin	STOM
Band 7 domain	0.158965	G3X6T9	Flotillin-2	FLOT2
Tudor domain	0.308918	F1MNA1	Tudor domain containing 9	TDRD9
Tudor domain	0.308918	E1BBF0	Uncharacterized protein	STK31
Ubiquitin-conjugating enzyme/RWD-like	0.494273	Q3SZ52	Ubiquitin-conjugating enzyme E2 variant 1	UBE2V1
Ubiquitin-conjugating enzyme/RWD-like	0.494273	Q0P5K3	Ubiquitin-conjugating enzyme E2 N	UBE2N
Riboflavin synthase-like beta-barrel	0.259306	Q3SYT8	NADPH--cytochrome P450 reductase	POR
Riboflavin synthase-like beta-barrel	0.259306	P07514	NADH-cytochrome b5 reductase 3	CYB5R3
GroEL-like apical domain	5.38943e-06	Q3ZCI9	T-complex protein 1 subunit theta	CCT8
GroEL-like apical domain	5.38943e-06	Q3T0K2	T-complex protein 1 subunit gamma	CCT3
GroEL-like apical domain	5.38943e-06	F1MWR8	T-complex protein 1 subunit eta	CCT7
GroEL-like apical domain	5.38943e-06	Q3MHL7	T-complex protein 1 subunit zeta	CCT6A
GroEL-like apical domain	5.38943e-06	Q32L40	T-complex protein 1 subunit alpha	TCP1
GroEL-like apical domain	5.38943e-06	Q3T084	T-complex protein 1 subunit zeta-2	CCT6B
THIF-type NAD/FAD binding fold	0.119216	F1ME38	Ubiquitin like modifier activating enzyme 6	UBA6
THIF-type NAD/FAD binding fold	0.119216	E1B8X4	NEDD8-activating enzyme E1 regulatory subunit	NAE1
ATPase, AAA-type, core	0.139055	Q3ZBT1	Transitional endoplasmic reticulum ATPase	VCP
ATPase, AAA-type, core	0.139055	Q5E9F9	26S proteasome regulatory subunit 7	PSMC2
ATPase, AAA-type, core	0.139055	F1MWE0	Proteasome 26S subunit, ATPase 3	PSMC3
AAA+ ATPase domain	0.0504091	Q3ZBT1	Transitional endoplasmic reticulum ATPase	VCP
AAA+ ATPase domain	0.0504091	A5D7P7	ABCB6 protein	ABCB6
AAA+ ATPase domain	0.0504091	F1MHK9	Uncharacterized protein	---
AAA+ ATPase domain	0.0504091	F1N3Y6	ATP binding cassette subfamily C member 3	ABCC3
AAA+ ATPase domain	0.0504091	Q5E9F9	26S proteasome regulatory subunit 7	PSMC2
AAA+ ATPase domain	0.0504091	F1MWE0	Proteasome 26S subunit, ATPase 3	PSMC3
Thioredoxin-like fold	0.0426774	F1MLV3	Thioredoxin like 1	TXNL1
Thioredoxin-like fold	0.0426774	Q2HJD0	FAS-associated factor 2	FAF2
Thioredoxin-like fold	0.0426774	Q0VCS8	Glutathione S-transferase, theta 3	GSTT3
Thioredoxin-like fold	0.0426774	P35526	Chloride intracellular channel protein 5	CLIC5
Thioredoxin-like fold	0.0426774	A2VE46	Chloride intracellular channel 2	CLIC2
Thioredoxin-like fold	0.0426774	F1MUX6	Glutathione S-transferase	GSTM3
Helicase superfamily 1/2, ATP-binding domain	0.413201	Q28141	ATP-dependent RNA helicase A	DHX9
Helicase superfamily 1/2, ATP-binding domain	0.413201	F1MNA1	Tudor domain containing 9	TDRD9
Helicase superfamily 1/2, ATP-binding domain	0.413201	Q3SZ54	Eukaryotic initiation factor 4A-I	EIF4A1
ABC transporter type 1, transmembrane domain	0.41895	A5D7P7	ABCB6 protein	ABCB6
ABC transporter type 1, transmembrane domain	0.41895	F1N3Y6	ATP binding cassette subfamily C member 3	ABCC3
OTU domain	0.0141383	Q3T0Y1	Ubiquitin thioesterase	OTUB1
OTU domain	0.0141383	E1BN58	OTU deubiquitinase 4	OTUD4
OTU domain	0.0141383	Q05B57	Ubiquitin thioesterase OTU1	YOD1
Synaptobrevin	0.178165	G3X752	Vesicle-associated membrane protein 3	VAMP3
Synaptobrevin	0.178165	Q32L97	Vesicle-associated membrane protein 4	VAMP4
TCP-1-like chaperonin intermediate domain	1.43798e-06	Q3ZCI9	T-complex protein 1 subunit theta	CCT8
TCP-1-like chaperonin intermediate domain	1.43798e-06	Q3T0K2	T-complex protein 1 subunit gamma	CCT3
TCP-1-like chaperonin intermediate domain	1.43798e-06	F1MWR8	T-complex protein 1 subunit eta	CCT7
TCP-1-like chaperonin intermediate domain	1.43798e-06	Q3MHL7	T-complex protein 1 subunit zeta	CCT6A
TCP-1-like chaperonin intermediate domain	1.43798e-06	Q32L40	T-complex protein 1 subunit alpha	TCP1
TCP-1-like chaperonin intermediate domain	1.43798e-06	Q3T084	T-complex protein 1 subunit zeta-2	CCT6B
Tetratricopeptide-like helical domain	0.0236902	F1N2F6	Testis expressed 11	TEX11
Tetratricopeptide-like helical domain	0.0236902	A6QQ71	Inactive peptidyl-prolyl cis-trans isomerase FKBP6	FKBP6
Tetratricopeptide-like helical domain	0.0236902	Q1RMV0	Peroxisomal targeting signal 1 receptor	PEX5
Tetratricopeptide-like helical domain	0.0236902	E1BGD1	Translocase of outer mitochondrial membrane 34	TOMM34
Tetratricopeptide-like helical domain	0.0236902	A7E3S8	Heat shock 70kD protein binding protein	ST13
Tetratricopeptide-like helical domain	0.0236902	Q2KJJ0	Pre-mRNA-processing factor 6	PRPF6
Tetratricopeptide-like helical domain	0.0236902	G3N266	G protein signaling modulator 1	GPSM1
Tetratricopeptide-like helical domain	0.0236902	Q2KJ46	26S proteasome non-ATPase regulatory subunit 3	PSMD3
Heat shock chaperonin-binding	0.00939959	A7E3S8	Heat shock 70kD protein binding protein	ST13
Heat shock chaperonin-binding	0.00939959	F1N1A3	Ubiquilin 1	UBQLN1
Heat shock chaperonin-binding	0.00939959	A3KMV2	UV excision repair protein RAD23 homolog A	RAD23A
Thiamin diphosphate-binding fold	0.187601	A7E3W4	Transketolase	TKT
Thiamin diphosphate-binding fold	0.187601	Q2NL26	Transketolase-like protein 1	TKTL1
Zinc finger, RanBP2-type	0.259306	F1N7U2	NPL4 homolog, ubiquitin recognition factor	NPLOC4
Zinc finger, RanBP2-type	0.259306	E1BMK3	Uncharacterized protein	RNF31
Armadillo-like helical	0.00302367	A7MB50	TBCD protein	TBCD
Armadillo-like helical	0.00302367	F1MKX4	Proteasome activator complex subunit 4	PSME4
Armadillo-like helical	0.00302367	F1MME7	Uncharacterized protein	MROH7
Armadillo-like helical	0.00302367	A5D973	Alpha isoform of regulatory subunit A, protein phosphatase 2	PPP2R1A
Armadillo-like helical	0.00302367	E1B8E7	Huntingtin	HTT
Armadillo-like helical	0.00302367	E1BE98	Exportin 1	XPO1
Armadillo-like helical	0.00302367	E1BD67	Serum amyloid A like 1	SAAL1
Armadillo-like helical	0.00302367	E1B9B0	Uncharacterized protein	STAG3
Armadillo-like helical	0.00302367	F1MPE5	Importin 5	IPO5
Armadillo-like helical	0.00302367	E1BFV0	Karyopherin subunit beta 1	KPNB1
WD40/YVTN repeat-like-containing domain	0.257854	A1A4K3	DNA damage-binding protein 1	DDB1
WD40/YVTN repeat-like-containing domain	0.257854	E1BH05	Rho guanine nucleotide exchange factor 10	ARHGEF10
WD40/YVTN repeat-like-containing domain	0.257854	Q08E38	Pre-mRNA-processing factor 19	PRPF19
WD40/YVTN repeat-like-containing domain	0.257854	Q3SWX8	Histone-binding protein RBBP7	RBBP7
WD40/YVTN repeat-like-containing domain	0.257854	Q3MHL3	Histone-binding protein RBBP4	RBBP4
WD40/YVTN repeat-like-containing domain	0.257854	Q27954	Coatomer subunit alpha	COPA
WD40/YVTN repeat-like-containing domain	0.257854	F1MJ53	Kinesin family member 21A	KIF21A
Transcription factor, GTP-binding domain	0.276225	P68103	Elongation factor 1-alpha 1	EEF1A1
Transcription factor, GTP-binding domain	0.276225	A3KN48	EEFSEC protein	EEFSEC
Ribosomal protein S5 domain 2-type fold	0.0115162	O18789	40S ribosomal protein S2	RPS2
Ribosomal protein S5 domain 2-type fold	0.0115162	Q76LV2	Heat shock protein HSP 90-alpha	HSP90AA1
Ribosomal protein S5 domain 2-type fold	0.0115162	Q95M18	Endoplasmin	HSP90B1
Ribosomal protein S5 domain 2-type fold	0.0115162	Q76LV1	Heat shock protein HSP 90-beta	HSP90AB1
Importin-beta, N-terminal domain	0.0260204	E1BE98	Exportin 1	XPO1
Importin-beta, N-terminal domain	0.0260204	F1MPE5	Importin 5	IPO5
Importin-beta, N-terminal domain	0.0260204	E1BFV0	Karyopherin subunit beta 1	KPNB1
FERM domain	0.146943	Q2HJ49	Moesin	MSN
FERM domain	0.146943	E1BDB0	Erythrocyte membrane protein band 4.1 like 2	EPB41L2
FERM domain	0.146943	E1B7G7	Pleckstrin homology, MyTH4 and FERM domain containing H3	PLEKHH3
Aldolase-type TIM barrel	0.476406	Q3ZBY4	Fructose-bisphosphate aldolase	ALDOC
Galactose-binding domain-like	0.32282	E1BNA9	Zinc finger ZZ-type and EF-hand domain containing 1	ZZEF1
Galactose-binding domain-like	0.32282	F1MLV3	Thioredoxin like 1	TXNL1
Galactose-binding domain-like	0.32282	E1BKB2	N-glycanase 1	NGLY1
WWE domain	0.139319	Q5BIS8	Deltex 2	DTX2
WWE domain	0.139319	E1BNY9	HECT, UBA and WWE domain containing 1, E3 ubiquitin protein ligase	HUWE1
FERM, N-terminal	0.28454	Q2HJ49	Moesin	MSN
FERM, N-terminal	0.28454	E1BDB0	Erythrocyte membrane protein band 4.1 like 2	EPB41L2
UBA-like	0.000529908	F1N3P2	Ubiquitin carboxyl-terminal hydrolase	USP5
UBA-like	0.000529908	Q32KW2	UBX domain-containing protein 1	UBXN1
UBA-like	0.000529908	Q2HJD0	FAS-associated factor 2	FAF2
UBA-like	0.000529908	F1N1A3	Ubiquilin 1	UBQLN1
UBA-like	0.000529908	E1BNY9	HECT, UBA and WWE domain containing 1, E3 ubiquitin protein ligase	HUWE1
UBA-like	0.000529908	A3KMV2	UV excision repair protein RAD23 homolog A	RAD23A
Heat shock protein 70kD, C-terminal domain	0.0124643	P34933	Heat shock-related 70 kDa protein 2	HSPA2
Heat shock protein 70kD, C-terminal domain	0.0124643	P19120	Heat shock cognate 71 kDa protein	HSPA8
Heat shock protein 70kD, C-terminal domain	0.0124643	E1BBY7	Heat shock protein family A (Hsp70) member 4	HSPA4
Calponin homology domain	0.263471	F1MYC9	Spectrin beta chain	SPTBN1
Calponin homology domain	0.263471	E1BF59	Plectin	PLEC
Calponin homology domain	0.263471	Q0III9	Alpha-actinin-3	ACTN3
Helicase, C-terminal	0.393124	Q28141	ATP-dependent RNA helicase A	DHX9
Helicase, C-terminal	0.393124	F1MNA1	Tudor domain containing 9	TDRD9
Helicase, C-terminal	0.393124	Q3SZ54	Eukaryotic initiation factor 4A-I	EIF4A1
Double-stranded RNA-binding domain	0.00527986	O18789	40S ribosomal protein S2	RPS2
Double-stranded RNA-binding domain	0.00527986	Q28141	ATP-dependent RNA helicase A	DHX9
Double-stranded RNA-binding domain	0.00527986	F1MMA0	Interleukin enhancer binding factor 3	ILF3
Double-stranded RNA-binding domain	0.00527986	Q2HJH1	Aspartyl aminopeptidase	DNPEP
Flavoprotein pyridine nucleotide cytochrome reductase	0.158965	Q3SYT8	NADPH--cytochrome P450 reductase	POR
Flavoprotein pyridine nucleotide cytochrome reductase	0.158965	P07514	NADH-cytochrome b5 reductase 3	CYB5R3
GroEL-like equatorial domain	5.38943e-06	Q3ZCI9	T-complex protein 1 subunit theta	CCT8
GroEL-like equatorial domain	5.38943e-06	Q3T0K2	T-complex protein 1 subunit gamma	CCT3
GroEL-like equatorial domain	5.38943e-06	F1MWR8	T-complex protein 1 subunit eta	CCT7
GroEL-like equatorial domain	5.38943e-06	Q3MHL7	T-complex protein 1 subunit zeta	CCT6A
GroEL-like equatorial domain	5.38943e-06	Q32L40	T-complex protein 1 subunit alpha	TCP1
GroEL-like equatorial domain	5.38943e-06	Q3T084	T-complex protein 1 subunit zeta-2	CCT6B
Glutathione S-transferase, C-terminal-like	0.00275955	Q2TBS1	Metaxin-1	MTX1
Glutathione S-transferase, C-terminal-like	0.00275955	Q0VCS8	Glutathione S-transferase, theta 3	GSTT3
Glutathione S-transferase, C-terminal-like	0.00275955	P35526	Chloride intracellular channel protein 5	CLIC5
Glutathione S-transferase, C-terminal-like	0.00275955	A2VE46	Chloride intracellular channel 2	CLIC2
Glutathione S-transferase, C-terminal-like	0.00275955	F1MUX6	Glutathione S-transferase	GSTM3
